# Supplementary material for: How Has the Hazard to Humans of Microorganisms Found in Atmospheric Aerosol in the South of Western Siberia Changed over 10 Years?
Source: Int J Environ Res Public Health. 2020 Mar 3;17(5):1651. doi: 10.3390/ijerph17051651 (PMC7084375; doi:10.3390/ijerph17051651)
Supplement: Supplementary file 1 [file ijerph-17-01651-s001.zip]

Archive with 14 entries (14 files):
- List of descriptions.docx
- Table S13.xlsx
- Table S1.xlsx
- Table S8.xlsx
- Table S6.xlsx
- Table S3.xlsx
- Table S9.xlsx
- Table S12.xlsx
- Table S11.xlsx
- Table S10.xlsx
- Table S7.xlsx
- Table S5.xlsx
- Table S4.xlsx
- Table S2.xlsx
