# Supplementary material for: How Has the Hazard to Humans of Microorganisms Found in Atmospheric Aerosol in the South of Western Siberia Changed over 10 Years?
Source: Int J Environ Res Public Health. 2020 Mar 3;17(5):1651. doi: 10.3390/ijerph17051651 (PMC7084375; doi:10.3390/ijerph17051651)
Supplement: Supplementary file 1 [file ijerph-17-01651-s001.zip › Table S1.xlsx]

## Sheet: Лист1
Date of sampling	Time of sampling	Isolates' codes	Presence of endonucleases	Presence of restriction endonucleases	Presence of plasmid DNAs	Presence of endospores	Presence of cell's pigmentation	Sum	Sum of maximum values	Index
2012-01-25	background	K2	0	1	0	0	1	2.5	6.5	0.384615		1
2012-01-25	background	K3	0	0	1	0	1	2.5	6.5	0.384615
2012-01-25	background	K4	0	0	0	0	1	0.5	6.5	0.0769231
2012-01-25	400-430	K5	0	0	1	0	1	2.5	6.5	0.384615
2012-01-25	400-430	K6	0	0	0	0	1	0.5	6.5	0.0769231
2012-01-25	1600-1630	K8	1	0	0	0	0	2	6.5	0.307692
2012-01-25	2200-2230	K12	0	0	0	0	1	0.5	6.5	0.0769231
2012-01-25	2200-2230	K13	0	1	0	0	1	2.5	6.5	0.384615
2012-04-05		Sf1			1	0	1	2.5	4.5	0.555556
2012-04-05		Sf2			1	0	0	2	4.5	0.444444
2012-04-05		Sf3			1	0	0	2	4.5	0.444444
2012-04-05		Sf4			1	0	1	2.5	4.5	0.555556
2012-04-05		Sf5				0	0	0	2.5	0
2012-04-05		Sf6			0	0	1	0.5	4.5	0.111111
2012-04-05		Sf7			1	0	1	2.5	4.5	0.555556
2012-04-05		Sf8			0	0	1	0.5	4.5	0.111111
2012-04-05		Sf9			1	0	1	2.5	4.5	0.555556
2012-04-05		Sf10			1	0	1	2.5	4.5	0.555556
2012-04-05		Sf11			0	0	1	0.5	4.5	0.111111
2012-04-05		Sf12			0	0	0	0	4.5	0
2012-04-05		Sf13			0	1	0	2	4.5	0.444444
2012-04-05		Sf14			0	0	1	0.5	4.5	0.111111
2012-04-05		Sf15			1	0	1	2.5	4.5	0.555556
2012-04-05		Sf16			1	0	1	2.5	4.5	0.555556
2012-04-05		Sf17			0	0	1	0.5	4.5	0.111111
2012-04-05		Sf18			1	0	1	2.5	4.5	0.555556
2012-04-05		Sf19			1	0	1	2.5	4.5	0.555556
2012-04-05		Sf20			1	0	1	2.5	4.5	0.555556
2012-04-26	background	Sf21			1	0	1	2.5	4.5	0.555556
2012-04-26	background	Sf22			1	0	1	2.5	4.5	0.555556
2012-04-26	background	Sf23			1	0	1	2.5	4.5	0.555556
2012-04-26	background	Sf24			1	0	1	2.5	4.5	0.555556
2012-04-26	background	Sf25			1	0	1	2.5	4.5	0.555556
2012-04-26	background	Sf26			0	0	1	0.5	4.5	0.111111
2012-04-26	background	Sf27			1	0	1	2.5	4.5	0.555556
2012-04-26	background	Sf28				0		0	2	0
2012-04-26	background	Sf29			0	0	1	0.5	4.5	0.111111
2012-04-26	background	Sf30				0	1	0.5	2.5	0.2
2012-04-26	background	Sf31				0	1	0.5	2.5	0.2
2012-04-26	background	Sf32			1	0	1	2.5	4.5	0.555556
2012-04-26	background	Sf33			1	0	1	2.5	4.5	0.555556
2012-04-26	background	Sf34			1	0	1	2.5	4.5	0.555556
2012-04-26	background	Sf35				0	0	0	2.5	0
2012-05-17	400-430	St48				0	0	0	2.5	0
2012-06-20	1000-1030	St70	0	0	0	0	1	0.5	6.5	0.0769231
2012-06-20	1600-1630	St71	0	0	0	1	1	2.5	6.5	0.384615
2012-06-20	1600-1630	St72	0	0	1	0	1	2.5	6.5	0.384615
2012-06-20	2200-2230	St73	0	0	1	0	1	2.5	6.5	0.384615
2012-06-20	2200-2230	St74	0	0	1	1	0	4	6.5	0.615385
2012-06-20	400-430	St75	0	0	1	1		4	6	0.666667
2012-06-20	400-430	St76	1	0	1	0		4	6	0.666667
2012-06-20	1000-1030	St77	1	0	1	1		6	6	1
2012-06-20	1600-1630	St78	0	0	1	0		2	6	0.333333
2012-07-11	400-430	St79				0	1	0.5	2.5	0.2
2012-07-11	400-430	St80				0	0	0	2.5	0
2012-07-11	400-430	St81	0	0	0	0	1	0.5	6.5	0.0769231
2012-07-11	400-430	St82	0	0	0	0	1	0.5	6.5	0.0769231
2012-07-11	400-430	St83				0	1	0.5	2.5	0.2
2012-07-11	400-430	St84				0	0	0	2.5	0
2012-07-11	2200-2230	St85				0	0	0	2.5	0
2012-07-16	1600-1630	St86				1	1	2.5	2.5	1
2012-08-15	1000-1030	St105			1	0	0	2	4.5	0.444444
2012-08-15	1600-1630	St106			1	0	1	2.5	4.5	0.555556
2012-09-13	400-430	St107			0	0	1	0.5	4.5	0.111111
2012-09-13	1000-1030	St108			0	0	0	0	4.5	0
2012-09-13	1000-1030	St109				0	1	0.5	2.5	0.2
2012-11-15	1600-1630	St116	0	0	1	0	0	2	6.5	0.307692
2012-11-15	400-430	St117	0	0		0	1	0.5	4.5	0.111111
2012-11-15	1000-1030	St118	0	0	1	0	1	2.5	6.5	0.384615
2012-12-12	1600-1630	St152	0	0	0	0	1	0.5	6.5	0.0769231
2012-12-12	1600-1630	St153	0	0	0	0	1	0.5	6.5	0.0769231
2012-12-12	1600-1630	St154	0	1	0	0	0	2	6.5	0.307692
2012-12-12	1600-1630	St155	0	0	0	0	1	0.5	6.5	0.0769231
2012-12-12	400-430	St156	0	0	0	0	1	0.5	6.5	0.0769231
2012-12-12	2200-2230	St157	0	0	0	0	1	0.5	6.5	0.0769231
2012-12-12	2200-2230	St158	0	0	1	1	0	4	6.5	0.615385
2012-12-12	2200-2230	St159	1	1	1	0	0	4	6.5	0.615385
2012-12-12	2200-2230	St160	1	1	1	1	1	6.5	6.5	1
2012-12-12	1000-1030	St161	0	0	0	0	1	0.5	6.5	0.0769231
2012-12-12	1000-1030	St162	0	0	0	0	1	0.5	6.5	0.0769231
2012-12-12	400-430	St163	0	0	0	0	1	0.5	6.5	0.0769231	0.323848
2012-12-12	2200-2230	St166	0	0	0	0	1	0.5	6.5	0.0769231	0.25582
2013-01-16	400-430	St167	0	0	1	0	1	2.5	6.5	0.384615		1
2013-01-16	background	St168	0	0	0	0	1	0.5	6.5	0.0769231
2013-01-16	2200-2230	St169	0	1	0	0	1	2.5	6.5	0.384615
2013-01-16	2200-2230	St170	0	0	1	0	0	2	6.5	0.307692
2013-01-16	1600-1630	St171	0	1	1	0	1	4.5	6.5	0.692308
2013-01-16	1600-1630	St172	0	1	1	1	0	6	6.5	0.923077
2013-01-16	1600-1630	St173				1	0	2	2.5	0.8
2013-01-16	1600-1630	St174	0	0	0	1	0	2	6.5	0.307692
2013-01-16	2200-2230	St175	0	0	0	0	0	0	6.5	0
2013-01-16	2200-2230	St176	0	0	0			0	4	0
2013-01-16	1000-1030	St177	0	1	1	0	1	4.5	6.5	0.692308
2013-01-16	1000-1030	St178				1	1	2.5	2.5	1
2013-01-16	2200-2230	St179	0	0	0	0	1	0.5	6.5	0.0769231
2013-01-16	1600-1630	St180	0	0	1	0	1	2.5	6.5	0.384615
2013-01-16	1000-1030	St181	0	0	0	1	1	2.5	6.5	0.384615
2013-01-16	1600-1630	St182				0	1	0.5	2.5	0.2
2013-01-16	1600-1630	St183	0	0	1	1	0	4	6.5	0.615385
2013-01-16	400-430	St184	0	0	0	0	1	0.5	6.5	0.0769231
2013-01-16	400-430	St185	0	0	1	0	0	2	6.5	0.307692
2013-02-19	400-430	St200	0	0	1	0	1	2.5	6.5	0.384615
2013-02-19	1000-1030	St201	0	0	0	0	1	0.5	6.5	0.0769231
2013-02-19	1600-1630	St202	0	0	1	0	1	2.5	6.5	0.384615
2013-05-15	background	St260	0	0	0	0	0	0	6.5	0
2013-05-15	background	St261	0	0	0	0	1	0.5	6.5	0.0769231
2013-05-15	400-430	St262	0	0	0	0	1	0.5	6.5	0.0769231
2013-05-15	400-430	St263	0	1	0	0	0	2	6.5	0.307692
2013-05-15	400-430	St264	0	0	0	0	1	0.5	6.5	0.0769231
2013-05-15	1000-1030	St265	0	0	0	1	0	2	6.5	0.307692
2013-05-15	2200-2230	St266	0	0	0	0	1	0.5	6.5	0.0769231
2013-05-15	2200-2230	St267	0	0	0	0	1	0.5	6.5	0.0769231
2013-05-15	2200-2230	St268	0	0	0	0	1	0.5	6.5	0.0769231
2013-05-15	400-430	St270	0	1	1	1	0	6	6.5	0.923077
2013-05-15	1000-1030	St271	0	1	0	0	1	2.5	6.5	0.384615
2013-05-15	400-430	St272	0	0	0	0	0	0	6.5	0
2013-06-19	1000-1030	St285	0	0	0	0	1	0.5	6.5	0.0769231
2013-06-19	1600-1630	St286	1	0	0	1	1	4.5	6.5	0.692308
2013-06-19	2200-2230	St287	0	0	0	1	1	2.5	6.5	0.384615
2013-06-19	2200-2230	St288	1	0	1	1	0	6	6.5	0.923077
2013-06-19	1600-1630	St289	0	0	0	0	1	0.5	6.5	0.0769231
2013-06-19	1600-1630	St290	0	0	0	0	1	0.5	6.5	0.0769231
2013-06-19	1600-1630	St291	0	0	0	0	1	0.5	6.5	0.0769231
2013-06-19	2200-2230	St292	0	0	1	0	1	2.5	6.5	0.384615
2013-06-19	2200-2230	St293	0	0	0	0	1	0.5	6.5	0.0769231
2013-06-19	2200-2230	St294	0	0	1	0	1	2.5	6.5	0.384615
2013-06-19	2200-2230	St295	0	0	1	1	1	4.5	6.5	0.692308
2013-06-19	2200-2230	St296	0	0	1	0	1	2.5	6.5	0.384615
2013-06-19	2200-2230	St297	0	0	1	1	1	4.5	6.5	0.692308
2013-06-19	2200-2230	St298	0	0	0	0	1	0.5	6.5	0.0769231
2013-06-19	2200-2230	St299	0	0	0	0	1	0.5	6.5	0.0769231
2013-06-19	2200-2230	St300	0	0	0	0	1	0.5	6.5	0.0769231
2013-06-19	400-430	St301	1	0	0	1	0	4	6.5	0.615385
2013-06-19	2200-2230	St302	0	0	0	0	1	0.5	6.5	0.0769231
2013-06-19	2200-2230	St303	1	0	0	1	0	4	6.5	0.615385
2013-06-19	2200-2230	St304	0	0	1	0	1	2.5	6.5	0.384615
2013-06-19	2200-2230	St305	0	0	1	0	1	2.5	6.5	0.384615
2013-07-17	1000-1030	St342	0	1	1	0	1	4.5	6.5	0.692308
2013-07-17	1000-1030	St343	0	0	0	0	1	0.5	6.5	0.0769231
2013-07-17	1000-1030	St344	0	0	1	0	1	2.5	6.5	0.384615
2013-07-17	1000-1030 6-10 0С	St345	0	0	1	0	1	2.5	6.5	0.384615
2013-07-17	1000-1030	St347	0	0	0	0	1	0.5	6.5	0.0769231
2013-07-17	1000-1030	St348	0	0	0	0	1	0.5	6.5	0.0769231
2013-07-17	1600-1630	St349	0	0	0	0	1	0.5	6.5	0.0769231
2013-07-17	1000-1030 6-10 0С	St404				0	1	0.5	2.5	0.2
2013-07-17	1000-1030 6-10 0С	St405	0	0	1	0	1	2.5	6.5	0.384615
2013-07-17	1000-1030 6-10 0С	St406	1	0	0	0	1	2.5	6.5	0.384615
2013-08-14	400-430	St407	0	0	1	0	0	2	6.5	0.307692
2013-08-14	400-430	St408	0	0	0	0	1	0.5	6.5	0.0769231
2013-08-14	1000-1030	St409				0	1	0.5	2.5	0.2
2013-08-14	1600-1630	St410	0	0	1	0	1	2.5	6.5	0.384615
2013-08-14	1600-1630	St411				0	1	0.5	2.5	0.2
2013-08-14	1600-1630	St412	0	0	0	0	1	0.5	6.5	0.0769231
2013-08-14	1600-1630	St413		0	0	0	1	0.5	6.5	0.0769231
2013-08-14	1600-1630	St414	0	0	1	0	0	2	6.5	0.307692
2013-08-14	1600-1630	St415				0	0	0	2.5	0
2013-08-14	2200-2230	St416	0	0	0	0	1	0.5	6.5	0.0769231
2013-08-14	2200-2230	St417	0	0	0	0	1	0.5	6.5	0.0769231
2013-08-14	2200-2230	St418	0	0	0	0	0	0	6.5	0
2013-08-14	1000-1030	St419	0	0	0	0	1	0.5	6.5	0.0769231
2013-08-14	1000-1030	St420	0	0	0	0	0	0	6.5	0
2013-08-14	1600-1630	St421	0	0	1	0	0	2	6.5	0.307692
2013-08-14	1600-1630	St422	1	0	1	0	1	4.5	6.5	0.692308
2013-08-14	1600-1630	St423	1	0	1	0	0	4	6.5	0.615385
2013-08-14	1600-1630	St424	1	0	1	0	1	4.5	6.5	0.692308
2013-08-14	2200-2230	St425				0	1	0.5	2.5	0.2
2013-08-14	2200-2230	St426	0	0	1	0	1	2.5	6.5	0.384615
2013-08-14	400-430 6-10 0С	St427	0	0	1	0	1	2.5	6.5	0.384615
2013-08-14	1600-1630 6-10 0С	St433	0	0	0	0	1	0.5	6.5	0.0769231
2013-08-14	1600-1630 6-10 0С	St434	0	0	0	0	1	0.5	6.5	0.0769231
2013-08-14	1600-1630 6-10 0С	St437	0	0	0	0	1	0.5	6.5	0.0769231
2013-08-14	1600-1630 6-10 0С	St442	0	0	0	0	1	0.5	6.5	0.0769231
2013-09-18	1600-1630 6-10 0С	St495			0	0	0	0	4.5	0
2013-09-18	2200-2230 6-10 0С	St497			0	0	0	0	4.5	0
2013-10-16	background	St546			0	0	0	0	4.5	0
2013-10-17	400-430	St547			0	0	1	0.5	4.5	0.111111
2013-10-17	400-430	St548			0	0	1	0.5	4.5	0.111111
2013-10-17	400-430	St549			0	0	1	0.5	4.5	0.111111
2013-10-16	2200-2230	St551			0	1	1	2.5	4.5	0.555556
2013-10-16	2200-2230	St552			0	0	1	0.5	4.5	0.111111
2013-10-16	1000-1030	St553			0	0	1	0.5	4.5	0.111111
2013-10-16	1000-1030	St554			0	0	1	0.5	4.5	0.111111
2013-10-17	400-430	St555			0	0	1	0.5	4.5	0.111111
2013-10-16	1600-1630	St556			0	0	1	0.5	4.5	0.111111
2013-12-18	background	St574	0		0	0	1	0.5	6.5	0.0769231
2013-12-18	background	St575	0		0	0	1	0.5	6.5	0.0769231
2013-12-18	background	St576	0		0	0	0	0	6.5	0
2013-12-19	400-430	St577	0		0	0	1	0.5	6.5	0.0769231
2013-12-19	400-430	St578	0		0	0	1	0.5	6.5	0.0769231
2013-12-19	400-430	St579	0		0	0	1	0.5	6.5	0.0769231
2013-12-18	1000-1030	St580	0		0	0	1	0.5	6.5	0.0769231
2013-12-18	1600-1630	St581	0		0	0	1	0.5	6.5	0.0769231
2013-12-18	1600-1630	St582	0		0	0	1	0.5	6.5	0.0769231
2013-12-18	1600-1630	St583	0		0	0	1	0.5	6.5	0.0769231
2013-12-18	2200-2230	St584	0		0	1	1	2.5	6.5	0.384615
2013-12-18	2200-2230	St585	0		0	1	0	2	6.5	0.307692
2013-12-18	background 6-10 0С	St586	0		0	0	1	0.5	6.5	0.0769231
2013-12-18	background 6-10 0С	St587	0		0	0	0	0	6.5	0
2013-12-19	400-430 6-10 0С	St588	0		0	1	0	2	6.5	0.307692
2013-12-19	400-430 6-10 0С	St589	0		0	1	1	2.5	6.5	0.384615
2013-12-18	1000-1030 6-10 0С	St590	0		0	0	1	0.5	6.5	0.0769231
2013-12-18	2200-2230 6-10 0С	St591	0		0	0	1	0.5	6.5	0.0769231
2013-12-18	1000-1030	St595	0		0	0	1	0.5	6.5	0.0769231	0.246644
2013-12-18	1600-1630	St598	0		0	0	0	0	6.5	0	0.243008
2014-01-15	background	St599	0		0	0	1	0.5	6.5	0.0769231		0.923077
2014-01-15	background	St600	0		0	0	0	0	6.5	0
2014-01-15	1000-1030	St601	0		0	0	1	0.5	6.5	0.0769231
2014-01-15	1000-1030	St602	0		0	0	0	0	6.5	0
2014-01-15	1000-1030	St603	0		0	0	1	0.5	6.5	0.0769231
2014-01-15	1000-1030	St604	1		0	0	1	2.5	6.5	0.384615
2014-01-15	1000-1030	St605	0		0	1	0	2	6.5	0.307692
2014-01-15	1000-1030	St606	0		0	0	1	0.5	6.5	0.0769231
2014-01-15	1600-1630	St607	0		0	0	1	0.5	6.5	0.0769231
2014-01-15	1000-1030	St608	0		0	0	1	0.5	6.5	0.0769231
2014-01-15	1000-1030	St609	0		0	0	1	0.5	6.5	0.0769231
2014-01-15	1600-1630 6-10 0С	St610	0		0	0	1	0.5	6.5	0.0769231
2014-01-15	1600-1630	St611	0		0	0	1	0.5	6.5	0.0769231
2014-01-15	2200-2230	St612	0		0	0	1	0.5	6.5	0.0769231
2014-01-15	2200-2230	St613	0		0	1	0	2	6.5	0.307692
2014-02-13	background	St619	0		0	0	0	0	6.5	0
2014-02-13	background	St 629	0		0	1	1	2.5	6.5	0.384615
2014-02-13	1000-1030	St 630	0		0	0	0	0	6.5	0
2014-02-13	2200-2230	St 631	0		0	1	0	2	6.5	0.307692
2014-03-13	1000-1030	St 632	0		0	0	1	0.5	6.5	0.0769231
2014-03-13	1600-1630	St 633	0		0	0	1	0.5	6.5	0.0769231
2014-03-13	1600-1630	St 634	0		0	0	1	0.5	6.5	0.0769231
2014-03-13	2200-2230	St 635	0		0	0	1	0.5	6.5	0.0769231
2014-03-13	2200-2230	St 636	0		0	0	0	0	6.5	0
2014-03-14	400-430	St 637	0		0	0	1	0.5	6.5	0.0769231
2014-03-13	2200-2230	St 638	0		0	0	1	0.5	6.5	0.0769231
2014-04-17	background	St 642	0		1	0	1	2.5	6.5	0.384615
2014-04-18	400-430	St 644	0		1	0	1	2.5	6.5	0.384615
2014-04-18	400-430	St 645	0		1	0	1	2.5	6.5	0.384615
2014-04-18	400-430	St 646	0		1	1	0	4	6.5	0.615385
2014-04-18	400-430	St 647	0		1	1	1	4.5	6.5	0.692308
2014-04-18	400-430	St 648	0		1	1	1	4.5	6.5	0.692308
2014-04-17	1000-1030	St 649	0		1	0	1	2.5	6.5	0.384615
2014-04-17	1000-1030	St 650	0		1	1	0	4	6.5	0.615385
2014-04-17	1000-1030 6-10 0С	St 651	0		1	0	1	2.5	6.5	0.384615
2014-04-17	1000-1030 6-10 0С	St 652	0		0	0	1	0.5	6.5	0.0769231
2014-04-17	1000-1030 6-10 0С	St 654	0		0	0	1	0.5	6.5	0.0769231
2014-04-18	400-430	St 740	0		0	0	1	0.5	6.5	0.0769231
2014-04-17	2200-2230	St 741	0		0	0	1	0.5	6.5	0.0769231
2014-04-17	1600-1630	St 742	0		1	0	0	2	6.5	0.307692
2014-04-17	1600-1630	St 743	0		1	0	1	2.5	6.5	0.384615
2014-04-17	1600-1630	St 744	0		1		1	2.5	4.5	0.555556
2014-04-17	1000-1030	St 745	0		0	1	0	2	6.5	0.307692
2014-04-17	1000-1030	St 746	1		0	1	1	4.5	6.5	0.692308
2014-05-21	400-430	St 760	0		0	0	1	0.5	6.5	0.0769231
2014-05-20	1000-1030	St 761	0		0	0	0	0	6.5	0
2014-05-20	1000-1030	St 762	0		0	0	1	0.5	6.5	0.0769231
2014-05-20	1600-1630	St 763	0		0	0	1	0.5	6.5	0.0769231
2014-05-20	1600-1630	St 764	0		0	0	1	0.5	6.5	0.0769231
2014-05-20	2200-2230	St 765	0		1	1	0	4	6.5	0.615385
2014-05-20	2200-2230	St 766	0		0	0	1	0.5	6.5	0.0769231
2014-06-17	1000-1030	St 767	0		0	0	1	0.5	6.5	0.0769231
2014-06-17	1000-1030	St 768	0		0	0	1	0.5	6.5	0.0769231
2014-06-17	1000-1030	St 769	0		1	1	0	4	6.5	0.615385
2014-06-17	1000-1030	St 770	0		1	0	1	2.5	6.5	0.384615
2014-06-17	1000-1030	St 771	0		1	0	1	2.5	6.5	0.384615
2014-06-17	1000-1030	St 772	0		0	0	0	0	6.5	0
2014-06-17	1600-1630	St 773	1		1	1	0	6	6.5	0.923077
2014-06-17	1000-1030	St 774	1		1	0	0	4	6.5	0.615385
2014-06-17	1600-1630	St 777	0		0	0	1	0.5	6.5	0.0769231
2014-07-16	400-430	St 842	0		1	0	0	2	6.5	0.307692
2014-07-16	400-430	St 843	0		1	0	1	2.5	6.5	0.384615
2014-07-16	400-430	St 844	0		0	0	1	0.5	6.5	0.0769231
2014-07-15	1000-1030	St 845	0		1	0	1	2.5	6.5	0.384615
2014-07-15	1000-1030	St 846	0		0	0	1	0.5	6.5	0.0769231
2014-07-15	1600-1630	St 847	0		0	0	1	0.5	6.5	0.0769231
2014-07-15	1600-1630	St 848	0		0	0	1	0.5	6.5	0.0769231
2014-07-15	2200-2230	St 853	0		1	0	1	2.5	6.5	0.384615
2014-07-15	1600-1630 6-10 0С	St 868	0		0	0	0	0	6.5	0
2014-07-15	1000-1030 6-10 0С	St 870	0		1	1	0	4	6.5	0.615385
2014-07-15	1000-1030 6-10 0С	St 871	0		1	0	0	2	6.5	0.307692
2014-07-15	1000-1030 6-10 0С	St 872	0		1	1	0	4	6.5	0.615385
2014-07-15	1000-1030 6-10 0С	St 873	0		0	0	1	0.5	6.5	0.0769231
2014-07-15	2200-2230 6-10 0С	St 875	0		0	0	1	0.5	6.5	0.0769231
2014-07-15	2200-2230 6-10 0С	St 876	0		0	0	1	0.5	6.5	0.0769231
2014-07-15	2200-2230 6-10 0С	St 877	0		1	1	1	4.5	6.5	0.692308
2014-07-15	2200-2230 6-10 0С	St 879	0		0	0	1	0.5	6.5	0.0769231
2014-07-15	1000-1030 6-10 0С	St 880	0		0	0	1	0.5	6.5	0.0769231
2014-07-15	1000-1030 6-10 0С	St 881			0	0	0	0	4.5	0
2014-12-17	400-430	St 988	0		1	0	1	2.5	6.5	0.384615
2014-12-16	1000-1030	St 989	0		1	1	0	4	6.5	0.615385
2014-12-16	1000-1030	St 990	0		1	0	1	2.5	6.5	0.384615
2014-12-16	2200-2230	St 991	0		1	0	1	2.5	6.5	0.384615
2014-12-16	2200-2230	St 992	0		1	0	1	2.5	6.5	0.384615	0.24364
2014-12-17	400-430	St 999	0		0	0	0	0	6.5	0	0.22902
2015-01-16	400-430	St1001	0		1	0	1	2.5	6.5	0.384615		0.384615
2015-01-16	400-430	St1002	0		1	0	1	2.5	6.5	0.384615
2015-01-16	400-430	St1003	0		0	0	1	0.5	6.5	0.0769231
2015-01-16	400-430	St1004	0		0	0	1	0.5	6.5	0.0769231
2015-01-15	1000-1030	St1005	0		0	0	0	0	6.5	0
2015-01-15	1000-1030	St1006	0		1	0	0	2	6.5	0.307692
2015-01-15	1600-1630	St1007	0		0	0	0	0	6.5	0
2015-01-15	1600-1630	St1008	0		0	0	1	0.5	6.5	0.0769231
2015-01-15	2200-2230	St1009	0		1	0	1	2.5	6.5	0.384615
2015-01-15	2200-2230	St1010	0		0	0	1	0.5	6.5	0.0769231
2015-02-17	background	Cb-35	0		0	0	1	0.5	6.5	0.0769231
2015-02-17	1000-1030	Cb-36	0		0	0	1	0.5	6.5	0.0769231
2015-02-17	1000-1030	Cb-37	0		1	0	0	2	6.5	0.307692
2015-02-17	1000-1030	Cb-38	0		0	0	1	0.5	6.5	0.0769231
2015-02-17	1000-1030	Cb-39	0		0	0	0	0	6.5	0
2015-02-17	1000-1030	Cb-40	0		1	0	1	2.5	6.5	0.384615
2015-02-17	1000-1030	Cb-41	0		0	0	1	0.5	6.5	0.0769231
2015-02-17	2200-2230	Cb-42	0		1	0	0	2	6.5	0.307692
2015-02-17	2200-2230	Cb-43	0		1	0	1	2.5	6.5	0.384615
2015-02-17	2200-2230	Cb-44	0		1	0	1	2.5	6.5	0.384615
2015-02-17	1000-1030	Cb-45	0		0	0	0	0	6.5	0
2015-02-17	2200-2230	Cb-46	0		1	0	0	2	6.5	0.307692
2015-04-14	background	Cb-55	0			0	1	0.5	4.5	0.111111
2015-04-14	1000-1030	Cb-56	0			0	1	0.5	4.5	0.111111
2015-04-14	1000-1030	Cb-57	0		1	0	0	2	6.5	0.307692
2015-04-14	1000-1030	Cb-58	0			0	0	0	4.5	0
2015-04-14	1000-1030	Cb-59	0		1	0	0	2	6.5	0.307692
2015-04-14	1000-1030	Cb-60	0		1	0	1	2.5	6.5	0.384615
2015-04-15	400-430 6-10 0С	Cb-61	0		1	0	1	2.5	6.5	0.384615
2015-04-14	1000-1030 6-10 0С	Cb-62	0			0	0	0	4.5	0
2015-04-14	1000-1030 6-10 0С	Cb-63	0			0	1	0.5	4.5	0.111111
2015-04-14	1000-1030 6-10 0С	Cb-64	0			0	1	0.5	4.5	0.111111
2015-04-14	1000-1030 6-10 0С	Cb-65	0			0	1	0.5	4.5	0.111111
2015-04-14	1000-1030 6-10 0С	Cb-66	0		1	0	1	2.5	6.5	0.384615
2015-04-14	1000-1030 6-10 0С	Cb-67	0		1	0	1	2.5	6.5	0.384615
2015-06-16	background	Cb-104	0		1	0	1	2.5	6.5	0.384615
2015-06-17	400-430	Cb-105	0		0	0	1	0.5	6.5	0.0769231
2015-06-17	400-430	Cb-107	0		0	0	1	0.5	6.5	0.0769231
2015-06-16	1600-1630	Cb-108	0		0	0	1	0.5	6.5	0.0769231
2015-06-16	1600-1630	Cb-110	0		0	0	1	0.5	6.5	0.0769231
2015-06-16	2200-2230	Cb-111	0		0	0	1	0.5	6.5	0.0769231
2015-06-16	2200-2230	Cb-112	0		0	0	1	0.5	6.5	0.0769231
2015-06-16	2200-2230	Cb-113	0		0	0	0	0	6.5	0
2015-06-16	background	Cb-115	0			0	1	0.5	4.5	0.111111
2015-06-16	400-430 6-10 0С	Cb-117	0		0	0	1	0.5	6.5	0.0769231
2015-06-16	400-430 6-10 0С	Cb-118	0		0	0	1	0.5	6.5	0.0769231
2015-06-17	400-430	Cb160	0		0	0	0	0	6.5	0
2015-06-17	400-430	Cb161	0		0	0	1	0.5	6.5	0.0769231
2015-06-16	1600-1630	Cb162	0		0	0	1	0.5	6.5	0.0769231
2015-06-16	1600-1630	Cb163	0		0	0	1	0.5	6.5	0.0769231
2015-06-16	2200-2230	Cb164	0		0	0	1	0.5	6.5	0.0769231
2015-07-14	2200-2230	Cb183	0		0	0	1	0.5	6.5	0.0769231
2015-07-14	background	Cb184	0		0	0	0	0	6.5	0
2015-07-15	400-430	Cb185	0		0	0	0	0	6.5	0
2015-07-14	1000-1030	Cb186	0		0	0	0	0	6.5	0
2015-07-14	1600-1630	Cb187	0		0	0	1	0.5	6.5	0.0769231
2015-07-14	1600-1630	Cb188	0		0	0	1	0.5	6.5	0.0769231
2015-07-14	1600-1630	Cb189	0		0	0	0	0	6.5	0
2015-07-14	1600-1630	Cb190	0		0	0	1	0.5	6.5	0.0769231
2015-07-14	1600-1630	Cb191	0		0	0	1	0.5	6.5	0.0769231
2015-07-14	2200-2230	Cb192	0		0	0	0	0	6.5	0
2015-07-14	2200-2230	Cb193	0		0	1	0	2	6.5	0.307692
2015-10-14	400-430	Cb285	0		0	0	1	0.5	6.5	0.0769231
2015-10-14	400-430	Cb286	0		0	0	1	0.5	6.5	0.0769231
2015-10-14	400-430	Cb287	0		0	0	1	0.5	6.5	0.0769231
2015-10-14	400-430	Cb288	0		0	0	1	0.5	6.5	0.0769231
2015-10-13	1000-1030	Cb289	0		0	0	1	0.5	6.5	0.0769231
2015-10-13	2200-2230	Cb290	0		0	0	1	0.5	6.5	0.0769231
2015-10-13	2200-2230	Cb291	0		0	0	1	0.5	6.5	0.0769231
2015-10-14	400-430	Cb-298	0		0	0	1	0.5	6.5	0.0769231
2015-10-14	400-430	Cb-299	0		0	0	1	0.5	6.5	0.0769231	0.135328
2015-10-13	2200-2230	Cb-300	0		0	0	1	0.5	6.5	0.0769231	0.131895
2016-01-19	1000-1030	Cb-301	0		1	0	1	2.5	6.5	0.384615		0.923077
2016-01-20	400-430	Cb-302	0		0	0	1	0.5	6.5	0.0769231
2016-01-19	2200-2230	Cb-303	0		0	0	1	0.5	6.5	0.0769231
2016-01-19	1000-1030	Cb-309	0		0	1		2	6	0.333333
2016-01-19	2200-2230	Cb-310	0		0	1		2	6	0.333333
2016-02-17	400-430	Cb-317	0		0	0	1	0.5	6.5	0.0769231
2016-02-17	400-430	Cb-318	0		0	0	1	0.5	6.5	0.0769231
2016-02-16	1000-1030	Cb-319	0		0	0	1	0.5	6.5	0.0769231
2016-02-17	400-430	Cb-320	0		0	0	1	0.5	6.5	0.0769231
2016-02-16	1000-1030	Cb-321	0		0	0	1	0.5	6.5	0.0769231
2016-02-16	1600-1630	Cb-322	0		0	0	1	0.5	6.5	0.0769231
2016-02-16	2200-2230	Cb-323	0		0	0	1	0.5	6.5	0.0769231
2016-02-16	1000-1030	Cb-324	0		1	0	1	2.5	6.5	0.384615
2016-02-16	2200-2230	Cb-325	0		1	0	1	2.5	6.5	0.384615
2016-03-16	background	Cb-386	0		0	0	1	0.5	6.5	0.0769231
2016-03-15	1600-1630	Cb-387	0		1	0	1	2.5	6.5	0.384615
2016-03-15	1600-1630	Cb-388	0		0	0	1	0.5	6.5	0.0769231
2016-03-15	1600-1630	Cb-389	0		0	0	1	0.5	6.5	0.0769231
2016-03-15	background	Cb-390	0		0	0	0	0	6.5	0
2016-03-15	background	Cb-391	0		1	0	1	2.5	6.5	0.384615
2016-03-16	400-430	Cb-392	0		1	0	1	2.5	6.5	0.384615
2016-03-15	1600-1630	Cb-393	0		0	0	0	0	6.5	0
2016-03-15	1600-1630	Cb-394	0		0	0	0	0	6.5	0
2016-03-15	1000-1030	Cb-395	1		0	0	1	2.5	6.5	0.384615
2016-04-13	background	Cb-409	0		0	0	1	0.5	6.5	0.0769231
2016-04-13	background	Cb-410	0		0	0	1	0.5	6.5	0.0769231
2016-04-14	400-430	Cb-411	0		0	0	1	0.5	6.5	0.0769231
2016-04-14	400-430	Cb-412	0		0	0	0	0	6.5	0
2016-04-14	400-430	Cb-413	0		1	0	1	2.5	6.5	0.384615
2016-04-14	400-430	Cb-414	0		0	0	0	0	6.5	0
2016-04-13	2200-2230	Cb-415	0		0	0	1	0.5	6.5	0.0769231
2016-04-13	1000-1030	Cb-416	0		0	0	0	0	6.5	0
2016-04-13	1000-1030	Cb-417	0		1	0	0	2	6.5	0.307692
2016-04-13	2200-2230	Cb-418	0		0	0	1	0.5	6.5	0.0769231
2016-04-13	2200-2230	Cb-419	0		0	0	0	0	6.5	0
2016-05-17	background	Cb-504	0		1	0	1	2.5	6.5	0.384615
2016-05-17	background	Cb-505	0		1	0	1	2.5	6.5	0.384615
2016-05-17	background	Cb-506	0		1	0	1	2.5	6.5	0.384615
2016-05-17	background	Cb-507	0		1	0	1	2.5	6.5	0.384615
2016-05-17	1000-1030	Cb-508	0		1	0	1	2.5	6.5	0.384615
2016-05-17	1000-1030	Cb-509	0		0	0	1	0.5	6.5	0.0769231
2016-05-17	1000-1030	Cb-510	0		0	0	1	0.5	6.5	0.0769231
2016-05-17	1600-1630	Cb-511	0		0	0	1	0.5	6.5	0.0769231
2016-05-17	1600-1630	Cb-512	0		1	0	1	2.5	6.5	0.384615
2016-05-17	1600-1630	Cb-513	0		1	0	0	2	6.5	0.307692
2016-05-17	2200-2230	Cb-514	0		0	0	1	0.5	6.5	0.0769231
2016-05-17	2200-2230	Cb-515	1		0	0	0	2	6.5	0.307692
2016-05-18	400-430	Cb-516	0		1	0	1	2.5	6.5	0.384615
2016-05-18	400-430	Cb-517	0		1	0	1	2.5	6.5	0.384615
2016-05-17	1000-1030	Cb-518	0		1	0	1	2.5	6.5	0.384615
2016-05-17	1000-1030	Cb-519	0		1	0	1	2.5	6.5	0.384615
2016-05-17	2200-2230	Cb-520	0		1	1	0	4	6.5	0.615385
2016-05-17	1000-1030	Cb-521	0		0	0	1	0.5	6.5	0.0769231
2016-05-17	2200-2230	Cb-522	0		1	1	0	4	6.5	0.615385
2016-12-16	400-430	Сg-47	0		0	0	1	0.5	6.5	0.0769231
2016-12-16	400-430	Сg-48	1		0	1	0	4	6.5	0.615385
2016-12-16	400-430	Сg-49	1		0	0	1	2.5	6.5	0.384615
2016-12-16	400-430	Сg-50	0		0	0	0	0	6.5	0
2016-12-16	400-430	Сg-51	1		0	1	0	4	6.5	0.615385
2016-12-16	400-430	Сg-52	0		1	0	0	2	6.5	0.307692
2016-12-16	400-430	Сg-53	0		0	0	1	0.5	6.5	0.0769231
2016-12-16	400-430	Сg-54	0		0	0	0	0	6.5	0
2016-12-15	1000-1030	Сg-55	1		1	1	0	6	6.5	0.923077
2016-12-15	1000-1030	Сg-56	0		0	0	1	0.5	6.5	0.0769231
2016-12-15	1000-1030	Сg-57	0		0	1	1	2.5	6.5	0.384615
2016-12-15	1000-1030	Сg-58	0		0	1	0	2	6.5	0.307692
2016-12-15	1600-1630	Сg-59	0		1	1	1	4.5	6.5	0.692308
2016-12-15	1600-1630	Сg-60	0		0	0	1	0.5	6.5	0.0769231
2016-12-15	1600-1630	Сg-61	0		0	1	0	2	6.5	0.307692
2016-12-15	1600-1630	Сg-62	0		0	0	0	0	6.5	0
2016-12-15	2200-2230	Сg-63	0		0	1	0	2	6.5	0.307692
2016-12-15	2200-2230	Сg-64	0		1	1	1	4.5	6.5	0.692308
2016-12-15	2200-2230	Сg-65	0		0	1	0	2	6.5	0.307692
2016-12-15	2200-2230	Сg-66			0	1	1	2.5	4.5	0.555556
2016-12-15	2200-2230	Сg-67	0		0	1	0	2	6.5	0.307692
2016-12-15	2200-2230	Сg-68	0		0	1	0	2	6.5	0.307692
2016-12-15	background	Сg-69	0		1	1	0	4	6.5	0.615385	0.252356
2016-12-15	2200-2230	Сg-70	0		0	1	0	2	6.5	0.307692	0.209442
Date of sampling	Time of sampling	Isolates' codes	Presence of endonucleases	Presence of restriction endonucleases	Presence of plasmid DNAs	Presence of endospores	Presence of cell's pigmentation	Growth at 5% NaCl	Growth at 10% NaCl	Sum	Sum of maximum values	Index
2006-06-15	400-430	Az-1	0	0	0	0	0	1	1	2	8.5	0.235294		1
2006-06-15	400-430	Az-2	0	0	1	0	1	1	0	3.5	8.5	0.411765
2006-06-15	400-430	Az-3	0	0	0	0	1	1	1	2.5	8.5	0.294118
2006-06-15	400-430	Az-4	0	0	0	0	1	1	0	1.5	8.5	0.176471
2006-06-15	400-430	Az-5	0	0	0	0	1	1	0	1.5	8.5	0.176471
2006-06-15	400-430	Az-6	0	0	1	0	1	1	0	3.5	8.5	0.411765
2006-06-15	400-430	Az-7	0	0	1	0	1	0	0	2.5	8.5	0.294118
2006-06-15	400-430	Az-8	0	0	0	0	0	1	0	1	8.5	0.117647
2006-06-15	1000-1030	Az-9	0	0	1	0	1	1	0	3.5	8.5	0.411765
2006-06-15	1000-1030	Az-10	0	0	0	0	1	1	0	1.5	8.5	0.176471
2006-06-15	1000-1030	Az-11	1	0	0	1	0	1	1	6	8.5	0.705882
2006-06-15	1000-1030	Az-12	0	1	1	0	0	1	0	5	8.5	0.588235
2006-06-15	1000-1030	Az-13	0	0	0	0	0	1	0	1	8.5	0.117647
2006-06-15	1600-1630	Az-14	0	0	0	0	1	1	0	1.5	8.5	0.176471
2006-06-15	1600-1630	Az-15	0	0	0	0	1	0	0	0.5	8.5	0.0588235
2006-06-15	1600-1630	Az-16	0	0	0	0	0	0	0	0	8.5	0
2006-06-15	1600-1630	Az-17	0	0	1	0	1	0	0	2.5	8.5	0.294118
2006-06-15	2200-2230	Az-18	1	0	0	1	0	1	1	6	8.5	0.705882
2006-06-15	2200-2230	Az-19	0	0	0	1	0	1	0	3	8.5	0.352941
2006-06-15	2200-2230	Az-20	0	1	1	0	1	1	0	5.5	8.5	0.647059
2006-06-15	2200-2230	Az-21	0	0	0	0	1	1	1	2.5	8.5	0.294118
2006-06-15	2200-2230	Az-22	0	0	1	0	1	1	0	3.5	8.5	0.411765
2006-06-15	2200-2230	Az-23	0	1	1	0	0	0	0	4	8.5	0.470588
2006-06-15	2200-2230	Az-24	0	1	1	0	1	0	0	4.5	8.5	0.529412
2006-06-15	background	Az-25	0	0	0	0	1	1	1	2.5	8.5	0.294118
2006-06-15	background	Az-26	0	0	1	0	1	1	0	3.5	8.5	0.411765
2006-06-15	background	Az-27	0	0	1	0	0	1	0	3	8.5	0.352941
2006-06-15	background	Az-28	0	0	0	0	1	1	1	2.5	8.5	0.294118
2006-07-17	background	Az 84	0	0	0	0	1	1	1	2.5	8.5	0.294118
2006-07-17	background	Az 85	0	0	0	0	1	0	0	0.5	8.5	0.0588235
2006-07-17	background	Az 86	0	0	0	1	0	0	0	2	8.5	0.235294
2006-07-17	background	Az 87	0	0	1	0	1	1	1	4.5	8.5	0.529412
2006-07-17	background	Az 88	0	0	1	1	0	1	0	5	8.5	0.588235
2006-07-17	background	Az 89	0	0	0	0	1	1	1	2.5	8.5	0.294118
2006-07-17	background	Az 90	0	0	0	0	0	1	1	2	8.5	0.235294
2006-07-17	background	Az 91	0	0	0	0	1	1	1	2.5	8.5	0.294118
2006-07-17	background	Az 92	0	0	0	0	0	1	0	1	8.5	0.117647
2006-07-17	background	Az 93	0	0	0	0	1	0	0	0.5	8.5	0.0588235
2006-07-17	400-430	Az 94	0	0	0	0	1	1	0	1.5	8.5	0.176471
2006-07-17	400-430	Az 95	0	0	0	0	0	1	1	2	8.5	0.235294
2006-07-17	400-430	Az 96	0	0	0	0	1	1	0	1.5	8.5	0.176471
2006-07-17	400-430	Az 97	0	0	0	0	1	1	1	2.5	8.5	0.294118
2006-07-17	400-430	Az 98	0	0		1	0	0	0	2	6.5	0.307692
2006-07-17	400-430	Az 99	0	0		1	0	0	0	2	6.5	0.307692
2006-07-17	400-430	Az 100	0	0		1	0	0	0	2	6.5	0.307692
2006-07-17	400-430	Az 101	0	1		0	1	1	1	4.5	6.5	0.692308
2006-07-17	1000-1030	Az 102	0	0		0	1	0	0	0.5	6.5	0.0769231
2006-07-17	1000-1030	Az 103	0	0		1	1	0	0	2.5	6.5	0.384615
2006-07-17	1000-1030	Az 104	1	0		1	0	0	0	4	6.5	0.615385
2006-07-17	1000-1030	AZ 105	0	0		1	1	1	0	3.5	6.5	0.538462
2006-07-17	1000-1030	Az 106	0	0		0	0	0	0	0	6.5	0
2006-07-17	1000-1030	Az 107	1	0		0	1	1	1	4.5	6.5	0.692308
2006-07-17	1000-1030	Az 108	0	0		1	1	1	1	4.5	6.5	0.692308
2006-07-17	1000-1030	Az 109	0	0		1	0	0	0	2	6.5	0.307692
2006-07-17	1000-1030	Az 110	0			1	1	0	0	2.5	6.5	0.384615
2006-07-17	1600-1630	Az 111	0	1		0	1	0	0	2.5	6.5	0.384615
2006-07-17	1600-1630	Az 112	0			0	1	1	1	2.5	6.5	0.384615
2006-07-17	2200-2230	Az 113	0	0		1	1	0	0	2.5	6.5	0.384615
2006-07-17	2200-2230	Az 114	0			0	0	1	0	1	6.5	0.153846
2006-07-17	2200-2230	Az 115	0	0		0	1	1	1	2.5	6.5	0.384615
2006-07-17	2200-2230	Az 116	0			0	1	1	1	2.5	6.5	0.384615
2006-07-17	2200-2230	Az 117	0	0		1	0	0	0	2	6.5	0.307692
2006-07-17	2200-2230	Az 118	0			0	1	0	0	0.5	6.5	0.0769231
2006-07-17	2200-2230	Az 119	0	0		0	1	1	1	2.5	6.5	0.384615
2006-07-17	2200-2230	Az 120	0			1	0	0	0	2	6.5	0.307692
2006-07-17	2200-2230	Az 121	0	0		0	1	1	1	2.5	6.5	0.384615
2006-07-17	2200-2230	Az 122	0			0	1	1	0	1.5	6.5	0.230769
2006-07-17	2200-2230	Az 123	0	0		0	1	1	0	1.5	6.5	0.230769
2006-07-17	2200-2230	Az 124	0			0	0	0	0	0	6.5	0
2006-08-15	background	Az-162	1	0	0	1	0	1	0	5	8.5	0.588235
2006-08-15	1000-1030	Az-163	0	0	1	0	1	1	1	4.5	8.5	0.529412
2006-08-15	background	Az-164	0	0	0	0	0	1	1	2	8.5	0.235294
2006-08-15	1000-1030	Az-165	0	0	0	0	1	0	0	0.5	8.5	0.0588235
2006-08-15	1000-1030	Az-166	0	0	0	0	1	0	0	0.5	8.5	0.0588235
2006-08-15	1000-1030	Az-167	0	0	1	0	1	0	0	2.5	8.5	0.294118
2006-08-15	1000-1030	Az-168	0	0	1	0	1	1	1	4.5	8.5	0.529412
2006-08-15	1000-1030	Az-169	0	0	1	0	1	0	0	2.5	8.5	0.294118
2006-08-15	1000-1030	Az-170	0	0	1	0	0	0	0	2	8.5	0.235294
2006-08-15	1000-1030	Az-171	0	0	0	0	1	0	0	0.5	8.5	0.0588235
2006-08-15	1000-1030	Az-172	0	0	0	0	1	0	0	0.5	8.5	0.0588235
2006-08-15	1000-1030	Az-173	0	0	0	0	0	1	0	1	8.5	0.117647
2006-08-15	1600-1630	Az-174	0	0	0	0	1	0	0	0.5	8.5	0.0588235
2006-08-15	1600-1630	Az-175	1	0	1	0	1	1	0	5.5	8.5	0.647059
2006-08-15	1600-1630	Az-176	0	0	1	0	1	1	0	3.5	8.5	0.411765
2006-08-15	1600-1630	Az-177	0	0	0	0	1	1	0	1.5	8.5	0.176471
2006-08-15	1600-1630	Az-178	1	1	0	0	1	1	0	3.5	8.5	0.411765
2006-08-15	1600-1630	Az-179	0	0	0	0	0	1	0	1	8.5	0.117647
2006-08-15	1600-1630	Az-180	0	0	0	0	0	0	0	0	8.5	0
2006-08-15	1600-1630	Az-181	0	0	0	1	1	0	0	2.5	8.5	0.294118
2006-08-15	background	Az-182	0	0	1	0	0	0	0	2	8.5	0.235294
2006-08-15	1000-1030	Az-183	0	0	1	0	1	1	0	3.5	8.5	0.411765
2006-08-15	1600-1630	Az-184	0	0	1	0	1	1	0	3.5	8.5	0.411765
2006-08-15	1600-1630	Az-185	0	0	1	0	1	0	0	2.5	8.5	0.294118
2006-08-15	1600-1630	Az-186	0	0	0	0	0	1	1	2	8.5	0.235294
2006-08-15	1600-1630	Az-187	0	0	0	1	0	1	0	3	8.5	0.352941
2006-08-15	1600-1630	Az-188	1	0	1	0	1	1	0	5.5	8.5	0.647059
2006-08-15	1600-1630	Az-189	0	0	0	0	1	1	1	2.5	8.5	0.294118
2006-08-15	2200-2230	Az-190	0	0	1	0	1	1	1	4.5	8.5	0.529412
2006-08-15	2200-2230	Az-191	0	0	1	0	0	1	1	4	8.5	0.470588
2006-08-15	2200-2230	Az-193	0	0	0	0	1	0	0	0.5	8.5	0.0588235
2006-08-15	2200-2230	Az-194	0	0	0	0	1	1	0	1.5	8.5	0.176471
2006-08-15	2200-2230	Az-195	0	0	0	0	1	0	0	0.5	8.5	0.0588235
2006-08-15	2200-2230	Az-196	0	0	0	0	1	0	0	0.5	8.5	0.0588235
2006-08-15	1600-1630	Az-197	0	0	1	0	0	1	0	3	8.5	0.352941
2006-08-15	2200-2230	Az-198	0	0	0	0	0	1	1	2	8.5	0.235294
2006-08-15	2200-2230	Az-199	0	0	1	0	1	1	0	3.5	8.5	0.411765
2006-08-15	2200-2230	Az-200	0	0	1	0	0	0	0	2	8.5	0.235294
2006-08-15	400-430	Az-201	0	0	1	0	1	1	0	3.5	8.5	0.411765
2006-08-15	2200-2230	Az-202	0	0	0	0	1	0	0	0.5	8.5	0.0588235
2006-08-15	2200-2230	Az-203	0	0	0	0	0	1	0	1	8.5	0.117647
2006-08-15	400-430	Az-204	0	0	0	0	1	1	0	1.5	8.5	0.176471
2006-08-15	400-430	Az-205	0	0	1	0	1	1	0	3.5	8.5	0.411765
2006-08-15	400-430	Az-206	0	0	0	0	0	0	0	0	8.5	0
2006-08-15	400-430	Az-207	0	0	0	0	1	1	1	2.5	8.5	0.294118
2006-08-15	400-430	Az-208	1	0	0	0	1	1	1	4.5	8.5	0.529412
2006-08-15	400-430	Az-209	0	0	0	0	1	1	0	1.5	8.5	0.176471
2006-08-15	400-430	Az-210	0	0	0	0	1	1	0	1.5	8.5	0.176471
2006-08-15	400-430	Az-211	0	0	0	0	1	1	1	2.5	8.5	0.294118
2006-08-15	400-430	Az-212	0	0	0	0	0	1	0	1	8.5	0.117647
2006-08-15	2200-2230	Az-213	1	1	0	1	0	1	0	5	8.5	0.588235
2006-09-18	background	Az-258	0	0	0	0	1	1	0	1.5	8.5	0.176471
2006-09-18	background	Az-259	0	0	0	0	1	0	0	0.5	8.5	0.0588235
2006-09-18	background	Az-260	0	0	0	0	1	0	0	0.5	8.5	0.0588235
2006-09-18	background	Az-261	0	0	0	0	1	0	0	0.5	8.5	0.0588235
2006-09-18	background	Az-262	0	0	0	0	1	0	0	0.5	8.5	0.0588235
2006-09-18	background	Az-263	0	0	0	0	1	0	0	0.5	8.5	0.0588235
2006-09-18	background	Az-264	0	0	0	0	1	1	1	2.5	8.5	0.294118
2006-09-18	background	Az-265	0	0	1	0	1	0	0	2.5	8.5	0.294118
2006-09-18	2200-2230	Az-266	0	1	1	0	0	0	0	4	8.5	0.470588
2006-09-18	2200-2230	Az-267	0	0	0	0	1	1	1	2.5	8.5	0.294118
2006-09-18	1600-1630	Az-268	0	0	0	1	0	1	1	4	8.5	0.470588
2006-09-18	1600-1630	Az-269	0	0	0	0	1	1	0	1.5	8.5	0.176471
2006-09-18	1600-1630	Az-270	0	0	0	0	1	1	1	2.5	8.5	0.294118
2006-09-18	2200-2230	Az-271	0	0	0	0	1	1	1	2.5	8.5	0.294118
2006-09-18	2200-2230	Az-272	0	0	0	0	0	1	0	1	8.5	0.117647
2006-09-18	2200-2230	Az-273	0	0	0	0	1	0	0	0.5	8.5	0.0588235
2006-09-18	2200-2230	Az-274	0	0	0	0	1	0	0	0.5	8.5	0.0588235
2006-09-18	2200-2230	Az-275	0	0	0	1	1	1	1	4.5	8.5	0.529412
2006-09-18	1000-1030	Az-276	0	0	0	0	1	1	0	1.5	8.5	0.176471
2006-09-18	400-430	Az-277	0	0	0	0	1	1	1	2.5	8.5	0.294118
2006-09-18	background	Az-278	0	0	0	0	1	1	1	2.5	8.5	0.294118
2006-09-18	2200-2230	Az-279	0	0	0	1	1	1	1	4.5	8.5	0.529412
2006-09-18	2200-2230	Az-280	0	0	0	1	1	1	0	3.5	8.5	0.411765
2006-09-18	2200-2230	Az-281	0	0	0	0	1	1	1	2.5	8.5	0.294118
2006-09-18	2200-2230	Az-282	0	0	0	0	1	1	0	1.5	8.5	0.176471
2006-09-18	background	Az-283	0	0	0	1	1	0	0	2.5	8.5	0.294118
2006-09-18	background	Az-284	0	0	0			0	0	0	6	0
2006-09-18	1600-1630	Az-285	0	0	0	0	0	0	0	0	8.5	0
2006-09-18	1600-1630	Az-290	0	0	0	0	1	0	0	0.5	8.5	0.0588235
2006-09-18	background	Az-292	0	0	0			1	1	2	6	0.333333
2006-09-18	background	Az-293	0	0	0			0	0	0	6	0
2006-09-18	background	Az-294	0	0		0	1	0	0	0.5	6.5	0.0769231
2006-09-18	background	Az-295	0	0	0			0	0	0	6	0
2006-09-18	background	Az-296	0	0	0			0	0	0	6	0
2006-09-18	background	Az-297	0	0	0			0	0	0	6	0
2006-09-18	2200-2230	Az-298	0	0	0	0	1	0	0	0.5	8.5	0.0588235
2006-09-18	2200-2230	Az-299	0	0	0	0	1	0	0	0.5	8.5	0.0588235
2006-09-18	1600-1630	Az-300	0	0	0	0	1	0	0	0.5	8.5	0.0588235
2006-09-18	1600-1630	Az-301	0	0	0	0	1	0	0	0.5	8.5	0.0588235
2006-09-18	400-430	Az-302	0	0	0	0	1	0	0	0.5	8.5	0.0588235
2006-09-18	400-430	Az-303	0	0	0	0	0	0	0	0	8.5	0
2006-09-18	background	Az-304	0	0	1	0	1	0	0	2.5	8.5	0.294118
2006-10-12	background	Az-359	0	0	0	0	1	1	1	2.5	8.5	0.294118
2006-10-12	background	Az-360	0	0	1	0	1	0	0	2.5	8.5	0.294118
2006-10-12	background	Az-361	0	0	0	0	1	1	1	2.5	8.5	0.294118
2006-10-12	background	Az-362	0	0	0	0	1	1	1	2.5	8.5	0.294118
2006-10-12	background	Az-363	0	0	0	0	1	1	1	2.5	8.5	0.294118
2006-10-12	1000-1030	Az-364	1	0	0	0	1	1	1	4.5	8.5	0.529412
2006-10-12	400-430	Az-365	1	0	0	0	1	1	1	4.5	8.5	0.529412
2006-10-12	400-430	Az-366	1	0	0	0	1	1	1	4.5	8.5	0.529412
2006-10-12	1600-1630	Az-367	1		0	1	1	1	1	6.5	8.5	0.764706
2006-10-12	1600-1630	Az-368	0	0	0	0	1	1	1	2.5	8.5	0.294118
2006-10-12	1600-1630	Az-369	0		0	0	1	1	1	2.5	8.5	0.294118
2006-10-12	1600-1630	Az-370	1	0	0	0	1	1	1	4.5	8.5	0.529412
2006-10-12	1600-1630	Az-371	0		0	0	1	1	1	2.5	8.5	0.294118
2006-10-12	2200-2230	Az-372	1	0	0	0	1	1	0	3.5	8.5	0.411765
2006-11-15	background	Az-464	0	0	0	0	1	1	1	2.5	8.5	0.294118
2006-11-15	400-430	Az-465	0		0	1	0	1	0	3	8.5	0.352941
2006-11-15	400-430	Az-466		0	1	0	1	0	0	2.5	8.5	0.294118
2006-11-15	400-430	Az-467	0		0	0	0	1	0	1	8.5	0.117647
2006-11-15	400-430	Az-468	0	0	0	0	1	1	1	2.5	8.5	0.294118
2006-11-15	1000-1030	Az-469	0		1	0	0	1	1	4	8.5	0.470588
2006-11-15	400-430	Az-470	1	0	1	0	1	1	1	6.5	8.5	0.764706
2006-11-15	400-430	Az-471	0		0	0	0	1	1	2	8.5	0.235294
2006-11-15	400-430	Az-472	1	0	1	0	0	1	1	6	8.5	0.705882
2006-11-15	400-430	Az-473	1		1	0	0	1	0	5	8.5	0.588235
2006-11-15	400-430	Az-474	0	0	1	0	1	1	1	4.5	8.5	0.529412
2006-11-15	400-430	Az-475	0		1	0	1	1	1	4.5	8.5	0.529412
2006-11-15	1600-1630	Az-476	0	0	0	0	1	1	1	2.5	8.5	0.294118
2006-11-15	1600-1630	Az-477	0		0	0	1	1	1	2.5	8.5	0.294118
2006-11-15	1600-1630	Az-478	0	0	1	0	1	1	1	4.5	8.5	0.529412
2006-11-15	400-430	Az-479	0		0	0	1	1	1	2.5	8.5	0.294118
2006-11-15	400-430	Az-480	0	0	1	0	1	1	0	3.5	8.5	0.411765
2006-11-15	400-430	Az-481	0		0	0	0	1	1	2	8.5	0.235294
2006-11-15	1600-1630	Az-482	0	0	0	0	1	0	0	0.5	8.5	0.0588235
2006-11-15	1600-1630	Az-483	0		1	0	1	0	0	2.5	8.5	0.294118
2006-11-15	1600-1630	Az-484	0	0	0	0	1	1	1	2.5	8.5	0.294118
2006-11-15	400-430	Az-485	0		0	0	1	1	1	2.5	8.5	0.294118
2006-11-15	2200-2230	Az-486	0	0	0	1	0	1	1	4	8.5	0.470588
2006-11-15	background	Az-487	1		1	1	0	1	0	7	8.5	0.823529
2006-12-14	400-430	Az-546	0	0	1	0	0	1	0	3	8.5	0.352941
2006-12-14	background	Az-547	0		0	0	0	1	1	2	8.5	0.235294
2006-12-14	background	Az-548	0	0	0	1	0	1	1	4	8.5	0.470588
2006-12-14	background	Az-549	0	1	1	0	1	0	0	4.5	8.5	0.529412
2006-12-14	background	Az-550	1	0	0	1	0	1	0	5	8.5	0.588235
2006-12-14	background	Az-551	0	0	0	0	0	0	0	0	8.5	0
2006-12-14	background	Az-552	0		0	0	1	0	0	0.5	8.5	0.0588235
2006-12-14	background	Az-553	1		0	1	1	1	1	6.5	8.5	0.764706
2006-12-14	1000-1030	Az-554	0			0	0	0	0	0	6.5	0
2006-12-14	background	Az-555	0	0	0	0	1	1	1	2.5	8.5	0.294118
2006-12-14	1000-1030	Az-556	0	0	0	0	1	1	1	2.5	8.5	0.294118
2006-12-14	1000-1030	Az-557	0			0	1	0	0	0.5	6.5	0.0769231
2006-12-14	1000-1030	Az-558	0		1	1	0	0	0	4	8.5	0.470588
2006-12-14	1000-1030	Az-559	0	0	0	0	1	1	1	2.5	8.5	0.294118
2006-12-14	1000-1030	Az-560	0	0	0	0	1	1	1	2.5	8.5	0.294118
2006-12-14	1000-1030	Az-561	0	0	1	0	1	1	1	4.5	8.5	0.529412
2006-12-14	400-430	Az-562	0	0	0	0	1	1	1	2.5	8.5	0.294118
2006-12-14	400-430	Az-563	0	0	1	0	1	1	1	4.5	8.5	0.529412
2006-12-14	400-430	Az-564	0	0	0	0	1	1	1	2.5	8.5	0.294118
2006-12-14	400-430	Az-565	0	0	0	0	1	1	1	2.5	8.5	0.294118
2006-12-14	400-430	Az-566	1	0	0	0	1	1	1	4.5	8.5	0.529412
2006-12-14	400-430	Az-567	0	0	1	0	1	1	0	3.5	8.5	0.411765
2006-12-14	400-430	Az-569			1	0	1	0	0	2.5	6.5	0.384615
2006-12-14	400-430	Az-570		0	1	0	0	1	1	4	8.5	0.470588
2006-12-14	1600-1630	Az-571	0	0	0	0	1	1	1	2.5	8.5	0.294118
2006-12-14	1600-1630	Az-572	0	0	0	0	1	1	0	1.5	8.5	0.176471
2006-12-14	1600-1630	Az-573	0	0	0	0	1	1	0	1.5	8.5	0.176471
2006-12-14	1600-1630	Az-574	0	0	0	0	0	1	1	2	8.5	0.235294
2006-12-14	1600-1630	Az-575	0	1	1	0	0	0	0	4	8.5	0.470588
2006-12-14	1600-1630	Az-576	1	0	0	1	0	1	0	5	8.5	0.588235
2006-12-14	1600-1630	Az-577	0		0	0	1	0	0	0.5	8.5	0.0588235
2006-12-14	1600-1630	Az-578	0	0	0	0	1	1	0	1.5	8.5	0.176471
2006-12-14	1600-1630	Az-579	0		0	0	1	1	1	2.5	8.5	0.294118
2006-12-14	1600-1630	Az-580	0	0	1	0	1	1	1	4.5	8.5	0.529412
2006-12-14	1600-1630	Az-581	0		1	0	1	1	1	4.5	8.5	0.529412
2006-12-14	1600-1630	Az-582	0	1	1	0	1	1	0	5.5	8.5	0.647059
2006-12-14	1600-1630	Az-583	1	0	0	0	1	1	1	4.5	8.5	0.529412
2006-12-14	1600-1630	Az-584	1	1	1	1	1	1	1	8.5	8.5	1
2006-12-14	1600-1630	Az-585	0	0	1	1	1	1	0	5.5	8.5	0.647059
2006-12-14	2200-2230	Az-586	0	0	1	1	1	1	0	5.5	8.5	0.647059
2006-12-14	2200-2230	Az-587	0		0	1	0	1	0	3	8.5	0.352941
2006-12-14	2200-2230	Az-588	1	0	1	1	0	1	1	8	8.5	0.941176
2006-12-14	2200-2230	Az-589		0	0	0	1	0	0	0.5	8.5	0.0588235
2006-12-14	2200-2230	Az-590	0	0	0	0	0	1	0	1	8.5	0.117647
2006-12-14	2200-2230	Az-591	1	0	1	1	1	1	0	7.5	8.5	0.882353
2006-12-14	2200-2230	Az-592	0	1	1	0	1	1	1	6.5	8.5	0.764706
2006-12-14	400-430	Az-593	0		0	0	1	1	1	2.5	8.5	0.294118
2006-12-14	400-430	Az-594	1	0	0	0	1	1	1	4.5	8.5	0.529412
2006-12-14	400-430	Az-595	0	0	0	0	0	1	1	2	8.5	0.235294
2006-12-14	400-430	Az-596	0	0	0	0	0	1	1	2	8.5	0.235294
2006-12-14	400-430	Az-597	1	0	1	1	0	0	0	6	8.5	0.705882
2006-12-14	400-430	Az-598	0			0	0	1	1	2	6.5	0.307692
2006-12-14	400-430	Az-599	0	0	0	0	1	1	1	2.5	8.5	0.294118
2006-12-14	400-430	Az-600		0	1	0	0	1	1	4	8.5	0.470588
2006-12-14	400-430	Az-601	0	0	0	0	1	1	1	2.5	8.5	0.294118
2006-12-14	400-430	Az-602	0	0	0	0	1	1	1	2.5	8.5	0.294118
2006-12-14	400-430	Az-603	0	0	1	0	1	0	0	2.5	8.5	0.294118
2006-12-14	1000-1030	Az-604	0		1	0	0	0	0	2	8.5	0.235294
2006-12-14	2200-2230	Az-605	1	0	1	0	0	1	1	6	8.5	0.705882
2007-01-16	background	Az-668	1	0	0	1	1	1	0	5.5	8.5	0.647059
2007-01-16	background	Az-669	0		1	0	1	1	0	3.5	8.5	0.411765
2007-01-16	background	Az-670	0	0	0	1	0	0	0	2	8.5	0.235294
2007-01-16	background	Az-671	0		0	0	1	0	0	0.5	8.5	0.0588235
2007-01-16	1000-1030	Az-672	0	0	0	0	1	0	0	0.5	8.5	0.0588235
2007-01-16	1600-1630	Az-673	0		0	0	0	1	0	1	8.5	0.117647
2007-01-16	1600-1630	Az-674	0	0	0	0	1	1	0	1.5	8.5	0.176471
2007-01-16	1600-1630	Az-675	0		0	0	1	1	1	2.5	8.5	0.294118
2007-01-16	1600-1630	Az-676	1	0	1	0	1	1	0	5.5	8.5	0.647059
2007-01-16	1600-1630	Az-677	0		0	0	1	1	0	1.5	8.5	0.176471
2007-01-16	1600-1630	Az-678	0	0	0	0	0	0	0	0	8.5	0
2007-01-16	1600-1630	Az-679	0		0	0	1	0	0	0.5	8.5	0.0588235
2007-01-16	2200-2230	Az-680	1	0	0	1	1	1	0	5.5	8.5	0.647059
2007-01-16	2200-2230	Az-681	1		0	0	1	1	0	3.5	8.5	0.411765
2007-01-16	2200-2230	Az-682	0	0	0	1	1	1	0	3.5	8.5	0.411765
2007-01-16	2200-2230	Az-683	0		0	0	1	1	0	1.5	8.5	0.176471
2007-01-16	2200-2230	Az-684	0	1	0	0	1	1	0	3.5	8.5	0.411765
2007-01-16	2200-2230	Az-685	0		0	0	1	1	1	2.5	8.5	0.294118
2007-01-16	2200-2230	Az-686	0	0	0	0	0	1	0	1	8.5	0.117647
2007-01-16	2200-2230	Az-687	0		0	0	0	0	0	0	8.5	0
2007-01-16	400-430	Az-688	0	0	0	0	1	1	0	1.5	8.5	0.176471
2007-01-16	400-430	Az-689	1		0	1	1	1	0	5.5	8.5	0.647059
2007-01-16	400-430	Az-690	1	0	0	1	0	1	0	5	8.5	0.588235
2007-01-16	400-430	Az-691	1	0	0	1	1	1	0	5.5	8.5	0.647059
2007-01-16	400-430	Az-692	0	0	0	0	1	0	0	0.5	8.5	0.0588235
2007-01-16	400-430	Az-693	0	0	0	0	1	1	1	2.5	8.5	0.294118
2007-01-16	400-430	Az-694	1	0	0	1	0	1	0	5	8.5	0.588235
2007-02-13	400-430	Az-735	0	0	0	1	1	1	1	4.5	8.5	0.529412
2007-02-13	400-430	Az-736	0		0	1	0	1	1	4	8.5	0.470588
2007-02-13	400-430	Az-737	1	0	0	1	1	1	1	6.5	8.5	0.764706
2007-02-13	400-430	Az-738	1		0	1	1	1	1	6.5	8.5	0.764706
2007-02-13	400-430	Az-739	1	0	0	1	1	1	1	6.5	8.5	0.764706
2007-02-13	400-430	Az-740	1		0	1	1	1	1	6.5	8.5	0.764706
2007-02-13	400-430	Az-741	0	0	1	0	1	1	1	4.5	8.5	0.529412
2007-02-13	400-430	Az-742	0		1	1	0	1	1	6	8.5	0.705882
2007-02-13	400-430	Az-743	0	1	0	1	0	1	1	6	8.5	0.705882
2007-02-13	400-430	Az-744	0		1	1	0	1	1	6	8.5	0.705882
2007-02-13	400-430	Az-745	0	0	0	0	0	1	1	2	8.5	0.235294
2007-02-13	1000-1030	Az-746	0		0	0	1	1	1	2.5	8.5	0.294118
2007-02-13	1600-1630	Az-747	1	0	0	1	1	1	1	6.5	8.5	0.764706
2007-02-13	1600-1630	Az-748	1		0	1	0	1	1	6	8.5	0.705882
2007-02-13	1600-1630	Az-749	0	0	0	0	1	1	1	2.5	8.5	0.294118
2007-02-13	2200-2230	Az-750	1		0	0	1	1	1	4.5	8.5	0.529412
2007-02-13	2200-2230	Az-751	0	0	1	0	1	1	1	4.5	8.5	0.529412
2007-02-13	2200-2230	Az-752	0		1	0	1	1	1	4.5	8.5	0.529412
2007-02-13	2200-2230	Az-753	0	1	1	1	0	1	1	8	8.5	0.941176
2007-02-13	2200-2230	Az-754	0		1	0	1	1	1	4.5	8.5	0.529412
2007-02-13	background	Az-755	0	0	1	1	0	1	1	6	8.5	0.705882
2007-02-13	background	Az-756	1		0	1	1	1	1	6.5	8.5	0.764706
2007-02-13	background	Az-757	0	1	1	1	0	1	1	8	8.5	0.941176
2007-03-15	400-430	Az-796	1	0	0	1	0	1	0	5	8.5	0.588235
2007-03-15	1000-1030	Az-797	0	0	0	0	0	1	0	1	8.5	0.117647
2007-03-15	1000-1030	Az-798	0	0	1	0	1	1	0	3.5	8.5	0.411765
2007-03-15	2200-2230	Az-799	0	0	1	1	1	1	0	5.5	8.5	0.647059
2007-03-15	2200-2230	Az-800	0	0	1	0	0	0	0	2	8.5	0.235294
2007-03-15	2200-2230	Az-801	0	0	1	0	1	1	0	3.5	8.5	0.411765
2007-03-15	2200-2230	Az-802	0	0	1	0	0	1	0	3	8.5	0.352941
2007-04-16	400-430	Az-853	0		0	1	0	1	0	3	8.5	0.352941
2007-04-16	400-430	Az-854	0	0	0	1	1	1	0	3.5	8.5	0.411765
2007-04-16	400-430	Az-855	0		1	1	0	0	0	4	8.5	0.470588
2007-04-16	400-430	Az-856	0	0	0	1	1	1	0	3.5	8.5	0.411765
2007-04-16	400-430	Az-857	0		1	1	0	0	0	4	8.5	0.470588
2007-04-16	400-430	Az-858	0	0	1	1	1	1	0	5.5	8.5	0.647059
2007-04-16	400-430	Az-859	0		0	1	0	1	0	3	8.5	0.352941
2007-04-16	400-430	Az-860	0	0	1	1	1	1	0	5.5	8.5	0.647059
2007-04-16	400-430	Az-861	0		1	1	1	1	1	6.5	8.5	0.764706
2007-04-16	400-430	Az-862	0	0	0	1	1	0	0	2.5	8.5	0.294118
2007-04-16	400-430	Az-863	1	0	0	1	1	1	0	5.5	8.5	0.647059
2007-04-16	400-430	Az-864	0	0	1	1	0	1	0	5	8.5	0.588235
2007-04-16	1000-1030	Az-865	0		0	0	1	1	0	1.5	8.5	0.176471
2007-04-16	1000-1030	Az-866	0	0	0	0	1	0	0	0.5	8.5	0.0588235
2007-04-16	1000-1030	Az-867	0		0	0	1	1	0	1.5	8.5	0.176471
2007-04-16	1000-1030	Az-868	0	0	1	0	1	1	1	4.5	8.5	0.529412
2007-04-16	1600-1630	Az-869	0		1	1	0	1	1	6	8.5	0.705882
2007-04-16	1600-1630	Az-870	0	0	0	1	1	1	0	3.5	8.5	0.411765
2007-04-16	1600-1630	Az-871	0		1	1	1	0	0	4.5	8.5	0.529412
2007-04-16	1600-1630	Az-872	0	1	0	1	0	1	0	5	8.5	0.588235
2007-04-16	1600-1630	Az-873	0		1	1	1	1	0	5.5	8.5	0.647059
2007-04-16	1600-1630	Az-874	0	0	1	1	0	1	1	6	8.5	0.705882
2007-04-16	1600-1630	Az-875	0		0	1	0	1	0	3	8.5	0.352941
2007-04-16	1600-1630	Az-876	0	0	1	1	1	1	0	5.5	8.5	0.647059
2007-04-16	1600-1630	Az-877	0		1	1	1	1	0	5.5	8.5	0.647059
2007-04-16	1600-1630	Az-878	0	0	1	0	1	1	0	3.5	8.5	0.411765
2007-04-16	2200-2230	Az-879	0		1	1	1	0	0	4.5	8.5	0.529412
2007-04-16	2200-2230	Az-880	0	0	1	1	1	1	0	5.5	8.5	0.647059
2007-04-16	2200-2230	Az-881	0	0		0	1			0.5	4.5	0.111111
2007-04-16	2200-2230	Az-882	0	0	0	0	1	1	0	1.5	8.5	0.176471
2007-04-16	2200-2230	Az-883	0		0	0	0	0	0	0	8.5	0
2007-04-16	2200-2230	Az-884	1	0	1	0	1	0	0	4.5	8.5	0.529412
2007-04-16	2200-2230	Az-885	0	0	1	1	1	1	0	5.5	8.5	0.647059
2007-04-16	2200-2230	Az-886	0	0	1	1	1	1	0	5.5	8.5	0.647059
2007-04-16	background	Az-887	0		1	1	1	0	0	4.5	8.5	0.529412
2007-04-16	background	Az-888	0	0	1	0	1	0	0	2.5	8.5	0.294118
2007-04-16	background	Az-889	0		0	0	1	0	0	0.5	8.5	0.0588235
2007-04-16	background	Az-890	0	0	1	1	0	1	0	5	8.5	0.588235
2007-04-16	background	Az-891	0		0	0	0	1	1	2	8.5	0.235294
2007-04-16	background	Az-892	0	0	1	1	1	1	1	6.5	8.5	0.764706
2007-04-16	background	Az-893	0		1	1	1	1	0	5.5	8.5	0.647059
2007-04-16	background	Az-894	0	0	0	1	1	1	0	3.5	8.5	0.411765
2007-04-16	background	Az-895	0		0	0	1	1	0	1.5	8.5	0.176471
2007-04-16	background	Az-896	0	0	0	0	1	0	0	0.5	8.5	0.0588235
2007-04-16	background	Az-897	0		0	1	1	1	0	3.5	8.5	0.411765
2007-04-16	1600-1630	Az-898	0	0	1	1	1	0	0	4.5	8.5	0.529412
2007-04-16	2200-2230	Az-899	0		0	0	1	1	0	1.5	8.5	0.176471
2007-04-16	1600-1630	Az-900	0	0	0	0	0	1	0	1	8.5	0.117647
2007-05-15	background	Az-972	0	0	1	0	1	1	1	4.5	8.5	0.529412
2007-05-15	400-430	Az-973	0		0	0	1	0	0	0.5	8.5	0.0588235
2007-05-15	1000-1030	Az-974	0	0	0	0	1	1	0	1.5	8.5	0.176471
2007-05-15	1000-1030	Az-975	0		0	0	1	1	1	2.5	8.5	0.294118
2007-05-15	1000-1030	Az-976	0	0	1	1	1	1	1	6.5	8.5	0.764706
2007-05-15	1600-1630	Az-977	0		1	1	1	1	1	6.5	8.5	0.764706
2007-05-15	2200-2230	Az-978	0	0	1	0	1	1	1	4.5	8.5	0.529412
2007-05-15	2200-2230	Az-979	0		0	0	0	1	0	1	8.5	0.117647
2007-05-15	2200-2230	Az-980	0	0	0	1	1	1	0	3.5	8.5	0.411765
2007-05-15	2200-2230	Az-981	0		0	0	1	1	0	1.5	8.5	0.176471
2007-05-15	2200-2230	Az-982	0	0	1	1	1	1	1	6.5	8.5	0.764706
2007-05-15	2200-2230	Az-983	0		1	1	1	1	1	6.5	8.5	0.764706
2007-05-15	2200-2230	Az-984	0	0	0	1	1	1	0	3.5	8.5	0.411765
2007-05-15	2200-2230	Az-985	0		1	1	1	1	1	6.5	8.5	0.764706
2007-05-15	2200-2230	Az-986	0	0	0	1	1	1	1	4.5	8.5	0.529412
2007-05-15	2200-2230	Az-987	0		0	1	1	1	1	4.5	8.5	0.529412
2007-05-15	2200-2230	Az-988	0	0	0	1	0	1	1	4	8.5	0.470588	0.358819
2007-05-15	1600-1630	Az-989	0		0	0	0	1	1	2	8.5	0.235294	0.222799
2007-06-14	background	As-1	0	0	0	0	1	0	0	0.5	8.5	0.0588235		1
2007-06-14	background	As-2	0	0	1	0	0	1	1	4	8.5	0.470588
2007-06-14	400-430	As-3	0	0	1	0	0	1	1	4	8.5	0.470588
2007-06-14	1600-1630	As-4	0	0	1	0	1	1	1	4.5	8.5	0.529412
2007-06-14	background	As-5	1	0	1	0	1	1	1	6.5	8.5	0.764706
2007-06-14	400-430	As-6	0	0	1	0	1	1	1	4.5	8.5	0.529412
2007-06-14	1000-1030	As-7	0	0	0	0	1	0	0	0.5	8.5	0.0588235
2007-06-14	2200-2230	As-8	1	0	1	1	1	0	0	6.5	8.5	0.764706
2007-06-14	400-430	As-9	0	0	1	0	1	1	1	4.5	8.5	0.529412
2007-06-14	400-430	As-10	0	0	0	0		1	1	2	8	0.25
2007-06-14	400-430	As-11	0	0	0	0	0	1	1	2	8.5	0.235294
2007-06-14	1000-1030	As-12	0	0	1	0	1	0	0	2.5	8.5	0.294118
2007-06-14	1600-1630	As-13	1	1	1	0	0	0	0	4	8.5	0.470588
2007-06-14	2200-2230	As-14	1	0	1	0	0	0	0	4	8.5	0.470588
2007-07-16	background	Ax-30	0	0	1	0	1	1	0	3.5	8.5	0.411765
2007-07-16	background	Ax-31	0		0	0	1	1	1	2.5	8.5	0.294118
2007-07-16	background	Ax-32	0	0	1	0	1	1	1	4.5	8.5	0.529412
2007-07-16	background	Ax-33	0		1	0	1	0	0	2.5	8.5	0.294118
2007-07-16	background	Ax-34	0	0	1	0	1	0	0	2.5	8.5	0.294118
2007-07-16	background	Ax-35	0		0	0	1	1	1	2.5	8.5	0.294118
2007-07-16	400-430	Ax-36	0	0	0	0	1	1	1	2.5	8.5	0.294118
2007-07-16	400-430	Ax-37	0		1	0	1	1	1	4.5	8.5	0.529412
2007-07-16	400-430	Ax-38	0	0	0	0	1	0	0	0.5	8.5	0.0588235
2007-07-16	400-430	Ax-39	0		1	1	0	0	0	4	8.5	0.470588
2007-07-16	1000-1030	Ax-40	0	0	0	1	0	1	1	4	8.5	0.470588
2007-07-16	1000-1030	Ax-41	1		1	0	0	0	0	4	8.5	0.470588
2007-07-16	1000-1030	Ax-42	0	0	1	1	0	0	0	4	8.5	0.470588
2007-07-16	1000-1030	Ax-43	1		1	1	1	1	1	8.5	8.5	1
2007-07-16	1000-1030	Ax-44	0	0	1	0	1	1	1	4.5	8.5	0.529412
2007-07-16	1000-1030	Ax-45	0		1	1	1	1	1	6.5	8.5	0.764706
2007-07-16	1000-1030	Ax-46	0	0	0	0	1	1	1	2.5	8.5	0.294118
2007-07-16	1600-1630	Ax-47	0		1	0	1	1	1	4.5	8.5	0.529412
2007-07-16	1600-1630	Ax-48	0	0	0	0	1	1	1	2.5	8.5	0.294118
2007-07-16	1600-1630	Ax-49	1		1	1	0	1	1	8	8.5	0.941176
2007-07-16	2200-2230	Ax-50	0	0	0	1	0	1	1	4	8.5	0.470588
2007-07-16	2200-2230	Ax-51	0		1	0	0	1	1	4	8.5	0.470588
2007-07-16	2200-2230	Ax-52	0	0	1	0	0	1	0	3	8.5	0.352941
2007-07-16	2200-2230	Ax-53	0		1	0	1	1	1	4.5	8.5	0.529412
2007-07-16	2200-2230	Ax-54	0	0	1	0	1	1	1	4.5	8.5	0.529412
2007-08-15	background	Ax-55	0	0	0	0	1	1	0	1.5	8.5	0.176471
2007-08-15	background	Ax-56	0	0	1	0	1	1	1	4.5	8.5	0.529412
2007-08-15	400-430	Ax-57	0	0	0	1	0	1	0	3	8.5	0.352941
2007-08-15	400-430	Ax-58	0	0	1	0	1	1	0	3.5	8.5	0.411765
2007-08-15	1000-1030	Ax-59	0	0	0	0	0	1	0	1	8.5	0.117647
2007-08-15	1000-1030	Ax-60	0	0	0	0	1	1	1	2.5	8.5	0.294118
2007-08-15	1000-1030	Ax-61	0	0	1	0	1	1	0	3.5	8.5	0.411765
2007-08-15	1600-1630	Ax-62	1	0	1	0	0	1	1	6	8.5	0.705882
2007-08-15	1600-1630	Ax-63	1	0	0	1	0	1	0	5	8.5	0.588235
2007-08-15	2200-2230	Ax-64	1	0	0	0	0	1	0	3	8.5	0.352941
2007-08-20	background	Ax-72	0	0	0	0	0	0	0	0	8.5	0
2007-08-20	background	Ax-73	0	0	1	0	1	0	0	2.5	8.5	0.294118
2007-08-20	700-730	Ax-77	0	1	1	0	0	0	0	4	8.5	0.470588
2007-08-20	1000-1030	Ax-78	0	1	1	1	0	1	0	7	8.5	0.823529
2007-08-20	1000-1030	Ax-79	1	0	0	1	1	1	0	5.5	8.5	0.647059
2007-08-20	1000-1030	Ax-80	0	1	1	1	1	1	0	7.5	8.5	0.882353
2007-08-20	1000-1030	Ax-81	0	0	1	0	1	1	1	4.5	8.5	0.529412
2007-08-20	1300-1330	Ax-82	0	0	1	0	1	1	1	4.5	8.5	0.529412
2007-08-20	1300-1330	Ax-83	0	0	1	0	1	0	0	2.5	8.5	0.294118
2007-08-20	1600-1630	Ax-84	0	0	1	0	1	0	0	2.5	8.5	0.294118
2007-08-20	1600-1630	Ax-85	0	0	0	0	1	1	1	2.5	8.5	0.294118
2007-08-20	1600-1630	Ax-86	0	0	0	1	0	0	0	2	8.5	0.235294
2007-08-20	1600-1630	Ax-87	0	0	1	0	0	0	0	2	8.5	0.235294
2007-08-20	1900-1930	Ax-89	0	1	1	1	1	1	1	8.5	8.5	1
2007-08-20	2200-2230	Ax-90	0	0	1	0	1	1	1	4.5	8.5	0.529412
2007-08-20	2200-2230	Ax-91	0	1	0	0	0	0	0	2	8.5	0.235294
2007-08-20	2200-2230	Ax-92	0	0	0	0	0	1	0	1	8.5	0.117647
2007-08-20	2200-2230	Ax-93	0	0	0	1	1	1	0	3.5	8.5	0.411765
2007-08-20	0100-0130	Ax-94	0	0	1	0	0	0	0	2	8.5	0.235294
2007-08-20	0100-0130	Ax-95	0	0	1	0	1	0	0	2.5	8.5	0.294118
2007-08-20	0100-0130	Ax-96	0	0	1	0	0	1	1	4	8.5	0.470588
2007-08-20	0100-0130	Ax-97	0	0	1	0	1	1	0	3.5	8.5	0.411765
2007-09-13	400-430	Ax-126	0	0	0	1	0	1	0	3	8.5	0.352941
2007-09-13	1000-1030	Ax-127	0	0	1	0	1	1	0	3.5	8.5	0.411765
2007-09-13	1000-1030	Ax-128	0	0	1	0	0	0	0	2	8.5	0.235294
2007-09-13	1000-1030	Ax-129	0	0	0	0	1	1	0	1.5	8.5	0.176471
2007-09-13	1000-1030	Ax-130	0	0	1	0	1	0	0	2.5	8.5	0.294118
2007-09-13	1000-1030	Ax-131	0	0	0	0	1	1	0	1.5	8.5	0.176471
2007-09-13	1000-1030	Ax-132	0	0	1	0	1	0	0	2.5	8.5	0.294118
2007-09-13	1600-1630	Ax-133	0	0	0	0	1	0	0	0.5	8.5	0.0588235
2007-09-13	1600-1630	Ax-134	1	0	0	1	1	1	0	5.5	8.5	0.647059
2007-09-13	1600-1630	Ax-135	0	0	1	0	1	0	0	2.5	8.5	0.294118
2007-09-13	1600-1630	Ax-136	0	0	0	0	1	0	0	0.5	8.5	0.0588235
2007-09-13	1600-1630	Ax-137	0	0	0	0	1	0	0	0.5	8.5	0.0588235
2007-09-13	1600-1630	Ax-138	0	0	1	0	1	1	0	3.5	8.5	0.411765
2007-09-13	1600-1630	Ax-139				0	1	0	0	0.5	4.5	0.111111
2007-09-13	1600-1630	Ax-140	0	0	0	0	1	0	0	0.5	8.5	0.0588235
2007-09-13	2200-2230	Ax-141	0	0	1	0	1	0	0	2.5	8.5	0.294118
2007-09-13	2200-2230	Ax-142	0	0	1	0	1	0	0	2.5	8.5	0.294118
2007-09-13	2200-2230	Ax-143	0	0	0	0	1	0	0	0.5	8.5	0.0588235
2007-09-13	background	Ax-144	0	0	1	0	1	1	0	3.5	8.5	0.411765
2007-10-16	background	Ax-192	0	0	0	0	0	1	0	1	8.5	0.117647
2007-10-16	background	Ax-193	0	0	0	0	1	1	1	2.5	8.5	0.294118
2007-10-16	400-430	Ax-194	0	0	1	0	1	1	1	4.5	8.5	0.529412
2007-10-16	400-430	Ax-195	0	0	1	1	1	1	1	6.5	8.5	0.764706
2007-10-16	400-430	Ax-196	0	0	0	1	1	1	1	4.5	8.5	0.529412
2007-11-14	background	Ax-209	0	0	0	0	1	1	1	2.5	8.5	0.294118
2007-11-14	background	Ax-210	0	0	0	0	1	1	0	1.5	8.5	0.176471
2007-11-14	background	Ax-211	0	0	1	0	1	0	0	2.5	8.5	0.294118
2007-11-14	400-430	Ax-212	0	0	1	0	1	1	0	3.5	8.5	0.411765
2007-11-14	400-430	Ax-213	1	0	0	0	0	1	1	4	8.5	0.470588
2007-11-14	1000-1030	Ax-214	0	0	1	0	1	1	0	3.5	8.5	0.411765
2007-11-14	1600-1630	Ax-215	0	0	0	0	1	1	0	1.5	8.5	0.176471
2007-11-14	1600-1630	Ax-216	1	0	1	0	1	1	0	5.5	8.5	0.647059
2007-11-14	1600-1630	Ax-217	0	0	0	0	1	1	1	2.5	8.5	0.294118
2007-11-14	2200-2230	Ax-218	0	0	0	0	0	0	0	0	8.5	0
2007-11-14	2200-2230	Ax-219	0	0	0	0	1	1	0	1.5	8.5	0.176471
2007-11-14	2200-2230	Ax-220	0	0	1	0	1	1	1	4.5	8.5	0.529412
2007-12-17	background	Ax-244	0	1	0	1	0	1	1	6	8.5	0.705882
2007-12-17	400-430	Ax-245	0	0	0	0	0	1	1	2	8.5	0.235294
2007-12-17	400-430	Ax-246	0	0	0	0	1	1	1	2.5	8.5	0.294118
2007-12-17	400-430	Ax-247	0	0	1	0	1	0	0	2.5	8.5	0.294118
2007-12-17	1600-1630	Ax-248	0	0	0	0	1	1	0	1.5	8.5	0.176471
2007-12-17	2200-2230	Ax-249	0	0	0	0	0	1	1	2	8.5	0.235294
2007-12-17	2200-2230	Ax-250	0	0	0	1	0	1	0	3	8.5	0.352941
2007-12-17	2200-2230	Ax-251	0	0	0	0	0	1	1	2	8.5	0.235294
2007-12-17	2200-2230	Ax-252	0	1	0	0	1	1	1	4.5	8.5	0.529412
2007-12-17	2200-2230	Ax-253	0	1	1	0	0	1	1	6	8.5	0.705882
2008-01-15	400-430	Ax-260	0	0	1	1	1	1	0	5.5	8.5	0.647059
2008-01-15	background	Ax-261	0	0	1	0	1	1	1	4.5	8.5	0.529412
2008-01-15	1000-1030	Ax-262	0	0	0	0	1	1	0	1.5	8.5	0.176471
2008-02-14	400-430	Ax-307	0	0	1	0	1	1	1	4.5	8.5	0.529412
2008-02-14	1600-1630	Ax-308	0	0	0	0	1	0	0	0.5	8.5	0.0588235
2008-02-14	400-430	Ax-309	1	0	0	0	1	1	0	3.5	8.5	0.411765
2008-02-14	1000-1030	Ax-310	0	0	1	0	1	1	1	4.5	8.5	0.529412
2008-02-14	1600-1630	Ax-311	0	0	1	0	1	0	0	2.5	8.5	0.294118
2008-03-17	400-430	Ax-334	1	0	0	1	0	1	1	6	8.5	0.705882
2008-03-17	400-430	Ax-335	0	0	0	0	1	1	1	2.5	8.5	0.294118
2008-03-17	400-430	Ax-336	0	0	0	0	1	1	1	2.5	8.5	0.294118
2008-03-17	400-430	Ax-337	0	0	0	0	1	1	1	2.5	8.5	0.294118
2008-03-17	1000-1030	Ax-338	0	0	0	0	1	1	0	1.5	8.5	0.176471
2008-03-17	1000-1030	Ax-339	0	0	0	0	1	1	1	2.5	8.5	0.294118
2008-03-17	1600-1630	Ax-340	0	0	0	1	1	1	1	4.5	8.5	0.529412
2008-03-17	1600-1630	Ax-341	0	0	0	1	0	1	1	4	8.5	0.470588
2008-04-15	background	Ax-350	0	0	0	0	1	1	0	1.5	8.5	0.176471
2008-04-15	background	Ax-351	0	0	1	0	1	1	1	4.5	8.5	0.529412
2008-04-15	background	Ax-352	0	0	1	0	1	1	0	3.5	8.5	0.411765
2008-04-15	400-430	Ax-353	0	0	1	0	0	1	0	3	8.5	0.352941
2008-04-15	400-430	Ax-354	0	0	1	0	1	0	0	2.5	8.5	0.294118
2008-04-15	400-430	Ax-355	0	0	1	0	0	0	0	2	8.5	0.235294
2008-04-15	400-430	Ax-356	1	0	1	0	1	0	0	4.5	8.5	0.529412
2008-04-15	400-430	Ax-357	1	0	1	0	1	1	0	5.5	8.5	0.647059
2008-04-15	1000-1030	Ax-358	0	0	0	0	1	0	0	0.5	8.5	0.0588235
2008-04-15	1000-1030	Ax-359	0	0	0	0	0	0	0	0	8.5	0
2008-04-15	1000-1030	Ax-360	1	0	0	0	0	1	0	3	8.5	0.352941
2008-04-15	1000-1030	Ax-361	0	0	1	0	1	0	0	2.5	8.5	0.294118
2008-04-15	1000-1030	Ax-362	0	0	1	0	1	0	0	2.5	8.5	0.294118
2008-04-15	1000-1030	Ax-363	0	0	1	0	1	0	0	2.5	8.5	0.294118
2008-04-15	1000-1030	Ax-364	0	1	1	0	0	0	0	4	8.5	0.470588
2008-04-15	1000-1030	Ax-365	0	0	0	0	0	0	0	0	8.5	0
2008-04-15	1000-1030	Ax-366	0	1	1	0	1	0	0	4.5	8.5	0.529412
2008-04-15	1600-1630	Ax-367	0	0	1	0	1	0	0	2.5	8.5	0.294118
2008-04-15	2200-2230	Ax-368	0	0	0	0	1	1	1	2.5	8.5	0.294118
2008-04-15	2200-2230	Ax-369	0	0	1	0	1	1	0	3.5	8.5	0.411765
2008-04-15	2200-2230	Ax-370	0	0	0	0	1	0	0	0.5	8.5	0.0588235
2008-04-15	2200-2230	Ax-371	0	0	0	0	1	1	0	1.5	8.5	0.176471
2008-04-15	2200-2230	Ax-372	0	0	1	0	1	0	0	2.5	8.5	0.294118
2008-04-15	2200-2230	Ax-373	0	0	1	0	1	0	0	2.5	8.5	0.294118
2008-05-14	400-430	Ax-396	1	0	1	1	1	1	0	7.5	8.5	0.882353
2008-05-14	400-430	Ax-397	0	0	1	0	0	1	1	4	8.5	0.470588
2008-05-14	400-430	Ax-398	0	0	1	0	0	1	0	3	8.5	0.352941
2008-05-14	400-430	Ax-399	0	0	0	0	1	1	0	1.5	8.5	0.176471
2008-05-14	400-430	Ax-400	0	0	0	0	1	1	0	1.5	8.5	0.176471
2008-05-14	400-430	Ax-401	0	0	0	0	1	1	0	1.5	8.5	0.176471
2008-05-14	400-430	Ax-402	0	0	1	0	1	0	0	2.5	8.5	0.294118
2008-05-14	1000-1030	Ax-403	0	0	1	0	1	0	0	2.5	8.5	0.294118
2008-05-14	1600-1630	Ax-404	0	1	1	1	1	1	0	7.5	8.5	0.882353
2008-05-14	2200-2230	Ax-405	0	0	1	1	1	0	0	4.5	8.5	0.529412
2008-05-14	2200-2230	Ax-406	0	0	1	1	1	0	0	4.5	8.5	0.529412
2008-06-03	100-130	Ax-431	0		1	1	1	1	1	6.5	8.5	0.764706
2008-06-03	100-130	Ax-432	0		0	0	1	0	0	0.5	8.5	0.0588235
2008-06-03	100-130	Ax-433	0		0	0	0	1	0	1	8.5	0.117647
2008-06-03	100-130	Ax-434	0		0	0	1	1	0	1.5	8.5	0.176471
2008-06-03	400-430	Ax-435	0		1	0	1	1	1	4.5	8.5	0.529412
2008-06-03	400-430	Ax-436	0		1	0	1	1	1	4.5	8.5	0.529412
2008-06-03	700-730	Ax-437	0		0	0	1	1	1	2.5	8.5	0.294118
2008-06-03	700-730	Ax-438			0	0	0	1	1	2	6.5	0.307692
2008-06-03	700-730	Ax-440	0		1	0	1	1	1	4.5	8.5	0.529412
2008-06-03	700-730	Ax-441	0		1	0	1	1	1	4.5	8.5	0.529412
2008-06-03	700-730	Ax-442	0		1	0	1	1	1	4.5	8.5	0.529412
2008-06-03	700-730	Ax-443	0		0	0	1	1	1	2.5	8.5	0.294118
2008-06-03	1000-1030	Ax-444	1		1	1	1	0	0	6.5	8.5	0.764706
2008-06-03	1000-1030	Ax-445	0		0	1	0	0	0	2	8.5	0.235294
2008-06-03	1600-1630	Ax-446	0		0	1	1	1	0	3.5	8.5	0.411765
2008-06-03	1600-1630	Ax-447	1		0	1	1	0	0	4.5	8.5	0.529412
2008-06-03	1900-1930	Ax-448	0		1	0	1	0	0	2.5	8.5	0.294118
2008-06-03	1900-1930	Ax-450	0		0	0	0	0	0	0	8.5	0
2008-06-03	1900-1930	Ax-451	0		0	0	1	1	0	1.5	8.5	0.176471
2008-06-03	1900-1930	Ax-452	0		1	0	1	1	0	3.5	8.5	0.411765
2008-06-03	1900-1930	Ax-453	0		0	0	1	1	1	2.5	8.5	0.294118
2008-06-03	1900-1930	Ax-454	0		0	0	1	1	0	1.5	8.5	0.176471
2008-06-03	1900-1930	Ax-455	0		0	0	1	0	0	0.5	8.5	0.0588235
2008-06-03	2200-2230	Ax-456	1		0	1	1	1	0	5.5	8.5	0.647059
2008-06-03	2200-2230	Ax-457	0		0	0	1	1	0	1.5	8.5	0.176471
2008-06-03	2200-2230	Ax-458	0		0	0	1	1	0	1.5	8.5	0.176471
2008-06-03	2200-2230	Ax-459			0	0	1	1	0	1.5	6.5	0.230769
2008-06-03	2200-2230	Ax-460			1	0	1	1	0	3.5	6.5	0.538462
2008-06-03	2200-2230	Ax-461	0		1	0	1	1	0	3.5	8.5	0.411765
2008-06-03	2200-2230	Ax-462				0	1			0.5	2.5	0.2
2008-06-03	2200-2230	Ax-463	0		1	0	1	1	1	4.5	8.5	0.529412
2008-06-03	2200-2230	Ax-464	0		1	0	1	0	0	2.5	8.5	0.294118
2008-06-03	2200-2230	Ax-465	0		0	0	1	1	0	1.5	8.5	0.176471
2008-06-03	2200-2230	Ax-466	0		1	0	1	1	0	3.5	8.5	0.411765
2008-06-03	2200-2230	Ax-467	0		1	0	1	1	0	3.5	8.5	0.411765
2008-06-03	2200-2230	Ax-468	0		1	0	1	1	0	3.5	8.5	0.411765
2008-06-03	2200-2230	Ax-470	0		1	0	1	0	0	2.5	8.5	0.294118	0.371546
2008-06-03	2200-2230	Ax-471			0	0	1	0	0	0.5	6.5	0.0769231	0.205535
