# Supplementary material for: How Has the Hazard to Humans of Microorganisms Found in Atmospheric Aerosol in the South of Western Siberia Changed over 10 Years?
Source: Int J Environ Res Public Health. 2020 Mar 3;17(5):1651. doi: 10.3390/ijerph17051651 (PMC7084375; doi:10.3390/ijerph17051651)
Supplement: Supplementary file 1 [file ijerph-17-01651-s001.zip › Table S8.xlsx]

## Sheet: Лист1
Date of sampling	Temperature of cultivation	Isolates' codes	Ampicillin	Neomycin	Сlindamy-cin	Chloram-phenicol	Carbenicillin	Kanamycin	Oleando-mycin	Rifampi-cium	Strepto-mycin	Polymyxin	Erythro-mycin	Lincomy-cin	Oxacillin	Gentamy-cin	Tetracyc-line	Vancomycin	Amikacin	Netilmicin	Benzyl-penicillin	Monomycin	Number of antibiotics for which isolate has resistance	Number of antibiotics tested	Ratio
2012-04-28		Sf36	0	0	1	0	0	0		0	0	0	0		0	0	0						1	13	0.0769231		0.538462
2012-04-28		Sf37	1	0	1	1	1	0		0	1	0	1		1	0	0						7	13	0.538462
2012-04-27		Sf38	0	0	0	0	0	0		0	0	1	1		0	0	1						3	13	0.230769
2012-04-27		Sf39
2012-04-27		Sf40
2012-04-27		Sf41
2012-04-27		Sf42
2012-04-27		Sf43	1	0	1	0	1	0		0	0	0	0		1	0	0						4	13	0.307692
2012-04-27		Sf44	0	0	0	0	0	0		0	0	0	0		0	0	0						0	13	0
2012-04-27		Sf45
2012-04-27		Sf46
2012-04-27		Sf47	0	0	0	0	1	0		0	0	0	0		1	0	0						2	13	0.153846
2012-07-15		St87	0	0		1	0	0		0	0	0	1		1	0	0						3	12	0.25
2012-07-12		St88
2012-07-12		St89
2012-07-12		St90	0	0		1	0	0		1	0	0	1		1	0	0						4	12	0.333333
2012-07-12		St91	0	0		1	0	0		0	0	0	1		1	0	0						3	12	0.25
2012-07-12		St92	0	0		1	0	0		1	0	0	1		1	0	0						4	12	0.333333
2012-07-12		St93	0	0		1	0	0		0	0	0	1		1	0	0						3	12	0.25
2012-07-16		St94	0	0		1	0	0		1	0	0	1		1	0	0						4	12	0.333333
2012-07-14		St95	0	0		1	0	0		1	0	0	1		1	0	0						4	12	0.333333
2012-07-12		St96	0	0		1	0	0		0	0	0	1		1	0	0						3	12	0.25
2012-07-12		St97	0	0		1	0	0		1	0	0	1		1	0	0						4	12	0.333333
2012-07-12		St98	0	0		1	0	0		1	0	0	1		1	0	0						4	12	0.333333
2012-07-12		St99	0	0		1	0	0		0	0	0	1		1	0	0						3	12	0.25
2012-07-10		St100	0	0		1	0	0		0	0	0	1		1	0	0						3	12	0.25
2012-07-10		St101	0	0		1	0	0		0	0	0	1		1	0	0						3	12	0.25
2012-07-10		St102	0	0		1	0	0		0	0	0	1		1	0	0						3	12	0.25
2012-07-12		St103
2012-07-10		St104																								0.265385	0.265385
2012-10-08		St111																								0.106194
2013-02-07		St186	0	0	0		0	0		0	0		0	0	0	0	0	0	0				0	14	0		0.769231
2013-02-07		St187	0	0	0		0	0		0	0		0	0	0	0	0	0	0				0	14	0
2013-02-06		St188	0	0	0		0	0		0	0		0	0	0	0	0	0	0				0	14	0
2013-02-09		St189	1	0	0		0	0		0	0		0	0	0	0	0	0	0				1	14	0.0714286
2013-02-09		St190	0	1	0		0	1		0	0		0	1	0	0	0	0	1				4	14	0.285714
2013-02-09		St191	0	0	0		0	0		0	0		0	1	0	0	0	0	0				1	14	0.0714286
2013-02-11		St192	0	0	0		0	0		0	0		0	0	0	0	0	0	0				0	14	0
2013-02-09		St193	1	1	0		1	1		0	0		0	0	0	0	0	0	1				5	14	0.357143
2013-02-08		St194	1	0	0		1	0		0	0		0	0	1	0	0	0	0				3	14	0.214286
2013-02-08		St195	1	0	0		1	0		0	0		0	0	1	0	0	0	0				3	14	0.214286
2013-02-09		St196	1	1	0		1	1		0	0		0	0	0	0	0	0	1				5	14	0.357143
2013-02-10		St197	0	0	0		0	0		0	0		0	1	0	0	0	0	0				1	14	0.0714286
2013-02-10		St198
2013-02-10		St199
2013-05-02		St239
2013-05-06		St240
2013-05-06		St241
2013-05-02		St242
2013-05-02		St243	1	1		0	0	1		0	1		0		1	1	0	1		1			8	13	0.615385
2013-05-01		St244	1	1		0	1	1		0	1		0		1	1	1	1		1			10	13	0.769231
2013-05-01		St245	0	1		0	0	0		0	1		0		1	1	0	0		0			4	13	0.307692
2013-05-01		St246	0	0		0	0	1		0	0		0		0	0	0	0		0			1	13	0.0769231
2013-04-30		St247
2013-04-30		St248	0	0		0	0	0		0	0		0		0	0	0	1		0			1	13	0.0769231
2013-04-30		St249
2013-04-30		St250
2013-04-30		St251
2013-04-30		St252
2013-04-30		St253
2013-04-30		St254
2013-05-01		St255	1	1		1	1	0		0	1		0		1	0	0	0		0			6	13	0.461538
2013-05-05		St256	1	0		0	0	0		0	0		0		1	0	0	0		0			2	13	0.153846
2013-05-05		St257	1	0		0	1	0		0	0		0		0	0	0	0		0			2	13	0.153846
2013-05-03		St258
2013-05-01		St259
2013-05-01		St269	1	1		1	0	1		0	1		1		1	1	0	1		1			10	13	0.769231
2013-05-02	6-10 0С	St273
2013-05-02	6-10 0С	St274	1	0		0	0	0		0	1		0		1	0	0	0		0			3	13	0.230769
2013-04-30	6-10 0С	St275
2013-04-30	6-10 0С	St276
2013-04-30	6-10 0С	St277
2013-04-30	6-10 0С	St278
2013-04-30	6-10 0С	St279
2013-04-30	6-10 0С	St280
2013-04-30	6-10 0С	St281
2013-04-30	6-10 0С	St282
2013-05-01	6-10 0С	St283
2013-05-01	6-10 0С	St284
2013-07-05	6-10 0С	St306
2013-07-05	6-10 0С	St307
2013-07-11	6-10 0С	St308
2013-07-11	6-10 0С	St309
2013-07-09	6-10 0С	St310
2013-07-08	6-10 0С	St311
2013-07-05	6-10 0С	St312
2013-07-05	6-10 0С	St313
2013-07-05	6-10 0С	St314
2013-07-05	6-10 0С	St315
2013-07-07	6-10 0С	St316
2013-07-11	6-10 0С	St317
2013-07-06	6-10 0С	St318
2013-07-06	6-10 0С	St319
2013-07-06	6-10 0С	St320
2013-07-09	6-10 0С	St321
2013-07-07	6-10 0С	St322
2013-07-11	6-10 0С	St323
2013-07-11	6-10 0С	St324
2013-07-11	6-10 0С	St325
2013-07-06	6-10 0С	St326
2013-07-11	6-10 0С	St327
2013-07-11	6-10 0С	St328
2013-10-11		St534
2013-10-11		St535
2013-10-09		St536
2013-10-09		St537
2013-10-09		St538
2013-10-09		St539
2013-10-09		St540
2013-10-10		St541
2013-10-10		St542
2013-10-10		St543
2013-10-09		St557
2013-10-07	6-10 0С	St558
2013-10-07	6-10 0С	St559
2013-10-07	6-10 0С	St560
2013-10-11	6-10 0С	St561
2013-10-10	6-10 0С	St562
2013-10-11	6-10 0С	St563
2013-10-11	6-10 0С	St564
2013-10-11	6-10 0С	St565
2013-10-09	6-10 0С	St566
2013-10-09	6-10 0С	St567
2013-10-09	6-10 0С	St568
2013-10-09	6-10 0С	St569
2013-10-09	6-10 0С	St570
2013-10-08	6-10 0С	St571
2013-10-09	6-10 0С	St572																								0.239011	0.239011
2013-10-09	6-10 0С	St573																								0.230548
2014-02-17		St620																									0.307692
2014-02-17		St621
2014-02-17		St622
2014-02-15		St623
2014-02-15		St624
2014-02-13		St625
2014-02-14		St626
2014-02-12		St627
2014-02-17		St628
2014-05-03		St748	1	0	0		0	0		0	0	0	0		1	0	0	0					2	13	0.153846
2014-05-03		St749
2014-05-02		St751	0	0	0		0	0		0	0	0	0		0	0	0	0					0	13	0
2014-05-02		St753	0	0	1		0	0		0	0	0	1		1	0	0	1					4	13	0.307692
2014-05-04		St756
2014-04-30		St757	0	0	0		0	1		0	0	0	0		1	0	0	0					2	13	0.153846
2014-04-30		St758
2014-04-30		St759	1	0	0		1	0		0	0	1	0	0	1	0	0	0				0	4	15	0.266667
2014-07-04		St779	0	0	0		0	0		0	0	0	1	1	0	0	0	0				1	3	15	0.2
2014-07-04		St780
2014-07-05		St781
2014-07-03		St782
2014-07-02		St783
2014-07-01		St784
2014-07-07	6-10 0С	St818
2014-07-07	6-10 0С	St821
2014-07-07	6-10 0С	St824
2014-07-07	6-10 0С	St825
2014-07-04	6-10 0С	St832	0	0			0	0		0	0	0	0	0	0	0	0	0				0	0	14	0
2014-07-03	6-10 0С	St834
2014-07-03	6-10 0С	St836	0	0			0	0		0	0	0	0	0	1	0	0	0				0	1	14	0.0714286
2014-07-03	6-10 0С	St837																								0.144185	0.144185
2014-07-02	6-10 0С	St841																								0.107186
2015-02-02		Cb23
2015-02-02		Cb24
2015-02-02		Cb25
2015-02-02		Cb26
2015-02-05		Cb27
2015-02-05		Cb28
2015-02-03		Cb29
2015-01-31		Cb30
2015-07-05		Cb120
2015-07-05		Cb130
2015-07-02		Cb133
2015-07-02		Cb134
2015-07-03		Cb136
2015-07-03		Cb137
2015-07-07		Cb138
2015-07-01		Cb141
2015-07-01		Cb142
2015-07-01		Cb143
2015-07-01		Cb144
2015-07-01		Cb145
2015-07-01		Cb146
2015-07-01		Cb148
2015-07-01		Cb149
2015-07-01		Cb150
2015-07-01		Cb151
2015-07-01		Cb152
2015-07-01		Cb153
2015-06-30		Cb155
2015-06-30		Cb156
2015-06-30		Cb157
2015-06-30		Cb158
2015-06-30		Cb165
2015-06-30		Cb166
2015-06-30		Cb167
2015-06-30		Cb168
2015-07-01		Cb169
2015-07-01		Cb170
2015-07-01		Cb171
2015-07-01		Cb172
2015-07-01		Cb173
2015-07-02		Cb174
2015-07-03		Cb176
2015-07-07		Cb178
2015-07-06		Cb179
2015-07-06		Cb180
2015-07-05		Cb181
2015-07-05		Cb182
2015-07-06	6-10 0С	Cb194
2015-07-06	6-10 0С	Cb195
2015-07-05	6-10 0С	Cb196
2015-07-05	6-10 0С	Cb197
2015-07-05	6-10 0С	Cb198
2015-07-05	6-10 0С	Cb199
2015-07-05	6-10 0С	Cb200
2015-07-05	6-10 0С	Cb201
2015-07-05	6-10 0С	Cb202
2015-07-02	6-10 0С	Cb203
2015-07-02	6-10 0С	Cb204
2015-07-03	6-10 0С	Cb205
2015-07-01	6-10 0С	Cb206
2015-07-01	6-10 0С	Cb207
2015-07-01	6-10 0С	Cb208
2015-07-01	6-10 0С	Cb209
2015-07-05	6-10 0С	Cb210
2015-07-05	6-10 0С	Cb211
2015-10-01		Cb246
2015-10-01		Cb247
2015-10-01		Cb248
2015-10-01		Cb249
2015-10-01		Cb250
2015-10-01		Cb251
2015-10-01		Cb252
2015-09-29		Cb253
2015-09-29		Cb254
2015-09-29		Cb255
2015-09-29		Cb256
2015-09-29		Cb257
2015-09-30		Cb258
2015-09-30		Cb259
2015-09-30		Cb260
2015-09-30		Cb261
2015-09-30		Cb262
2015-09-28		Cb263
2015-09-28		Cb264
2015-09-28		Cb265
2015-09-28		Cb266
2015-09-28		Cb267
2015-10-01	6-10 0С	Cb268
2015-10-01	6-10 0С	Cb269
2015-10-01	6-10 0С	Cb270
2015-10-01	6-10 0С	Cb271
2015-10-01	6-10 0С	Cb272
2015-10-01	6-10 0С	Cb273
2015-09-29	6-10 0С	Cb274
2015-09-29	6-10 0С	Cb275
2015-09-29	6-10 0С	Cb276
2015-09-29	6-10 0С	Cb277
2015-09-30	6-10 0С	Cb278
2015-09-30	6-10 0С	Cb279
2015-09-30	6-10 0С	Cb280
2015-09-28	6-10 0С	Cb281
2015-10-02	6-10 0С	Cb282
2015-10-02	6-10 0С	Cb283
2015-10-02	6-10 0С	Cb284
2015-10-01		Cb292
2015-10-01		Cb293
2015-09-29		Cb294
2015-10-03		Cb295
2015-09-28		Cb296
2015-10-02		Cb297
2016-02-06		Cb314
2016-02-03		Cb315
2016-02-02		Cb316
2016-04-28		Cb-429
2016-04-28		Cb-430
2016-04-28		Cb-431
2016-04-28		Cb-432
2016-04-28		Cb-433
2016-04-28		Cb-434
2016-04-29		Cb-435
2016-04-29		Cb-436
2016-04-29		Cb-437
2016-04-29		Cb-438
2016-04-29		Cb-439
2016-04-29		Cb-440
2016-04-29		Cb-441
2016-04-29		Cb-442
2016-05-03		Cb-443
2016-05-03		Cb-444
2016-05-03		Cb-445
2016-05-03		Cb-446
2016-04-30		Cb-447
2016-04-30		Cb-448
2016-04-30		Cb-449
2016-04-30		Cb-450
2016-04-30		Cb-451
2016-04-30		Cb-452
2016-04-30		Cb-453
2016-04-27		Cb-454
2016-04-27		Cb-455
2016-04-27		Cb-456
2016-04-27		Cb-457
2016-04-27		Cb-458
2016-04-27		Cb-459
2016-04-27		Cb-460
2016-04-27		Cb-461
2016-04-27		Cb-462
2016-04-27		Cb-463
2016-04-27		Cb-464
2016-04-29		Cb-465
2016-04-27		Cb-466
2016-04-27		Cb-467
2016-04-27		Cb-468
2016-04-27		Cb-469
2016-04-28		Cb-470
2016-04-30		Cb-471
2016-04-28		Cb-472
2016-05-01		Cb-473
2016-05-03		Cb-474
2016-04-30		Cb-475
2016-04-30		Cb-476
2016-04-27		Cb-477
2016-04-27		Cb-478
2016-05-02		Cb-479
2016-05-02		Cb-480
2016-04-30		Cb-481
2016-04-30		Cb-482
2016-04-30		Cb-483
2016-04-29		Cb-484
2016-04-29		Cb-485
2016-04-28	6-10 0С	Cb-486
2016-04-28	6-10 0С	Cb-487
2016-04-28	6-10 0С	Cb-488
2016-04-28	6-10 0С	Cb-489
2016-04-28	6-10 0С	Cb-490
2016-04-28	6-10 0С	Cb-491
2016-04-28	6-10 0С	Cb-492
2016-04-29	6-10 0С	Cb-493
2016-04-29	6-10 0С	Cb-494
2016-04-29	6-10 0С	Cb-495
2016-04-29	6-10 0С	Cb-496
2016-04-29	6-10 0С	Cb-497
2016-04-29	6-10 0С	Cb-498
2016-04-30	6-10 0С	Cb-499
2016-04-30	6-10 0С	Cb-500
2016-04-30	6-10 0С	Cb-501
2016-04-30	6-10 0С	Cb-502
2016-04-30	6-10 0С	Cb-503
2016-04-30	6-10 0С	Cb-523
2016-04-28	6-10 0С	Cb-524
2016-04-28	6-10 0С	Cb-525
2016-04-28	6-10 0С	Cb-526
2016-04-28	6-10 0С	Cb-527
2016-04-28	6-10 0С	Cb-528
2016-04-28	6-10 0С	Cb-529
2016-04-28	6-10 0С	Cb-530
2016-04-28	6-10 0С	Cb-531
2016-04-28	6-10 0С	Cb-532
2016-04-29	6-10 0С	Cb-533
2016-04-30	6-10 0С	Cb-534
2016-04-30	6-10 0С	Cb-535
2016-04-30	6-10 0С	Cb-536
2016-04-30	6-10 0С	Cb-537
2016-04-30	6-10 0С	Cb-538
2016-04-30	6-10 0С	Cb-539
2016-04-30	6-10 0С	Cb-540
2016-04-30	6-10 0С	Cb-541
2016-04-30	6-10 0С	Cb-542
2016-04-30	6-10 0С	Cb-543
2016-04-30	6-10 0С	Cb-544
2016-04-30	6-10 0С	Cb-545
2016-04-30	6-10 0С	Cb-546
2016-04-27	6-10 0С	Cb-547
2016-04-30	6-10 0С	Cb-548
2016-04-27	6-10 0С	Cb-549
2016-04-30	6-10 0С	Cb-550
Date of sampling	Temperature of cultivation	Isolates' codes	Ampicillin	Neomycin	Penicillin	Chloram-phenicol	Carbenicillin	Kanamycin	Oleando-mycin	Rifampi-cium	Strepto-mycin	Polymyxin	Erythro-mycin	Lincomy-cin	Oxacillin	Gentamy-cin	Tetracyc-line	Number of antibiotics for which isolate has resistance	Number of antibiotics tested	Ratio
2006-07-07		Az 61																				0.888889
2006-07-07		Az 62
2006-07-09		Az 64
2006-07-09		Az 65
2006-07-09		Az 66
2006-07-09		Az 67
2006-07-09		Az 68
2006-07-05		Az 69
2006-07-05		Az 70
2006-07-05		Az 71
2006-07-05		Az 73
2006-07-05		Az 74
2006-07-10		Az 75
2006-07-10		Az 76
2006-07-10		Az 77
2006-07-10		Az 78
2006-07-04		Az 79
2006-07-04		Az 80
2006-07-04		Az 81
2006-07-04		Az 82
2006-07-04		Az 83
2006-10-15		Az-381	0	0		0	0	0		0		1			0		0	1	9	0.111111
2006-10-15		Az-382	0	0		0	0	0		0		1			0		0	1	9	0.111111
2006-10-15		Az-383
2006-10-12		Az-384	0	0		0	0	0		0		1			0		0	1	9	0.111111
2006-10-13		Az-385	0	0		0	0	0		0		1			0		0	1	9	0.111111
2006-10-13		Az-386	0	0		0	0	0		0		1			1		0	2	9	0.222222
2006-10-13		Az-387	0	0		0	0	0		0		1			1		0	2	9	0.222222
2006-10-13		Az-388	0	0		0	0	0		0		1			0		0	1	9	0.111111
2006-10-10		Az-389	1	1		0	1	1		0		1			1		0	6	9	0.666667
2006-10-10		Az-390	1	1		1	1	1		0		1			1		1	8	9	0.888889
2006-10-10		Az-391	1	1		1	1	1		0		1			1		1	8	9	0.888889
2006-10-13		Az-392
2006-10-12		Az-393
2006-10-13		Az-394
2006-10-13		Az-395
2006-10-13		Az-396	0	0		0	0	0		0		1			1		0	2	9	0.222222
2006-10-13		Az-397
2006-10-13		Az-398	0	0		0	0	0		0		1			1		0	2	9	0.222222
2006-10-13		Az-399
2006-10-13		Az-400	1	1		0	1	1		0		0			1		0	5	9	0.555556
2006-10-10		Az-401	1	1		1	1	1		1		1			1		0	8	9	0.888889
2006-10-14		Az-402	0	0		0	0	1		0		1			1		0	3	9	0.333333
2006-10-14		Az-403
2006-10-14		Az-404	0	0		0	0	0		0		1			1		0	2	9	0.222222
2006-10-14		Az-405	0	0		0	0	0		0		1			0		0	1	9	0.111111
2006-10-14		Az-406	0	0		0	0	1		0		1			1		0	3	9	0.333333
2006-10-14		Az-407	0	0		1	1	0		0		1			1		0	4	9	0.444444
2006-10-10		Az-408	1	1		1	0	1		0		1			1		0	6	9	0.666667
2006-10-13		Az-409
2006-10-11		Az-410
2006-10-11		Az-411	0	0		0	0	0		0		1			1		0	2	9	0.222222
2006-10-11		Az-412	0	0		0	1	0		0		1			1		0	3	9	0.333333
2006-10-11		Az-413
2006-10-10		Az-414	1	1		1	0	1		0		1			1		0	6	9	0.666667
2006-10-10		Az-415
2006-10-13		Az-416	0	0		0	0	0		0		1			1		0	2	9	0.222222
2007-02-05		Az-703
2007-02-05		Az-705
2007-02-05		Az-706
2007-02-05		Az-707		0	0			0				1	0		0	0	0	1	8	0.125
2007-02-07		Az-708		0	0			1				1	0		1	0	0	3	8	0.375
2007-02-05		Az-709
2007-02-01		Az-710		0	0			0				1	1		0	0	0	2	8	0.25
2007-02-01		Az-711		0	0			0				1	0		1	0	0	2	8	0.25
2007-02-07		Az-712		0	1			0				1	0		1	0	0	3	8	0.375
2007-02-02		Az-713		0	1			0				0	0		0	0	0	1	8	0.125
2007-02-02		Az-714		0	0			0				1	0		0	0	0	1	8	0.125
2007-02-02		Az-715		0	0			0				1	0		1	0	0	2	8	0.25
2007-02-02		Az-716		0	0			0				1	0		0	0	0	1	8	0.125
2007-02-02		Az-717		0	0			0				1	0		1	0	0	2	8	0.25
2007-02-02		Az-718		0	0			0				1	0		0	0	0	1	8	0.125
2007-02-02		Az-719		0	0			0				0	0		1	0	0	1	8	0.125
2007-02-02		Az-720		0	0			0				1	0		1	0	0	2	8	0.25
2007-02-06		Az-721
2007-02-06		Az-722		0	0			0				0	0		0	0	0	0	8	0
2007-02-04		Az-723
2007-02-03		Az-724
2007-02-03		Az-725
2007-02-03		Az-726
2007-02-03		Az-727
2007-02-04		Az-728
2007-02-04		Az-729
2007-02-04		Az-730
2007-02-04		Az-731
2007-02-04		Az-732
2007-02-04		Az-733
2007-02-04		Az-734
2007-05-07		Az-939	0	0	0	0	0			0		1	0		1		0	2	10	0.2
2007-05-10		Az-940
2007-05-09		Az-941
2007-05-06		Az-942
2007-05-04		Az-943	0	0	0	0	0			0		1	0		1		0	2	10	0.2
2007-05-07		Az-944
2007-05-10		Az-945	0	0	0	0	0			0		1	0		1		0	2	10	0.2
2007-05-10		Az-946	0	0	0	0	0			0		1	0		0		0	1	10	0.1
2007-05-05		Az-947	0	0	0	0	0			0		0	0		0		0	0	10	0
2007-05-05		Az-948	0	0	0	0	0			0		1	0		1		0	2	10	0.2
2007-05-05		Az-949
2007-05-05		Az-950	0	0	0	0	0			0		1	0		0		0	1	10	0.1
2007-05-05		Az-951	0	0	0	0	0			0		1	0		1		0	2	10	0.2
2007-05-06		Az-952
2007-05-06		Az-953	0	0	0	0	0			0		0	0		1		0	1	10	0.1
2007-05-06		Az-954	0	0	0	0	0			0		1	0		1		0	2	10	0.2
2007-05-04		Az-955
2007-05-04		Az-956	1	0	1	0	1			0		1	0		1		0	5	10	0.5
2007-05-04		Az-957
2007-05-09		Az-958	0	0	0	0	0			0		0	0		1		0	1	10	0.1
2007-05-07		Az-959
2007-05-10		Az-960	0	0	0	0	0			0		1	0		1		0	2	10	0.2
2007-05-05		Az-961	0	0	0	0	0			0		1	0		1		0	2	10	0.2
2007-05-05		Az-962	1	0	1	0	1			0		1	0		0		0	4	10	0.4
2007-05-06		Az-963
2007-05-04		Az-964
2007-05-04		Az-965
2007-05-04		Az-966	0	0	0	0	0			0		1	0		0		0	1	10	0.1
2007-05-04		Az-967
2007-05-07		Az-968
2007-05-06		Az-969	0	0	0	0	0			0		1	0		0		0	1	10	0.1
2007-05-06		Az-970	0	0	0	0	0			0		1	0		0		0	1	10	0.1	0.262086	0.262086
2007-05-04		Az-971	0	0	0	0	0			0		1	0		0		0	1	10	0.1	0.211311
2007-07-06		Ax-1	0	0	0	0	0			0	0	0	0		1		0	1	11	0.0909091		0.636364
2007-07-06		Ax-2
2007-07-06		Ax-3	1	0	1	1	1			0	0	0	1		1		1	7	11	0.636364
2007-07-06		Ax-4	0	0	0	0	0			0	0	0	0		1		1	2	11	0.181818
2007-07-06		Ax-5
2007-07-06		Ax-6
2007-07-06		Ax-7	0	0	1	1	0			0	0	0	0		1		0	3	11	0.272727
2007-07-06		Ax-8
2007-07-06		Ax-9	0	0		1	0			0	0	1	0		1		0	3	10	0.3
2007-07-06		Ax-10
2007-07-07		Ax-11	0	0	0	1	0			0	0	1	0		1		0	3	11	0.272727
2007-07-07		Ax-12	0	0	0	0	0			0	0	1	0		1		0	2	11	0.181818
2007-07-07		Ax-13	0	0	0	0	0			0	0	0	0		1		0	1	11	0.0909091
2007-07-07		Ax-14
2007-07-05		Ax-15	0	0	0	1	0			0	1	1	0		1		0	4	11	0.363636
2007-07-05		Ax-16
2007-07-05		Ax-17	0	0	0	1	0			0	0	1	0		1		0	3	11	0.272727
2007-07-05		Ax-18	1	0	1	0	1			0	0	1	0		1		0	5	11	0.454545
2007-07-05		Ax-19	0	0	0	0	0			0	0	1	0		1		0	2	11	0.181818
2007-07-05		Ax-20
2007-07-05		Ax-21	0	0	0	0	0			0	0	1	0		1		0	2	11	0.181818
2007-07-05		Ax-22	0	0	0	0	0			0	0	0	0		1		0	1	11	0.0909091
2007-07-10		Ax-23	0	0	0	1	0			0	0	1	0		1		0	3	11	0.272727
2007-07-10		Ax-24	0	0	1	0	0			0	0	0	0		1		0	2	11	0.181818
2007-07-08		Ax-25	0	0	0	1	0			0	0	1	0		1		0	3	11	0.272727
2007-07-08		Ax-26	0	0	0	0	0			0	0	1	0		1		0	2	11	0.181818
2007-07-09		Ax-27	1	0	1	0	1			0	0	0	0		1		0	4	11	0.363636
2007-07-09		Ax-28	0	0	0	0	0			0	0	1	0		1		0	2	11	0.181818
2007-07-09		Ax-29	0	0	1	0	0			0	0	0	0		1		0	2	11	0.181818
2007-10-06		Ax-145	0	0		0	1	0		0	0	0	0		1		0	2	11	0.181818
2007-10-06		Ax-146	0	0		0	0	0		0	0	0	0		1		0	1	11	0.0909091
2007-10-06		Ax-147
2007-10-06		Ax-148
2007-10-06		Ax-149	1	0		0	1	0		1	0	0	1		1		0	5	11	0.454545
2007-10-09		Ax-150	0	0		0	0	0		0	0	1	0		0		0	1	11	0.0909091
2007-10-09		Ax-151	0	0		0	0	0		0	0	1	0		0		0	1	11	0.0909091
2007-10-08		Ax-152	0	0		0	0	0		0	0	1	0		0		0	1	11	0.0909091
2007-10-08		Ax-153	0	0		0	1	0		0	1	1	0		1		1	5	11	0.454545
2007-10-08		Ax-154	0	0		0	0	0		0	0	1	0		1		1	3	11	0.272727
2007-10-07		Ax-155	0	0		1	0	0		0	0	1	0		1		0	3	11	0.272727
2007-10-04		Ax-156	0	0		0	0	0		0	0	1	0		0		0	1	11	0.0909091
2007-10-04		Ax-157
2007-10-05		Ax-158	1	0		0	1	1		0	0	0	0		1		0	4	11	0.363636
2007-10-05		Ax-159	1	0		0	1	1		0	0	0	0		1		0	4	11	0.363636
2007-10-05		Ax-160
2007-10-05		Ax-161	1	0		0	1	1		0	0	0	0		1		0	4	11	0.363636
2007-10-05		Ax-162	0	0		0	0	1		0	0	1	0		1		0	3	11	0.272727
2007-10-05		Ax-163	1	0		0	1	0		0	0	1	0		1		0	4	11	0.363636
2007-10-05		Ax-164	1	0		0	1	1		0	0	0	0		1		0	4	11	0.363636
2007-10-03		Ax-165	1	0		0	1	0		0	0	0	0		1		0	3	11	0.272727
2007-10-03		Ax-166
2007-10-03		Ax-167
2007-10-03		Ax-168	0	0		0	0	0		0	0	1	0		1		0	2	11	0.181818
2007-10-03		Ax-169
2007-10-03		Ax-170	0	0		0	0	0		0	0	0	0		1		0	1	11	0.0909091
2007-10-03		Ax-171	1	0		0	1	0		0	0	0	0		1		0	3	11	0.272727
2008-01-29		Ax-271
2008-01-29		Ax-272	1	0		0	0	0		0	0	0	0		0		0	1	11	0.0909091
2008-01-29		Ax-273	0	0		0	0	0		0	0	0	0		1		0	1	11	0.0909091
2008-01-29		Ax-274
2008-01-29		Ax-275	0	0		0	0	0		0	0	1	0		0		0	1	11	0.0909091
2008-01-29		Ax-276
2008-02-04		Ax-278	0	0		0	0	0		0	0	1	0		0		0	1	11	0.0909091
2008-01-30		Ax-279
2008-01-30		Ax-280	1	0		1	1	0		0	0	1	0		1		0	5	11	0.454545
2008-01-30		Ax-281
2008-01-31		Ax-282
2008-01-31		Ax-283	0	0		0	0	0		0	0	1	0		0		0	1	11	0.0909091
2008-01-31		Ax-284	0	0		0	0	0		0	1	1	0		1		0	3	11	0.272727
2008-01-31		Ax-285	0	0		0	0	0		0	0	1	0		1		0	2	11	0.181818
2008-01-31		Ax-286	0	0		0	0	0		0	0	1	0		1		0	2	11	0.181818
2008-01-31		Ax-287	0	0		0	0	0		0	0	1	0		0		0	1	11	0.0909091
2008-02-03		Ax-289
2008-02-01		Ax-290	0	0		0	0	0		0	0	1	0		1		0	2	11	0.181818
2008-02-01		Ax-291	0	0		0	0	0		0	0	1	0		0		0	1	11	0.0909091
2008-02-01		Ax-292	1	0		0	1	0		0	0	1	0		1		0	4	11	0.363636
2008-02-02		Ax-293	1	0		0	1	0		0	1	1	0		0		0	4	11	0.363636
2008-02-02		Ax-294	1	0		0	1	0		0	1	1	0		0		0	4	11	0.363636
2008-02-02		Ax-295	1	0		1	1	0		0	0	1	0		1		0	5	11	0.454545
2008-02-02		Ax-296	1	0		0	1	0		0	1	1	0		0		0	4	11	0.363636
2008-02-02		Ax-297	1	0		1	1	0		0	0	1	0		1		0	5	11	0.454545
2008-02-02		Ax-298	0	0		0	0	0		0	0	1	0		1		0	2	11	0.181818
2008-02-02		Ax-299	1	0		1	1	0		0	0	1	1		1		0	6	11	0.545455
2008-02-02		Ax-300	1	0		1	1	0		0	0	1	1		1		0	6	11	0.545455
2008-02-02		Ax-301	1	0		1	1	0		0	0	1	1		1		0	6	11	0.545455
2008-02-02		Ax-302	0	0		0	0	0		0	0	1	0		0		0	1	11	0.0909091
2008-02-02		Ax-303
2008-02-02		Ax-304	0	0		0	0	0		0	0	1	0		0		0	1	11	0.0909091
2008-02-02		Ax-305	1	0		0	1	0		0	0	1	0		1		0	4	11	0.363636
2008-05-04		Ax-374	0	0		0	0	0		0	0	1	0		0		0	1	11	0.0909091
2008-05-01		Ax-375	0	0		0	0	0		0	0	0	0		1		0	1	11	0.0909091
2008-05-01		Ax-376
2008-05-01		Ax-377
2008-05-01		Ax-378
2008-05-01		Ax-379
2008-05-01		Ax-380
2008-05-01		Ax-381	0	0		0	0	0		0	0	0	0		1		0	1	11	0.0909091
2008-05-01		Ax-382
2008-05-01		Ax-383	0	0		0	0	0		0	0	0	0		1		0	1	11	0.0909091
2008-05-01		Ax-385
2008-05-01		Ax-386	0	0		0	0	0		0	0	0	0		0		0	0	11	0
2008-05-03		Ax-387	1	0		0	1	0		0	0	0	1		1		0	4	11	0.363636
2008-05-03		Ax-388	0	0		0	0	0		0	0	1	0		0		0	1	11	0.0909091
2008-04-30		Ax-390
2008-04-30		Ax-391	1	0		0	1	0		0	1	1	0		1		0	5	11	0.454545
2008-04-30		Ax-393
2008-04-29		Ax-394																			0.24484	0.24484
2008-04-29		Ax-395																			0.146482
