# Supplementary material for: How Has the Hazard to Humans of Microorganisms Found in Atmospheric Aerosol in the South of Western Siberia Changed over 10 Years?
Source: Int J Environ Res Public Health. 2020 Mar 3;17(5):1651. doi: 10.3390/ijerph17051651 (PMC7084375; doi:10.3390/ijerph17051651)
Supplement: Supplementary file 1 [file ijerph-17-01651-s001.zip › Table S6.xlsx]

## Sheet: Лист1
Date of sampling	Altitude of sampling	Isolates' codes	Hemolytic activity	Plasmocoagu-lation activity	Fibrinolytic activities	Gelatinase activity	Amylolytic activity	Phosphatase activity	Proteolytic activity	Lecitinase activities	Lipase activities (vitelline agar)	Lipase activities	Presence of endonucleases	Presence of restriction endonucleases	Presence of capsules	Mobility of bacteria on the growth medium	Presence of cell's pigmentation	Sum	Sum of maximum values	Index
2012-05-22	1500 m	St49		0						0					0	0	1	0.5	15.6	0.0320513		0.633028
2012-05-22	4000 m	St50		0						0					0	0	1	0.5	15.6	0.0320513
2012-05-22	4000 m	St51		0						1					0	0	1	3.5	15.6	0.224359
2012-05-22	7000 m	St52		0						0					0	0	1	0.5	15.6	0.0320513
2012-05-22	7000 m	St53		0						0					0	0	0	0	15.6	0
2012-05-22	7000 m	St54		0						1					0	1	1	3.6	15.6	0.230769
2012-05-22	5500 m	St57		0						0					0	0	1	0.5	15.6	0.0320513
2012-05-22	5500 m	St59		0						1					0	0	0	3	15.6	0.192308
2012-05-22	3000 m	St60		0						0					0	0	0	0	15.6	0
2012-05-22	500 m	St61		0						0					0	1	1	0.6	15.6	0.0384615
2012-05-22	500 m	St62		0						1					1	0	1	8.5	15.6	0.544872
2012-05-22	500 m	St63		0						1					0	0	0	3	15.6	0.192308
2012-05-22	1000 m	St64		0						1					0	0	0	3	15.6	0.192308
2012-05-22	1000 m	St65		0							0				1	0	0	5	15.6	0.320513
2012-05-22	1000 m	St66		0						1					0	1	0	3.1	15.6	0.198718
2012-05-22	1000 m	St67		0											0	0		0	12.1	0
2012-05-22	1500 m	St68		0											0	0		0	12.1	0
2012-05-22	500 m	St69		0											0	1		0.1	12.1	0.00826446
2012-12-13	1000 m	St119	1	0	0	0	1	0		1	0	1	1	0	0	1	0	18.1	32.7	0.553517
2012-12-13	1000 m	St120	1	0	0	0	1	0		1	0	1	1	0	0	0	0	18	32.7	0.550459
2012-12-13	background	St121	0	0	0	0	1	1		1	0	0	0	0	0	0	1	6.6	32.7	0.201835
2012-12-13	background	St122	1	0	0	1	1	1		1	0	1	1	0	0	0	1	20.6	32.7	0.629969
2012-12-13	background	St123	0	0	0	0	1	1		0	0	1	0	0	0	0	0	6.1	32.7	0.186544
2012-12-13	background	St124	0	0	0	0	1	1		1	0	1	1	0	0	0	0	13.1	32.7	0.400612
2012-12-13	background	St125	0	0	0	0	1	0		0	0	1	0	1	1	0	1	15.5	32.7	0.474006
2012-12-13	500 m	St126	0	0	0	0	1	0		1	0	0	0	0	0	0	1	6.5	32.7	0.198777
2012-12-13	500 m	St127	0	0	0	1	1	1		1	0	1	1	0	0	1	1	15.7	32.7	0.480122
2012-12-13	1500 m	St128	1	0	0	1	1	1		1	0	1	1	0	0	0	1	20.6	32.7	0.629969
2012-12-13	1500 m	St129	0	0	0	0	1	0		0	0	0	0	1	0	0	1	7.5	32.7	0.229358
2012-12-13	1500 m	St130	0	0	0	0	1	1		1	0	1	1	0	1	0	1	18.6	32.7	0.568807
2012-12-13	1500 m	St131	1	0	0	1	1	1		1	1	1	1	1	0	0	1	20.6	32.7	0.629969
2012-12-13	1500 m	St132	0	0	0	1	1	0		1	0	1	1	0	0	0	1	15.5	32.7	0.474006
2012-12-13	1500 m	St133	0	0	0	0	1	1		1	0	1	0	0	1	0	0	14.1	32.7	0.431193
2012-12-13	1500 m	St134	0	0	0	0	1	1		1	0	0	1	0	1	0	0	15.1	32.7	0.461774
2012-12-13	1500 m	St135	0	0	0	0		0		1	0	1	0	0	1	0	0	11	32.7	0.336391
2012-12-13	1500 m	St136	1	0	0	0	1	0		0	0	1	0	0	0	0	1	11.5	32.7	0.351682
2012-12-13	1500 m	St137	0	0	0	0	1	0		0	0	1	0	0	0	0	1	6.5	32.7	0.198777
2012-12-13	1500 m	St138	0	0	0	0	1	0		0	0	1	0	0	0	0	1	6.5	32.7	0.198777
2012-12-13	1500 m	St139	0	0	0	0	1	0		0	0	1	0	0	0	0	0	6	32.7	0.183486
2012-12-13	3000 m	St140	0	0	0	0	1	0		1	0	0	0	0	1	0	1	11.5	32.7	0.351682
2012-12-13	4000 m	St141	0	0	0	0	1	1		1	0	1	1	0	0	0	1	13.6	32.7	0.415902
2012-12-13	4000 m	St142	0	0	0	0	1	1		1	0	1	1	0	0	0	1	13.6	32.7	0.415902
2012-12-13	5500 m	St143	0	0	0	0	1	0		0	0	1	0	0	0	0	1	6.5	32.7	0.198777
2012-12-13	7000 m	St144	0	0	0	0	1	0		1	0	1	0	0	1	0	1	14.5	32.7	0.443425
2012-12-13	7000 m	St145	0	0	0	0	1	1		1	0	1	0	0	1	0	1	14.6	32.7	0.446483
2012-12-13	1500 m	St146	0	0	0	0	1	0		1	0	1	1	1	0	0	1	13.5	32.7	0.412844
2012-12-13	1500 m	St147	0	0	0	0	1	1		1	0	1	0	0	0	0	1	9.6	32.7	0.293578
2012-12-13	1000 m	St148	0	0	0	0	1	0		0	0	0	1	1	0	0	1	7.5	32.7	0.229358
2012-12-13	1000 m	St149	1	0	0	1	1	0		1	1	1	1	0	0	1	0	20.1	32.7	0.614679
2012-12-13	500 m	St150	1	0	0	1	1	1		1	0	1	1	1	0	1	1	20.7	32.7	0.633028
2012-12-13	500 m	St151	0	0	0	1	1	1		1	0	1	1	1	0	1	1	15.7	32.7	0.480122
2012-12-13	2000 m	St164	0	0	0	0	1	0		0	0	0	1	0	0	0	0	7	32.7	0.214067	0.306367
2012-12-13	2000 m	St165	1	0	0	0	1	0		1	0	1	0	0	0	1	1	14.6	32.7	0.446483	0.195877
2013-02-27	background	St203	1	0	0	1	1	1		0	0	1	0	0	0	0	0	13.1	32.7	0.400612		0.535168
2013-02-27	1500 m	St205	0	0	0	0	1	1		0	0	1	0	0	0	0	0	6.1	32.7	0.186544
2013-02-27	1500 m	St206	0	0	0	0	1	0		0	0	1	0	1	0	0	1	10.5	32.7	0.321101
2013-02-27	2000 m	St207	0	0	0	0		0		0	0				0	0	1	0.5	28.7	0.0174216
2013-02-27	2000 m	St208	0	0	0	1	1	1		0	0	1	0	0	0	0	0	8.1	32.7	0.247706
2013-02-27	2000 m	St209	0	0	0	0	1	0		0	0	0	0	0	1	0	1	8.5	32.7	0.259939
2013-02-27	2000 m	St210	0	0	0	0	1	0		0	0	0	0	0	0	0	1	3.5	32.7	0.107034
2013-02-27	4000 m	St212	0	0	0	0	1	0		0	0	1	0	0	0	0	1	6.5	32.7	0.198777
2013-02-27	5500 m	St219	1	0	0	1	1	0		0	0	1	0	1	0	0	1	17.5	32.7	0.535168
2013-02-27	5500 m	St220	1	0	0	0	1	0		0	0	1	0	1	0	0	1	15.5	32.7	0.474006
2013-02-27	1500 m	St221	0	0	0	0	1	1		0	0	0	0	0	0	1	0	3.2	32.7	0.0978593
2013-02-27	2000 m	St222	0	0	0	0	1	1		0	0	0	0	1	0	0	0	7.1	32.7	0.217125
2013-04-09	500 m	St223	0	0	0	0	1	0		0	0	1	0	0	0	0	0	6	32.7	0.183486
2013-04-09	500 m	St224	0	0	0	0	1	0		1	0	0	0	0	1	0	1	11.5	32.7	0.351682
2013-04-09	1000 m	St225	0	0	0	0	1	0		0	0	1	0	0	1	0	1	11.5	32.7	0.351682
2013-04-09	1000 m	St226	0	0	0	0	1	0		0	0	1	0	0	1	0	1	11.5	32.7	0.351682
2013-04-09	2000 m	St227	0	0	1	0	1	0		0	0	0	0	0	0	0	1	5.5	32.7	0.168196
2013-04-09	2000 m	St228	1	0	0	0	1	0		0	0	1	0	0	0	0	1	11.5	32.7	0.351682
2013-04-09	3000 m	St229	0	0	0	1	1	0		1	0	1	0	0	0	0	0	11	32.7	0.336391
2013-04-09	3000 m	St230	0	0	0	0	1	0		1	0	1	0	0	1	0	1	14.5	32.7	0.443425
2013-04-09	7000 m	St231	0	0	0	0	1	0		0	0	0	0	0	0	0	0	3	32.7	0.0917431
2013-04-09	7000 m	St232	0	0	0	0	1	0		1	0	1	0	0	1	0	0	14	32.7	0.428135
2013-04-09	500 m	St233	0	0	0	0	1	0		1	0	1	0	0	1	0	1	14.5	32.7	0.443425
2013-04-09	500 m	St234	0	0	0	0	1	0		1	0	1	0	0	1	0	1	14.5	32.7	0.443425
2013-04-09	500 m	St235	0	0	0	0		0		0	0				1	0	1	5.5	28.7	0.191638
2013-04-09	500 m	St236	0	0	0	0	1	0		0	0	1	0	0	1	0	1	11.5	32.7	0.351682
2013-04-09	7000 m	St237	1	0	0	0	1	0		0	0	1	0	0	1	0	1	16.5	32.7	0.504587
2013-04-09	7000 m	St238	1	0	1	0	1	0		0	0	0	0	0	0	0	1	10.5	32.7	0.321101
2013-07-16	1500 m	St329	0	0	0	1	1	0		1	0		0	0	1	0	1	13.5	32.7	0.412844
2013-07-16	2000 m	St330	0	0	0	1	1	0		1	1		0	0	0	0	1	11.5	32.7	0.351682
2013-07-16	2000 m	St331	1	0	0	1	1	0		1	0		0	1	0	0	1	17.5	32.7	0.535168
2013-07-16	4000 m	St332	0	0	0	0	1	0		0	0		0	0	0	0	1	3.5	32.7	0.107034
2013-07-16	5500 m	St333	0	0	0	0	1	0		0	0		0	0	0	0	1	3.5	32.7	0.107034
2013-07-16	5500 m	St334	0	0	0	0	1	0		1	0		0	0	1	0	1	11.5	32.7	0.351682
2013-07-16	7000 m	St335	0	0	0	0	1	0		0	0		0	0	1	0	1	8.5	32.7	0.259939
2013-07-16	7000 m	St336	0	0	0	0	1	0		1	0		0	1	1	0	1	15.5	32.7	0.474006
2013-07-16	1000 m 6-10 0С	St337	0	0	0	1	1	0		1	1		0	0	0	0	1	11.5	32.7	0.351682
2013-07-16	4000 m 6-10 0С	St338	0	0	0	1	1	1		1	1	1	1	1	0	0	1	15.6	32.7	0.477064
2013-07-16	4000 m 6-10 0С	St339	0	0	0	0	1	0		1	0		0	0	0	0	1	6.5	32.7	0.198777
2013-07-16	5500 m 6-10 0С	St340	0	0	0	0	1	0		0	0	0	0	0	0	0	1	3.5	32.7	0.107034
2013-07-16	7000 m 6-10 0С	St341	0	0	0	0	1	0		1	0	1	1	0	0	0	1	13.5	32.7	0.412844
2013-07-16	5500 m	St346	0	0	0	0	1	0		1	0	1	0	0	0	0	1	9.5	32.7	0.29052
2013-07-30	1000 m	St350	0	0	0	0	1	0		0	0	0	0	0			1	3.5	27.6	0.126812
2013-07-30	1000 m	St351	0	0	0	0	1	0		0	0	0	0	0			1	3.5	27.6	0.126812
2013-07-30	1000 m	St353	0	0	0	0	1	0		0	0	1	0	0	0	0	0	6	32.7	0.183486
2013-07-30	1500 m	St354	0	0	0	0	1	0		1	1	1	1	0	0	0	1	13.5	32.7	0.412844
2013-07-30	2000 m	St355	0	0	0	1	1	0		0	0	0	0		0	0	1	5.5	32.7	0.168196
2013-07-30	2000 m	St356	0	0	0	1	1	0		0	0	0	0	0	0	0	1	5.5	32.7	0.168196
2013-07-30	2000 m	St357	0	0	0	0	1	0		0	0	1	0	0	0	0	1	6.5	32.7	0.198777
2013-07-30	2000 m	St358	0	0	0	0	1	0		0	0	1	0	0	0	0	0	6	32.7	0.183486
2013-07-30	2000 m	St359	1	0	0	1	1	0		1	0	0	0	0	0	0	1	13.5	32.7	0.412844
2013-07-30	5500 m	St360	0	0	0	0	1	0		0	1	1	0	0	0	0	1	6.5	32.7	0.198777
2013-07-30	5500 m	St361	0	0	0	0	1	0		0	0	1	0	0	1	0	0	11	32.7	0.336391
2013-07-30	5500 m	St362	0	0	0	0	1	0		0	0	1	0	0	0	0	1	6.5	32.7	0.198777
2013-07-30	7000 m	St363	0	0	0	0	1	0		0	0	1	0	0	0	0	1	6.5	32.7	0.198777
2013-07-30	500 m	St364	0	0	0	0	1	0		0	0	1	0	1	0	0	1	10.5	32.7	0.321101
2013-07-30	500 m	St365	1	0	0	0	1	0		0	0	1	0	0	0	0	0	11	32.7	0.336391
2013-07-30	500 m	St366	0	0	0	0	1	0		0	0	1	0	0	0	0	0	6	32.7	0.183486
2013-07-30	500 m	St367	0	0	0	0	1	0		1	1	1	0	0	0	0	1	9.5	32.7	0.29052
2013-07-30	500 m	St368	0	0	0	0	1	0		0	0	1	0	1	0	1	1	10.6	32.7	0.324159
2013-07-30	1000 m	St369	0	0	0	0	1	0		0	0	1	0	0	0	1	0	6.1	32.7	0.186544
2013-07-30	1000 m	St370	0	0	0	0	1	0		0	0	1	0	0	0	1	0	6.1	32.7	0.186544
2013-07-30	1000 m	St371	0	0	0	0	1	0		1	0	1	0	0	0	0	0	9	32.7	0.275229
2013-07-30	1000 m	St372	0	0	0	0	1	0		0	0	1	0	0	0	0	0	6	32.7	0.183486
2013-07-30	1000 m	St373	0	0	0	0	1	0		0	0	0	0	0	0	1	1	3.6	32.7	0.110092
2013-07-30	2000 m	St374	0	0	0	0	1	0		0	0	1	0	0	0	0	0	6	32.7	0.183486
2013-07-30	2000 m	St375	0	0	0	0	1	0		0	0	1	0	0	0	0	0	6	32.7	0.183486
2013-07-30	2000 m	St376	1	0	0	0	1	0		0	0	1	0	0	0	0	0	11	32.7	0.336391
2013-07-30	2000 m	St377	0	0	0	0	1	0		0	0	1	0	0	0	0	0	6	32.7	0.183486
2013-07-30	4000 m	St378	0	0	0	0	1	0		0	0	1	0	0	0	0	0	6	32.7	0.183486
2013-07-30	4000 m	St379	0	0	0	0	1	0		0	0	1	0	0	0	1	0	6.1	32.7	0.186544
2013-07-30	4000 m	St380	0	0	0	0	1	0		0	0	0	0	0	0	0	1	3.5	32.7	0.107034
2013-07-30	5000 m	St381	0	0	0	0	1	0		0	0	0	0	0	1	0	1	8.5	32.7	0.259939
2013-07-30	5000 m	St382	1	0	0	0	1	1		0	0	1	0	0	0	0	0	11.1	32.7	0.33945
2013-07-30	5000 m	St383	0	0	0	0	1	0		0	0	0	0	0	0	0	0	3	32.7	0.0917431
2013-07-30	7000 m	St384	0	0	0	0	1	0		0	0	1	0	0	1	0	1	11.5	32.7	0.351682
2013-07-30	7000 m	St385	0	0	0	0	1	0		0	0	1	0	0	0	0	1	6.5	32.7	0.198777
2013-07-30	7000 m	St386	0	0	0	0	1	0		0	0	0	0	0	0	0	0	3	32.7	0.0917431
2013-07-30	500 m	St387	0	0	0	0	1	0		0	0	1	0	0	0	0	1	6.5	32.7	0.198777
2013-07-30	500 m	St388	0	0	0	0	1	0		0	0	0	0	0	0	0	1	3.5	32.7	0.107034
2013-07-30	500 m	St390	0	0	0	0	1	0		0	0	1	0	1	0	0	1	10.5	32.7	0.321101
2013-07-30	500 m 6-10 0С	St391	1	0	0	0		0		0	0				0	0	1	5.5	28.7	0.191638
2013-07-30	1000 m 6-10 0С	St392	0	0	0	0	1	0		0	0	1	0	0	0	0	0	6	32.7	0.183486
2013-07-30	2000 m 6-10 0С	St395	0	0	0	0	1	0		0	0	1	0	0	0	0	1	6.5	32.7	0.198777
2013-07-30	3000 m 6-10 0С	St396	0	0	0	1	1	1		1	1	1	1	0	0	0	1	15.6	32.7	0.477064
2013-07-30	4000 m 6-10 0С	St397	0	0	0	0	1	0		1	0	0	0	0	1	0	0	11	32.7	0.336391
2013-07-30	5500 m 6-10 0С	St398	0	0	0	0	1	0		0	0	1	0	0	0	0	1	6.5	32.7	0.198777
2013-07-30	5500 m 6-10 0С	St399	0	0	0	1	1	0		0	0	1	0	0	1	0	0	13	32.7	0.397554
2013-07-30	5500 m 6-10 0С	St401	0	0	0	0	1	0		0	0	1	0	0	0	0	0	6	32.7	0.183486
2013-10-01	7000 m	St454	0	0		1	1	1		1	0	1	0	0	1	0	0	16.1	32.7	0.492355
2013-10-01	7000 m	St455	0	0		1	1	1		1	0	1	1	0	0	0	0	15.1	32.7	0.461774
2013-10-01	7000 m	St456	0	0		0	1	0		0	0	0	0	0	0	0	1	3.5	32.7	0.107034
2013-10-01	5500 m	St457	0	0	1	1	1	1		1	0	0	1	0	0	0	0	14.1	32.7	0.431193
2013-10-01	5500 m	St458	0	0		1	1	1		1	0	1	1	0	0	0	0	15.1	32.7	0.461774
2013-10-01	2000 m	St459	0	0		1	1	1		1	0	1	0	0	0	0	1	11.6	32.7	0.35474
2013-10-01	1500 m	St460	0	0		1	1	1		0	0	1	0	0	0	0	0	8.1	32.7	0.247706
2013-10-01	500 m	St461	0	0		0	1	0		0	0	0	0	0	0	0	1	3.5	32.7	0.107034
2013-10-01	500 m	St462	0	0		0	1	0		0	0	0	0	0	0	0	1	3.5	32.7	0.107034
2013-10-01	7000 m	St463	0	0				0		0	0				0	0	0	0	23.7	0
2013-10-01	7000 m	St466	0	0		1	1	1		1	0	1	0	0	0	0	0	11.1	32.7	0.33945
2013-10-01	3000 m 6-10 0С	St467	0	0		0	1	0		0	0	1	0	0	0	0	1	6.5	32.7	0.198777
2013-10-01	500 m	St468	0	0		1	1	0		1	0	1	0	0	0	0	0	11	32.7	0.336391
2013-10-01	500 m	St469	0	0		1	1	1		1	0	1	0	0	0	0	1	11.6	32.7	0.35474
2013-10-01	500 m	St470	0	0	0	0	1	0		0	0	1	0	0	0	0	1	6.5	32.7	0.198777
2013-10-01	500 m	St471	0	0	0	0	1	0		1	0	0	0	0	0	0	1	6.5	32.7	0.198777
2013-10-01	500 m	St472	0	0	0	0	1	0		0	0	1	0	0	0	0	1	6.5	32.7	0.198777
2013-10-01	500 m	St473	0	0	0	0	1	0		0	0	0	0	0	0	0	1	3.5	32.7	0.107034
2013-10-01	500 m	St474	0	0		0	1	0		0	0	0	0	0	0	0	1	3.5	32.7	0.107034
2013-10-01	500 m	St475	0	0		0	1	0		0	0	1	0	0	0	0	1	6.5	32.7	0.198777
2013-10-01	500 m	St476	0	0		0	1	0		0	0	1	0	0	1	0	1	11.5	32.7	0.351682
2013-10-01	500 m	St477	0	0		0	1	0		1	0	1	0	0	0	0	1	9.5	32.7	0.29052
2013-10-01	500 m	St478	0	0		1	1	0		1	0	1	0	0	0	0	1	11.5	32.7	0.351682
2013-10-01	500 m	St479	0	0		1	1	1		1	0	1	0	0	0	0	1	11.6	32.7	0.35474
2013-10-01	500 m	St480	0	0	0	0	1	0		0	0	0	0	0	0	0	1	3.5	32.7	0.107034
2013-10-01	500 m	St481	0	0		0	1	0		0	0	0	0	0	0	0	1	3.5	32.7	0.107034
2013-10-01	500 m	St482	0	0		1	1	1		1	0	1	0	0	0	0	0	11.1	32.7	0.33945
2013-10-01	500 m	St484	0	0		0	1	0		1	0	1	0	0	0	0	1	9.5	32.7	0.29052
2013-10-01	1500 m	St489	0	0		1	1	0		0	0	1	0	0	0	0	0	8	32.7	0.244648
2013-10-01	500 m 6-10 0С	St498	0	0		0		0		0		0			1	0	1	5.5	25.7	0.214008
2013-10-01	500 m 6-10 0С	St502	0	0		0		0		0		0			1	0	1	5.5	25.7	0.214008
2013-10-01	500 m 6-10 0С	St503	0	0		0		0		0		0			1	0	1	5.5	25.7	0.214008
2013-10-01	500 m 6-10 0С	St504	0	0		0		1		0		0			1	0	1	5.6	25.7	0.217899
2013-10-01	7000 m 6-10 0С	St506	0	0		0		0		1		0			1	0	1	8.5	25.7	0.330739
2013-10-01	7000 m 6-10 0С	St507	0	0		0		0		1		0			1	0	1	8.5	25.7	0.330739
2013-10-01	7000 m 6-10 0С	St508	0	0		0		0		0		0			0	0	1	0.5	25.7	0.0194553
2013-10-01	7000 m 6-10 0С	St509	0	0		0		0		0		0			0	0	1	0.5	25.7	0.0194553
2013-10-01	7000 m 6-10 0С	St511	0	0		0		0		1		0			1	0	1	8.5	25.7	0.330739
2013-10-01	7000 m 6-10 0С	St512	0	0		0		0		0		0			1	0	1	5.5	25.7	0.214008
2013-10-01	7000 m 6-10 0С	St513	0	0		0		0		1		0			1	0	1	8.5	25.7	0.330739
2013-10-01	500 m 6-10 0С	St514	0	0		0		1		1		0			1	0	1	8.6	25.7	0.33463
2013-10-01	500 m 6-10 0С	St515	0	0		0		0		0		0			0	0	1	0.5	25.7	0.0194553
2013-10-01	500 m 6-10 0С	St516	0	0		0		1		1		0			1	0	1	8.6	25.7	0.33463
2013-10-01	500 m 6-10 0С	St517	0	0		0		0		0		0			0	0	1	0.5	25.7	0.0194553
2013-10-01	500 m 6-10 0С	St518	0	0		0		0		0		0			1	0	1	5.5	25.7	0.214008
2013-10-01	500 m 6-10 0С	St519	0	0		0		0		0		0			0	0	1	0.5	25.7	0.0194553
2013-10-01	500 m 6-10 0С	St520	0	0		0		0		0		0			0	0	1	0.5	25.7	0.0194553
2013-10-01	500 m 6-10 0С	St521	0	0		0		0		0		0			1	0	1	5.5	25.7	0.214008
2013-10-01	500 m 6-10 0С	St522	0	0		0		0		1		0			1	0	1	8.5	25.7	0.330739
2013-10-01	500 m 6-10 0С	St523	0	0		0		0		0		0			0	0	1	0.5	25.7	0.0194553
2013-10-01	500 m 6-10 0С	St524	0	0		0		1		1		0			0	0	1	3.6	25.7	0.140078
2013-10-01	500 m 6-10 0С	St525	0	0		1		1		1		0			1	0	1	10.6	25.7	0.412451
2013-10-01	500 m 6-10 0С	St526	0	0		0		0		0		0			1	0	1	5.5	25.7	0.214008
2013-10-01	500 m 6-10 0С	St527	0	0		0		0		0		0			0	0	1	0.5	25.7	0.0194553
2013-10-01	500 m 6-10 0С	St528	0	0		0		0		0		0			0	0	0	0	25.7	0
2013-10-01	500 m 6-10 0С	St531	0	0		1		0		0		0			0	1	0	2.1	25.7	0.0817121
2013-10-01	500 m 6-10 0С	St532	1	0		0		0		1		0			1	0	1	13.5	25.7	0.525292
2013-12-24	1000 m	St592	0	0	0	1		0		0		0	0		1	0	1	7.5	32.7	0.229358
2013-12-24	1500 m	St593	0	0	0	0		0		0		0	0		1	0	1	5.5	32.7	0.168196
2013-12-24	4000 m	St594	0	0	0	0		1		1		0	0		1	0	0	8.1	32.7	0.247706
2013-12-24	7000 m	St596	0	0	0	0		0		0		0	0		1	0	1	5.5	32.7	0.168196	0.246992
2013-12-24	5500 m	St597	0	0	0	1		1		0		0	0		0	0	0	2.1	32.7	0.0642202	0.130009
2014-01-30	500 m	St614	0	0	0	1		1		0		0	0		0	0	0	2.1	32.7	0.0642202		0.737179
2014-01-30	2000 m	St615	0	0	0	0		0		0		0	0		0	0	0	0	32.7	0
2014-01-30	3000 m	St616	0	0	0	1		0		0		0	0		1	0	1	7.5	32.7	0.229358
2014-01-30	5500 m	St617	0	0	0	0		0		0		0	0		1	0	1	5.5	32.7	0.168196
2014-01-30	7000 m	St618	0	0	0	0		0		0		0	0		0	0	0	0	32.7	0
2014-03-18	5500 m	St639	0	0	0	0		0		0		0	0		1	0	1	5.5	32.7	0.168196
2014-03-18	7000 m	St640	0	0	0	1		1		0		0	0		0	0	0	2.1	32.7	0.0642202
2014-03-18	5500 m	St641	0	0	0	1	1	1		0		1	1		0	0	0	12.1	32.7	0.370031
2014-04-25	1500 m	St 656	1	0	0	0	1	0		0	1	1	0		0	1	1	11.6	32.7	0.35474
2014-04-25	1500 m	St 657	0	0	0	0	1	0		0	0				0	1	0	3.1	28.7	0.108014
2014-04-25	1500 m	St 658	0	0	0	0	1	0		0	0	1	0		0	0	1	6.5	32.7	0.198777
2014-04-25	1500 m	St 659	0	0	0	0	1	0		0	0	0	0		0	1	0	3.1	32.7	0.0948012
2014-04-25	1500 m	St 660	0	0	0	0	1	0		0	0	1	0		0	0	1	6.5	32.7	0.198777
2014-04-25	1500 m	St 662	0	0	0	0	1	0		0	0	1	0		0	0	0	6	32.7	0.183486
2014-04-25	1500 m	St 663	0	0	0	0	1	0		0	0	0	0		0	0	1	3.5	32.7	0.107034
2014-04-25	1500 m	St 664	0	0	0	0	1	0		0	0	0	0		0	0	1	3.5	32.7	0.107034
2014-04-25	2000 m	St 667	0	0	0	0	1	1		0	0	0	0		0	0	1	3.6	32.7	0.110092
2014-04-25	2000 m	St 668	0	0	0	0	1	1		0	0	1	0		0	0	1	6.6	32.7	0.201835
2014-04-25	2000 m	St 669	1	0	0	0	1	0		0	1	0	0		0	0	1	11.5	32.7	0.351682
2014-04-25	3000 m	St 672	0	0	0	0	1	1		0	0	0	0		0	1	1	3.7	32.7	0.11315
2014-04-25	3000 m	St 673	0	0	0	0	1	0		0	0	0	0		0	0	0	3	32.7	0.0917431
2014-04-25	4000 m	St 674	0	0	0	0	1	0		0	0	0	0		0	1	1	3.6	32.7	0.110092
2014-04-25	4000 m	St 675	0	0	0	0	1	0		0	0	0	0		0	0	1	3.5	32.7	0.107034
2014-04-25	4000 m	St 676	0	0	0	0	1	0		0	0				0	0	1	3.5	28.7	0.121951
2014-04-25	500 m	St 677	0	0	0	0	1	1		0	0	0	0		0	1	1	3.7	32.7	0.11315
2014-04-25	500 m	St 678	0	0	0	1	1	0		1	0	0	0		0	1	0	8.1	32.7	0.247706
2014-04-25	500 m	St 679	0	0	0	0	1	0		0	1	1	0		0	1	1	6.6	32.7	0.201835
2014-04-25	500 m	St 682	0	0	0	0	1	1		0	0	1	0		0	1	1	6.7	32.7	0.204893
2014-04-25	1000 m	St 683	0	0	0	0	1	1		0	0	1	0		0	1	1	6.7	32.7	0.204893
2014-04-25	1000 m	St 684	0	0	0	0	1	0		0	0	0	0		0	1	1	3.6	32.7	0.110092
2014-04-25	1000 m	St 685	0	0	0	0	1	0		0	0	0	0		0	1	1	3.6	32.7	0.110092
2014-04-25	1000 m	St 686	0	0	0	0	1	0		0	0	1	0		0	1	1	6.6	32.7	0.201835
2014-04-25	1000 m	St 688	0	0	0	0	1	0		0	0	1	0		0	0	1	6.5	32.7	0.198777
2014-04-25	1000 m	St 689	0	0	0	0	1	0		0	0	0	0		0	0	1	3.5	32.7	0.107034
2014-04-25	1000 m	St 690	1	0	0	0	1	0		0	0	0	0		0	0	1	8.5	32.7	0.259939
2014-04-25	1000 m	St 691	0	0	0	0	1	0		0	0	0	0		0	0	1	3.5	32.7	0.107034
2014-04-25	1000 m	St 692	0	0	0	0	1	0		0	0	0	0		0	0	1	3.5	32.7	0.107034
2014-04-25	2000 m	St 693	0	0	0	0	1	0		0	0	0	0		0	1	0	3.1	32.7	0.0948012
2014-04-25	2000 m	St 694	0	0	0	0	1	0		0	0	0	0		0	1	0	3.1	32.7	0.0948012
2014-04-25	7000 m	St 695	0	0	0	0	1	0		0	0	1	0		0	0	1	6.5	32.7	0.198777
2014-04-25	7000 m	St 696	0	0	0	0	1	1		0	0	0	0		0	1	0	3.2	32.7	0.0978593
2014-04-25	7000 m	St 697	0	0	0	0	1	1		0	0	0	0		0	1	0	3.2	32.7	0.0978593
2014-04-25	7000 m	St 698	0	0	0	0	1	0		0	0	0	0		0	0	1	3.5	32.7	0.107034
2014-04-25	7000 m	St 699	0	0	0	0	1	0		0	0	0	0		0	0	1	3.5	32.7	0.107034
2014-04-25	7000 m	St 700	0	0	0	0	1	1		1	0	0	0		1	0	1	11.6	32.7	0.35474
2014-04-25	4000 m	St 702	0	0	0	0	1	0		0	0	0	0		0	0	0	3	32.7	0.0917431
2014-04-25	5500 m	St 704	0	0	0	0	1	0		0	0	1	0		0	0	1	6.5	32.7	0.198777
2014-04-25	500 m 6-10 0С	St 705	0	0	0	1	1	1		1	0	1	0		0	1	1	11.7	32.7	0.357798
2014-04-25	500 m 6-10 0С	St 706	0	0	0	0	1	1		0	1	0	0		0	0	1	6.6	32.7	0.201835
2014-04-25	500 m 6-10 0С	St 707	0	0	0	1	1	0		1	0	0	0		0	1	0	8.1	32.7	0.247706
2014-04-25	500 m 6-10 0С	St 708	0	0	0	0	1	0		0	0	0	0		0	0	1	3.5	32.7	0.107034
2014-04-25	500 m 6-10 0С	St 709	0	0	0	0	1	0		0	0	0	0		0	0	1	3.5	32.7	0.107034
2014-04-25	500 m 6-10 0С	St 710	0	0	0	0	1	0		0	0	1	0		0	0	1	6.5	32.7	0.198777
2014-04-25	1500 m 6-10 0С	St 711	0	0	0	0		0		0	0				0	0	1	0.5	28.7	0.0174216
2014-04-25	1500 m 6-10 0С	St 712	0	0	0	0	1	0		0	0	0	0		0	0	1	3.5	32.7	0.107034
2014-04-25	1500 m 6-10 0С	St 713	0	0	0	0	1	0		0	0	1	0		0	0	1	6.5	32.7	0.198777
2014-04-25	1500 m 6-10 0С	St 714	0	0	0	0	1	0		0	0	0	0		0	1	1	3.6	32.7	0.110092
2014-04-25	1500 m 6-10 0С	St 717	0	0	0	0	1	0		0	0	0	0		1	0	0	8	32.7	0.244648
2014-04-25	1500 m 6-10 0С	St 718	0	0	0	0	1	0		0	0	1	0		0	0	1	6.5	32.7	0.198777
2014-04-25	1500 m 6-10 0С	St 720	0	0	0	0	1	0		0	0	1	0		0	0	1	6.5	32.7	0.198777
2014-04-25	1500 m 6-10 0С	St 721	0	0	0	0	1	0		0	0	0	0		1	0	1	8.5	32.7	0.259939
2014-04-25	2000 m 6-10 0С	St 722	0	0	0	0	1	0		0	1	0	0		0	1	1	6.6	32.7	0.201835
2014-04-25	2000 m 6-10 0С	St 724	0	0	0	0	1	0		0	0	0	0		0	1	1	3.6	32.7	0.110092
2014-04-25	2000 m 6-10 0С	St 726	0	0	0	0	1	0		0	0	0	0		0	1	0	3.1	32.7	0.0948012
2014-04-25	3000 m 6-10 0С	St 727	0	0	0	0	1	0		0	0	0	0		0	1	1	3.6	32.7	0.110092
2014-04-25	3000 m 6-10 0С	St 728	0	0	0	1	1	0		0	0	0	0		0	1	1	5.6	32.7	0.171254
2014-04-25	3000 m 6-10 0С	St 729	0	0	0	0	1	0		0	0	1	0		0	0	1	6.5	32.7	0.198777
2014-04-25	3000 m 6-10 0С	St 730	0	0	0	0	1	0		0	0	0	0		0	1	1	3.6	32.7	0.110092
2014-04-25	4000 m 6-10 0С	St 731	0	0	0	0	1	0		0	0	0	0		1	1	0	8.1	32.7	0.247706
2014-04-25	7000 m 6-10 0С	St 734	0	0	0	0	1	0		0	0	0	0		0	1	1	3.6	32.7	0.110092
2014-04-25	7000 m 6-10 0С	St 735	0	0	0	0	1	0		0	0	0	0		0	1	1	3.6	32.7	0.110092
2014-04-25	7000 m 6-10 0С	St 736	0	0	0	0	1	0		0	0	0	0		0	1	1	3.6	32.7	0.110092
2014-04-25	7000 m 6-10 0С	St 738	0	0	0	0	1	0		0	0	0	0		0	0	0	3	32.7	0.0917431
2014-04-25	7000 m 6-10 0С	St 739	0	0	0	1	1	0		0	0	0	0		0	1	0	5.1	32.7	0.155963
2014-07-03	background	St 786	0	0	0	1	1	0		0	0	0	0		0	0	1	5.5	32.7	0.168196
2014-07-03	background	St 787	0	0	0	0	1	0		0	0	1	0		0	0	1	6.5	32.7	0.198777
2014-07-03	background	St 788	0	0	0	0	1	0		0	1	1	0		0	0	0	6	32.7	0.183486
2014-07-03	background	St 789					1					1	0		1	0	1	11.5	15.6	0.737179
2014-07-03	500 m	St 790	0	0	0	0	1	0		0	0	0	0		0	0	1	3.5	32.7	0.107034
2014-07-03	500 m	St 791	1	0	0	0	1	1		0	1	1	0		0	1	1	11.7	32.7	0.357798
2014-07-03	500 m	St 792	1	0	0	0	1	1		0	1	1	0		0	1	1	11.7	32.7	0.357798
2014-07-03	500 m	St 793	0	0	0	0	1	1		0	0	1	0		0	0	0	6.1	32.7	0.186544
2014-07-03	500 m	St 794	0	0	0	0	1	1		0	0	0	0		1	0	0	8.1	32.7	0.247706
2014-07-03	1000 m	St 795	0	0	0	0	1	0		0	0	1	0		0	0	1	6.5	32.7	0.198777
2014-07-03	1500 m	St 796	0	0	0	0	1	0		0	0	1	0		0	0	0	6	32.7	0.183486
2014-07-03	1500 m	St 797	0	0	0	1	1	1		0	0	1	0		0	0	0	8.1	32.7	0.247706
2014-07-03	7000 m	St 798	0	0	0	0	1	1		0	0	0	0		0	0	0	3.1	32.7	0.0948012
2014-07-03	2000 m	St 799	0	0	0	0	1	1		0	1	0	0		0	0	1	6.6	32.7	0.201835
2014-07-03	4000 m	St 800	0	0	0	1	1	1		0	0	1	0		0	0	1	8.6	32.7	0.262997
2014-07-03	5500 m	St 801	0	0	0	0	1	0		0	0	0	0		1	0	1	8.5	32.7	0.259939
2014-07-03	5500 m	St 802	0	0	0	0	1	0		0	0	0	0		0	0	1	3.5	32.7	0.107034
2014-07-03	7000 m	St 803	0	0	0	0	1	0		0	0	0	0		0	0	1	3.5	32.7	0.107034
2014-07-03	500 m	St 804	0	0	0	0	1	1		0	0	0	0		0	0	1	3.6	32.7	0.110092
2014-07-03	500 m	St 805	0	0	0	0	1	1		0	0	0	0		0	0	1	3.6	32.7	0.110092
2014-07-03	1000 m	St 806	0	0	0	0	1	1		0	0	1	1		0	0	1	10.6	32.7	0.324159
2014-07-03	1500 m	St 807	0	0	0	0	1	0		0	0	1	0		0	1	1	6.6	32.7	0.201835
2014-07-03	1500 m	St 808	0	0	0	0	1	0		0	0	1	1		0	1	1	10.6	32.7	0.324159
2014-07-03	2000 m	St 809	0	0	0	1	1	1		0	0	1	0		0	0	1	8.6	32.7	0.262997
2014-07-03	1000 m	St 810	1	0	0	1	1	0		0	1	1	0		0	0	1	13.5	32.7	0.412844
2014-07-03	1000 m	St 811	1	0	0	0	1	0		0	1	0	0		0	0	1	11.5	32.7	0.351682
2014-07-03	5500 m	St 812	0	0	0	0	1	0		0	0	0	0		0	0	0	3	32.7	0.0917431
2014-07-03	5500 m	St 813	0	0	0	0	1	0		0	0	0	0		0	0	1	3.5	32.7	0.107034
2014-07-03	1500 m	St 814	1	0	0	1	1	0		0	1	0	0		0	0	1	13.5	32.7	0.412844
2014-07-03	1500 m	St 815	0	0	0	1	1	0		0	1	0	0		0	0	1	8.5	32.7	0.259939
2014-07-03	500 m 6-10 0С	St 816	1	0	0	0	1	0		0	0	1	0		0	0	1	11.5	32.7	0.351682
2014-07-03	500 m 6-10 0С	St 817	1	0	0	0	1	0		0	0	0	0		1	0	0	13	32.7	0.397554
2014-07-24	1000 m	St 855	0	0	0	0	1	1		0	0	1	0		0	0	1	6.6	32.7	0.201835
2014-07-24	1000 m	St 856	0	0	0	1	1	1				1	0		0	0	0	8.1	29.7	0.272727
2014-07-24	1000 m	St 858	0	0	0	0	1	0		0	0	1	0		0	0	0	6	32.7	0.183486
2014-07-24	2000 m	St 859	0	0	0	1	1	1				0	0		0	0	1	5.6	29.7	0.188552
2014-07-24	3000 m	St 860	1	0	0	1	1	1		0	0	0	0		0	0	0	10.1	32.7	0.308869
2014-07-24	4000 m	St 861	0	0	0	0	1	1				0	0		0	0	1	3.6	29.7	0.121212
2014-07-24	4000 m	St 862	0	0	0	0	1	1				0	0		0	0	1	3.6	29.7	0.121212
2014-07-24	4000 m	St 863	0	0	0	0	1	1				1	0		0	0	1	6.6	29.7	0.222222
2014-07-24	500 m	St 864	1	0	0	0	1	0				0	0		0	1	0	8.1	29.7	0.272727
2014-07-24	500 m	St 865	1	0	0	0	1	1				1	0		0	0	0	11.1	29.7	0.373737
2014-07-24	1000 m	St 866	1	0	0	0	1	0		0	0	1	0		0	1	0	11.1	32.7	0.33945
2014-07-24	2000 m	St 867	0	0	0	0	1	0		0	0	0	0		0	0	1	3.5	32.7	0.107034
2014-07-24	1000 m	St 882	0	0	0	0	1	1		0	0	0	0		0	0	1	3.6	32.7	0.110092
2014-07-24	1500 m	St 883	0	0	0	0	1	1		0	0	0	0		0	0	1	3.6	32.7	0.110092
2014-07-24	2000 m	St 884	0	0	0	0	1	0		0	0	1	0		1	0	1	11.5	32.7	0.351682
2014-07-24	500 m	St 886		0	0	0	1	0		0	0	0	0		0	0	1	3.5	27.7	0.126354
2014-07-24	500 m	St 887		0	0	0	1	1		0	0	1	1		0	0	0	10.1	27.7	0.364621
2014-07-24	500 m 6-10 0С	St 888		0	0	0	1	0		0	0	0	0		0	0	1	3.5	27.7	0.126354
2014-07-24	500 m 6-10 0С	St 889		0	0	1	1	1		0	0	0	0		0	0	0	5.1	27.7	0.184116
2014-07-24	1000 m 6-10 0С	St 890		0	0	0	1	1		0	0	0	0		0	0	1	3.6	27.7	0.129964
2014-07-24	1000 m 6-10 0С	St 891		0	0	1	1	1		0	0	1	0		0	0	1	8.6	27.7	0.310469
2014-07-24	1000 m 6-10 0С	St 892		0	0	1	1	1		0	0	1	0		0	0	1	8.6	27.7	0.310469
2014-07-24	1000 m 6-10 0С	St 893		0	0	0	1	1		0	0	0	0		1	0	0	8.1	27.7	0.292419
2014-07-24	1000 m 6-10 0С	St 894		0	0	0	1	0		0	0	1	0		0	0	1	6.5	27.7	0.234657
2014-07-24	1000 m 6-10 0С	St 895		0	0	1	1	1		0	0	1	0		0	0	1	8.6	27.7	0.310469
2014-07-24	1500 m 6-10 0С	St 896		0	0	0	1	0		0	0	0	0		1	0	0	8	27.7	0.288809
2014-07-24	3000 m 6-10 0С	St 897		0	0	0	1	0		0	0	1	1		1	0	1	15.5	27.7	0.559567
2014-07-24	4000 m 6-10 0С	St 898		0	0	0	1	0		0	0	0	0		0	0	1	3.5	27.7	0.126354
2014-07-24	4000 m 6-10 0С	St 899		0	0	0	1	0		0	0	0	0		0	0	1	3.5	27.7	0.126354
2014-07-24	4000 m 6-10 0С	St 900		0	0	0	1	0		0	0	0	0		0	0	1	3.5	27.7	0.126354
2014-12-23	2000 m	St 993					1					0	0		1	0	1	8.5	15.6	0.544872
2014-12-23	2000 m	St 994					1					1	0		0	0	1	6.5	15.6	0.416667
2014-12-23	2000 m	St 995					1					0	0		0	0	0	3	15.6	0.192308
2014-12-23	3000 m	St 996					1					1	0		0	0	1	6.5	15.6	0.416667
2014-12-23	4000 m	St 997					1					1	0		0	0	1	6.5	15.6	0.416667
2014-12-23	7000 m	St 998					1					0	0		0	0	1	3.5	15.6	0.224359	0.203341
2014-12-23	2000 m	St 1000					1					1	0		0	0	1	6.5	15.6	0.416667	0.11625
2015-01-29	500 m	Cb1					1					1	0		0	0	0	6	15.6	0.384615		0.801282
2015-01-29	500 m	Cb2					1					0	0		0	0	1	3.5	15.6	0.224359
2015-01-29	1000 m	Cb3					1					1	0		1	0	0	11	15.6	0.705128
2015-01-29	1000 m	Cb4					1					1	1		0	0	1	10.5	15.6	0.673077
2015-01-29	1000 m	Cb5					1					1	0		0	0	1	6.5	15.6	0.416667
2015-01-29	2000 m	Cb6					1					1	1		0	0	1	10.5	15.6	0.673077
2015-01-29	2000 m	Cb8					1					1	0		1	0	0	11	15.6	0.705128
2015-01-29	3000 m	Cb9					1					1	0		0	0	1	6.5	15.6	0.416667
2015-01-29	4000 m	Cb10					1					0	0		0	0	0	3	15.6	0.192308
2015-01-29	4000 m	Cb11					1					0	0		0	0	1	3.5	15.6	0.224359
2015-01-29	4000 m	Cb12					1					1	0		1	0	1	11.5	15.6	0.737179
2015-01-29	4000 m	Cb13					1					1	0		0	0	0	6	15.6	0.384615
2015-01-29	4000 m	Cb14					1					1	0		1	0	1	11.5	15.6	0.737179
2015-01-29	4000 m	Cb15					1					1	0		0	0	1	6.5	15.6	0.416667
2015-01-29	5500 m	Cb16					1					1	1		0	0	1	10.5	15.6	0.673077
2015-01-29	5500 m	Cb17					1					0	1		0	1	1	7.6	15.6	0.487179
2015-01-29	7000 m	Cb18					1					1	0		0	0	1	6.5	15.6	0.416667
2015-01-29	background	Cb19					1					1	0		0	0	1	6.5	15.6	0.416667
2015-01-29	background	Cb20					1					0	0		0	0	1	3.5	15.6	0.224359
2015-01-29	background	Cb21					1					1	0		0	0	1	6.5	15.6	0.416667
2015-01-29	background	Cb22					1					0	0		0	0	1	3.5	15.6	0.224359
2015-01-29	1000 m	Cb31					1					0	0		0	0	1	3.5	15.6	0.224359
2015-01-29	4000 m 6-10 0С	Cb32					1					1	0		0	0	1	6.5	15.6	0.416667
2015-03-31	500 m	Cb47					1					0	0		1	0	1	8.5	15.6	0.544872
2015-03-31	500 m	Cb48					1					1	0		0	0	0	6	15.6	0.384615
2015-03-31	500 m	Cb49					1					0	0		0	0	1	3.5	15.6	0.224359
2015-03-31	1500 m	Cb50					1					0	0		0	0	1	3.5	15.6	0.224359
2015-03-31	1500 m	Cb51					1					1	0		0	0	1	6.5	15.6	0.416667
2015-03-31	2000 m	Cb52					1					0	0		1	0	0	8	15.6	0.512821
2015-03-31	2000 m	Cb53					1					1	0		0	0	1	6.5	15.6	0.416667
2015-03-31	7000 m	Cb54					1					1	0		0	0	1	6.5	15.6	0.416667
2015-05-05	background	Cb68					1					0	0		0	0	0	3	15.6	0.192308
2015-05-05	500 m	Cb69					1					1	0		0	0	0	6	15.6	0.384615
2015-05-05	500 m	Cb70					1					0	1		1	0	1	12.5	15.6	0.801282
2015-05-05	500 m	Cb71					1					1	0		0	1	0	6.1	15.6	0.391026
2015-05-05	500 m	Cb72					1					0	0		0	0	0	3	15.6	0.192308
2015-05-05	500 m	Cb73					1					0	0		0	0	0	3	15.6	0.192308
2015-05-05	500 m	Cb74					1					0	0		0	1	1	3.6	15.6	0.230769
2015-05-05	500 m	Cb75					1					0	1		0	0	1	7.5	15.6	0.480769
2015-05-05	1000 m	Cb76					1					0	0		0	0	0	3	15.6	0.192308
2015-05-05	1000 m	Cb77					1					0	0		1	0	1	8.5	15.6	0.544872
2015-05-05	1000 m	Cb78					1					0	0		1	0	1	8.5	15.6	0.544872
2015-05-05	1000 m	Cb79					1					1	0		1	0	1	11.5	15.6	0.737179
2015-05-05	1000 m	Cb80					1					0	0		0	0	1	3.5	15.6	0.224359
2015-05-05	1000 m	Cb81					1					1	0		0	0	1	6.5	15.6	0.416667
2015-05-05	1500 m	Cb82					1					1	0		1	0	0	11	15.6	0.705128
2015-05-05	1500 m	Cb83					1					1	0		1	0	0	11	15.6	0.705128
2015-05-05	1500 m	Cb84					1					1	0		1	0	0	11	15.6	0.705128
2015-05-05	2000 m	Cb85					1					1	0		0	0	1	6.5	15.6	0.416667
2013-07-30	2000 m	Cb86					1					1	0		0	1	1	6.6	15.6	0.423077
2015-05-05	500 m 6-10 0С	Cb87					1					0	0		0	1	1	3.6	15.6	0.230769
2015-05-05	500 m 6-10 0С	Cb88					1					0	0		0	1	1	3.6	15.6	0.230769
2015-05-05	500 m 6-10 0С	Cb89					1					0	0		0	0	0	3	15.6	0.192308
2015-05-05	1000 m 6-10 0С	Cb90					1					1	0		0	0	0	6	15.6	0.384615
2015-05-05	1500 m 6-10 0С	Cb91					1					0	0		1	0	1	8.5	15.6	0.544872
2015-05-05	1500 m 6-10 0С	Cb92					1					0	0		1	0	0	8	15.6	0.512821
2015-05-05	1500 m 6-10 0С	Cb93					1					0	0		0	1	0	3.1	15.6	0.198718
2015-05-05	1500 m 6-10 0С	Cb94					1					1	0		1	0	0	11	15.6	0.705128
2015-05-05	2000 m 6-10 0С	Cb96					1					0	0		0	0	1	3.5	15.6	0.224359
2015-05-05	2000 m 6-10 0С	Cb98					1					1	0		1	0	0	11	15.6	0.705128
2015-05-05	2000 m 6-10 0С	Cb100					1					0	0		0	0	1	3.5	15.6	0.224359
2015-05-05	2000 m 6-10 0С	Cb101					1					0	0		0	0	1	3.5	15.6	0.224359
2015-05-05	500 m	Cb102					1					0	0		0	1	0	3.1	15.6	0.198718
2015-05-05	1000 m	Cb103					1					0	0		0	0	0	3	15.6	0.192308
2015-08-07	500 m	Cb212					1					1	0		0	0	0	6	15.6	0.384615
2015-08-07	500 m	Cb213					1					1	0		0	0	0	6	15.6	0.384615
2015-08-07	500 m	Cb214					1					1	0		0	0	1	6.5	15.6	0.416667
2015-08-07	500 m	Cb215					1					0	0		0	1	0	3.1	15.6	0.198718
2015-08-07	1500 m	Cb216					1					1	0		0	0	1	6.5	15.6	0.416667
2015-08-07	1500 m	Cb217					1					1	0		0	0	1	6.5	15.6	0.416667
2015-08-07	1500 m	Cb218					1					1	0		1	0	1	11.5	15.6	0.737179
2015-08-07	2000 m	Cb219					1					1	0		0	0	1	6.5	15.6	0.416667
2015-08-07	2000 m	Cb220					1					0	0		0	0	0	3	15.6	0.192308
2015-08-07	2000 m	Cb221					1					0	0		0	0	1	3.5	15.6	0.224359
2015-08-07	2000 m	Cb222					1					1	0		0	0	1	6.5	15.6	0.416667
2015-08-07	1500 m	Cb223					1					0	0		0	0	1	3.5	15.6	0.224359
2015-08-07	4000 m	Cb224					1					1	0		0	0	1	6.5	15.6	0.416667
2015-08-07	4000 m	Cb225					1					0	1		0	0	1	7.5	15.6	0.480769
2015-08-07	4000 m	Cb226					1					1	0		0	0	1	6.5	15.6	0.416667
2015-08-07	3000 m	Cb227					1					1	0		1	0	1	11.5	15.6	0.737179
2015-08-07	3000 m	Cb228					1					1	0		0	0	1	6.5	15.6	0.416667
2015-08-07	5500 m	Cb229					1					1	1		0	0	0	10	15.6	0.641026
2015-08-07	5500 m	Cb230					1					1	0		0	0	0	6	15.6	0.384615
2015-08-07	5500 m	Cb231					1					0	0		0	0	1	3.5	15.6	0.224359
2015-08-07	5500 m	Cb232					1					0	0		0	0	1	3.5	15.6	0.224359
2015-08-07	500 m	Cb233					1					0	0		0	0	1	3.5	15.6	0.224359
2015-08-07	1000 m	Cb234					1					0	0		0	0	1	3.5	15.6	0.224359
2015-08-07	1500 m	Cb235					1					0	0		0	0	1	3.5	15.6	0.224359
2015-08-07	1500 m	Cb236					1					0	0		0	0	1	3.5	15.6	0.224359
2015-08-07	2000 m	Cb237					1					0	0		0	0	1	3.5	15.6	0.224359
2015-08-07	2000 m	Cb238					1					0	1		0	0	0	7	15.6	0.448718
2015-08-07	3000 m	Cb239					1					1	0		0	0	1	6.5	15.6	0.416667
2015-08-07	4000 m	Cb240					1					1	0		1	0	1	11.5	15.6	0.737179
2015-08-07	7000 m	Cb241					1					1	0		0	1	0	6.1	15.6	0.391026
2015-08-07	1000 m	Cb242					1					0	1		0	1	1	7.6	15.6	0.487179
2015-08-07	4000 m	Cb243					1					1	0		1	0	1	11.5	15.6	0.737179
2015-08-07	5500 m	Cb244					1					1	0		0	0	0	6	15.6	0.384615	0.408948
2015-08-07	7000 m	Cb245					1					0	0		0	1	0	3.1	15.6	0.198718	0.181864
2016-01-20	1500 m	Cb304				0	1	1		0	0	1	0		0	1	0	6.2	20.7	0.299517		0.850242
2016-01-20	1500 m	Cb305				1	1	1		0	0	1	1		1	0	1	17.6	20.7	0.850242
2016-01-20	1500 m	Cb306				1	1	1		0	0	1	1		0	0	0	12.1	20.7	0.584541
2016-01-20	3000 m	Cb307				0	1	0		0	0	1	0		0	0	1	6.5	20.7	0.31401
2016-01-20	2000 m	Cb308				0	1	0		0	0	1	0		1	0	1	11.5	20.7	0.555556
2016-01-20	10500 m	Cb311				0	1	1		0	0	1	0		0	1		6.2	20.2	0.306931
2016-01-20	1500 m	Cb312				0	1	0		0	0	0	0		1	0		8	20.2	0.39604
2016-01-20	1500 m	Cb313				0	1	0		0	0	0	0		1	0		8	20.2	0.39604
2016-02-26	background	Cb-326				0	1	0		0	0	0	0		0	0	1	3.5	20.7	0.169082
2016-02-26	500 m	Cb-327				0	1	1		0	0	0	0		0	1	1	3.7	20.7	0.178744
2016-02-26	500 m	Cb-328				0	1	1		0	0	0	0		0	0	1	3.6	20.7	0.173913
2016-02-26	4000 m	Cb-329				0	1	0		0	0	1	0		1	0	0	11	20.7	0.531401
2016-02-26	4000 m	Cb-330				0	1	0		0	0	1	0		1	0	1	11.5	20.7	0.555556
2016-02-26	5500 m	Cb-331				0	1	0		0	0	1	0		1	0	0	11	20.7	0.531401
2016-02-26	1500 m	Cb-332				0	1	0		0	1	0	0		0	1	1	6.6	20.7	0.318841
2016-02-26	1500 m	Cb-333				0	1	0		0	0	0	0		0	1	1	3.6	20.7	0.173913
2016-02-26	1500 m	Cb-334				0	1	0		0	0	0	0		0	0	1	3.5	20.7	0.169082
2016-02-26	5500 m	Cb-335				0	1	1		0	1	0	0		1	0	0	11.1	20.7	0.536232
2016-02-26	5500 m	Cb-336				0	1	1		0	1	1	0		1	0	0	11.1	20.7	0.536232
2016-02-26	7000 m	Cb-337				0	1	0		0	0	1	0		1	0	0	11	20.7	0.531401
2016-02-26	2000 m	Cb-338				0	1	0		0	0	1	0		1	0	1	11.5	20.7	0.555556
2016-02-26	1000 m	Cb-339				0	1	0		0	0	0	0		1	0	1	8.5	20.7	0.410628
2016-02-26	3000 m	Cb-340				0	1	0		0	0	0	0		0	0	1	3.5	20.7	0.169082
2016-02-26	3000 m	Cb-341				0	1	0		0	0	0	0		0	1	1	3.6	20.7	0.173913
2016-02-26	3000 m	Cb-342				0	1	0		0	0	0	0		0	0	1	3.5	20.7	0.169082
2016-02-26	3000 m	Cb-343				0	1	0		0	0	0	0		0	1	1	3.6	20.7	0.173913
2016-02-26	3000 m	Cb-344				0	1	0		0	0	0	0		0	0	0	3	20.7	0.144928
2016-02-26	3000 m	Cb-345				0	1	0		0	1	0	0		1	0	1	11.5	20.7	0.555556
2016-02-26	1000 m	Cb-346				0	1	0		0	0	0	0		1	0	0	8	20.7	0.386473
2016-02-26	1000 m	Cb-347				0	1	1		0	0	0	0		0	0	1	3.6	20.7	0.173913
2016-02-26	1000 m	Cb-348				0	1	1		0	0	0	0		0	0	1	3.6	20.7	0.173913
2016-02-26	1000 m	Cb-349				0	1	0		0	0	0	0		0	0	1	3.5	20.7	0.169082
2016-02-26	1000 m	Cb-350				0	1	1		0	0	0	0		0	0	1	3.6	20.7	0.173913
2016-02-26	1000 m	Cb-351				0	1	0		0	1	0	0		0	0	1	6.5	20.7	0.31401
2016-02-26	2000 m	Cb-352				0	1	0		0	1	0	0		0	0	1	6.5	20.7	0.31401
2016-02-26	2000 m	Cb-353				0	1	1		0	1	1	0		1	0	1	11.6	20.7	0.560386
2016-02-26	4000 m	Cb-354				0	1	1		0	0	1	0		1	0	0	11.1	20.7	0.536232
2016-02-26	4000 m	Cb-355				0	1	1		0	1	1	0		1	0	0	11.1	20.7	0.536232
2016-02-26	4000 m	Cb-356				0	1	1		0	0	1	0		0	0	0	6.1	20.7	0.294686
2016-02-26	1500 m	Cb-357				0	1	1		0	0	1	0		0	0	0	6.1	20.7	0.294686
2016-02-26	1500 m	Cb-358				0	1	0		0	0	0	0		0	0	1	3.5	20.7	0.169082
2016-02-26	1500 m	Cb-359				0	1	1		0	0	0	0		0	1	1	3.7	20.7	0.178744
2016-02-26	1500 m	Cb-360				0	1	1		0	1	1	0		0	0	0	6.1	20.7	0.294686
2016-02-26	1500 m	Cb-361				0	1	0		0	0	0	0		0	0	1	3.5	20.7	0.169082
2016-02-26	1500 m	Cb-362				0	1	1		0	1	0	0		0	1	1	6.7	20.7	0.323671
2016-02-26	1000 m	Cb-363				0	1	1		0	1	0	0		0	0	1	6.6	20.7	0.318841
2016-02-26	500 m	Cb-364				0	1	0		0	0	0	0		0	1	1	3.6	20.7	0.173913
2016-02-26	1000 m	Cb-365				0	1	0		0	0	0	0		0	1	1	3.6	20.7	0.173913
2016-02-26	3000 m	Cb-366				0	1	0		0	0	1	0		0	1	1	6.6	20.7	0.318841
2016-02-26	4000 m	Cb-367				0	1	1		0	0	1	0		1	0	0	11.1	20.7	0.536232
2016-02-26	4000 m	Cb-368				0	1	0		0	0	1	0		1	0	0	11	20.7	0.531401
2016-02-26	5500 m	Cb-369				0	1	0		0	0	1	0		1	0	1	11.5	20.7	0.555556
2016-02-26	5500 m	Cb-370				0	1	0		0	0	1	0		1	0	1	11.5	20.7	0.555556
2016-02-26	1000 m	Cb-371				0	1	0		0	0	0	0		0	0	1	3.5	20.7	0.169082
2016-02-26	500 m	Cb-372				0	1	0		0	0	0	0		0	0	0	3	20.7	0.144928
2016-02-26	500 m	Cb-373				0	1	1		0	0	1	0		1	0	1	11.6	20.7	0.560386
2016-02-26	500 m	Cb-374				0	1	0		0	0	0	0		0	0	1	3.5	20.7	0.169082
2016-02-26	1500 m	Cb-375				0	1	0		0	0	0	0		0	1	1	3.6	20.7	0.173913
2016-02-26	1500 m	Cb-376				0	1	1		0	0	1	0		0	0	0	6.1	20.7	0.294686
2016-02-26	1500 m	Cb-377				0	1	1		0	0	0	0		0	0	0	3.1	20.7	0.149758
2016-02-26	1500 m	Cb-378				0	1	1		0	0	0	0		0	0	0	3.1	20.7	0.149758
2016-02-26	3000 m	Cb-379				0	1	0		0	0	1	0		0	0	1	6.5	20.7	0.31401
2016-02-26	3000 m	Cb-380				0	1	0		0	0	1	0		0	0	1	6.5	20.7	0.31401
2016-02-26	5500 m 6-10 0С	Cb-381				0	1	1		0	0	1	0		0	1	0	6.2	20.7	0.299517
2016-02-26	5500 m 6-10 0С	Cb-382				0	1	0		0	0	0	0		0	1	0	3.1	20.7	0.149758
2016-02-26	5500 m 6-10 0С	Cb-383				0	1	1		0	0	0	0		1	1	0	8.2	20.7	0.396135
2016-02-26	5500 m 6-10 0С	Cb-384				0	1	1		0	0	0	0		0	1	1	3.7	20.7	0.178744
2016-02-26	5500 m 6-10 0С	Cb-385				0	1	0		0	0	1	0		1	1	0	11.1	20.7	0.536232
2016-03-22	500 m	Cb-396				1	1	0		0	1	1	0		1	0	1	13.5	20.7	0.652174
2016-03-22	500 m	Cb-397				1	1	0		0	1	1	0		1	0	1	13.5	20.7	0.652174
2016-03-22	500 m	Cb-398				0	1	1		0	0	1	1		0	0	1	10.6	20.7	0.512077
2016-03-22	500 m	Cb-399				0	1	0		0	1	1	0		1	0	1	11.5	20.7	0.555556
2016-03-22	1000 m	Cb-400				0	1	0		0	0	0	0		1	0	1	8.5	20.7	0.410628
2016-03-22	1000 m	Cb-401				0	1	0		0	1	0	0		1	0	1	11.5	20.7	0.555556
2016-03-22	2000 m	Cb-402				0	1	1		0	0	0	0		0	0	1	3.6	20.7	0.173913
2016-03-22	7000 m	Cb-403				0	1	0		0	1	1	0		1	0	1	11.5	20.7	0.555556
2016-03-22	1000 m	Cb-404				1	1	1		0	0	1	0		0	1	0	8.2	20.7	0.396135
2016-03-22	1000 m	Cb-405				0	1	0		0	1	0	0		1	0	1	11.5	20.7	0.555556
2016-03-22	7000 m	Cb-406				0	1	0		0	0	0	0		1	0	0	8	20.7	0.386473
2016-03-22	7000 m	Cb-407				0	1	1		0	0	1	1		1	0	1	15.6	20.7	0.753623
2016-03-22	background	Cb-408				0	1	0		0	1	1	1		0	0	0	10	20.7	0.483092
2016-04-25	500 m	Cb-420				0	1	0		0	0	0	0		1	0	1	8.5	20.7	0.410628
2016-04-25	1500 m	Cb-421				0	1	0		0	1	1	0		0	0	1	6.5	20.7	0.31401
2016-04-25	2000 m	Cb-422				0	1	1		0	0	1	0		1	0	0	11.1	20.7	0.536232
2016-04-25	500 m	Cb-423				1	1	0		0	1	1	1		0	0	0	12	20.7	0.57971
2016-04-25	500 m	Cb-424				1	1	0		0	1	1	1		0	1	0	12.1	20.7	0.584541
2016-04-25	4000 m	Cb-425				0	1	0		0	0	1	0		0	0	1	6.5	20.7	0.31401
2016-04-25	4000 m	Cb-426				0	1	0		0	0	0	0		1	0	1	8.5	20.7	0.410628
2016-04-25	5500 m	Cb-427				0	1	1		0	0	1	0		0	0	1	6.6	20.7	0.318841
2016-04-25	2000 m	Cb-428				0	1	0		0	0	0	0		0	1	1	3.6	20.7	0.173913
2016-12-12	1500 m	Cb-979					1					0	0		0	0	0	3	15.6	0.192308
2016-12-12	1500 m	Cb-980					1					0	0		0	0	1	3.5	15.6	0.224359
2016-12-12	1500 m	Cb-981					1					0	0		0	0	1	3.5	15.6	0.224359
2016-12-12	1500 m	Cb-982					1					0	0		0	0	1	3.5	15.6	0.224359
2016-12-12	1500 m	Cb-983					1					0	0		0	1	0	3.1	15.6	0.198718
2016-12-12	1500 m	Cb-984					0					0	0		0	1	0	0.1	15.6	0.00641026
2016-12-12	2000 m	Cb-985					1					0	0		0	0	1	3.5	15.6	0.224359
2016-12-12	2000 m	Cb-986					0					0	0		0	0	1	0.5	15.6	0.0320513
2016-12-12	2000 m	Cb-987					1					0	0		1	0	1	8.5	15.6	0.544872
2016-12-12	2000 m	Cb-988					0					0	0		1	0	1	5.5	15.6	0.352564
2016-12-12	2000 m	Cb-989					1					0	0		0	0	1	3.5	15.6	0.224359
2016-12-12	2000 m	Cb-990					1					0	0		0	0	1	3.5	15.6	0.224359
2016-12-12	2000 m	Cb-991					1					0	0		1	0	1	8.5	15.6	0.544872
2016-12-12	2000 m	Cb-992					1					0	0		1	0	1	8.5	15.6	0.544872
2016-12-12	3000 m	Cb-993					1					0	0		0	0	1	3.5	15.6	0.224359
2016-12-12	3000 m	Cb-994					1					0	0		0	0	1	3.5	15.6	0.224359
2016-12-12	3000 m	Cb-995					1					0	0		0	1	0	3.1	15.6	0.198718
2016-12-12	3000 m	Cb-996					0					0	0		0	0	1	0.5	15.6	0.0320513
2016-12-12	3000 m	Cb-997					1					0	0		0	0	0	3	15.6	0.192308
2016-12-12	3000 m	Cb-998					1					0	0		0	1	1	3.6	15.6	0.230769
2016-12-12	3000 m	Cb-999					0					0	0		1	0	1	5.5	15.6	0.352564
2016-12-12	3000 m	Сg-1				0	0	0		0	0	0	0		0	0	0	0	20.7	0
2016-12-12	3000 m	Сg-2					0					0	0		0	0	1	0.5	15.6	0.0320513
2016-12-12	4000 m	Сg-3				0	1	0		0	1	0	0		0	0	0	6	20.7	0.289855
2016-12-12	4000 m	Сg-4				0	1	0		0	0	0	0		0	0	1	3.5	20.7	0.169082
2016-12-12	4000 m	Сg-5				0	1	0		0	0	0	0		0	0	1	3.5	20.7	0.169082
2016-12-12	4000 m	Сg-6					0					0	0		0	0	0	0	15.6	0
2016-12-12	4000 m	Сg-7					1					0	0		0	0	0	3	15.6	0.192308
2016-12-12	4000 m	Сg-8					1					0	0		0	0	0	3	15.6	0.192308
2016-12-12	7000 m	Сg-9				0	1	0		0	1	0	0		0	0	0	6	20.7	0.289855
2016-12-12	7000 m	Сg-10				0	0	1		0	0	0	0		0	0	0	0.1	20.7	0.00483092
2016-12-12	7000 m	Сg-12					0					0	0		0	0	1	0.5	15.6	0.0320513
2016-12-12	7000 m	Сg-13				0	1	0		0	1	0	0		0	0	1	6.5	20.7	0.31401
2016-12-12	7000 m	Сg-14				0	1	0		0	0	1	0		0	0	1	6.5	20.7	0.31401
2016-12-12	7000 m	Сg-15				0	1	0		0	0	0	0		0	0	0	3	20.7	0.144928
2016-12-12	7000 m	Сg-16				0	1	0		0	1	0	0		0	0	1	6.5	20.7	0.31401
2016-12-12	7000 m	Сg-17				0	1	1		0	1	0	1		0	0	1	10.6	20.7	0.512077
2016-12-12	7000 m	Сg-18				0	1	0		0	0	0	1		0	0	0	7	20.7	0.338164
2016-12-12	5500 m	Сg-19					1					0	0		0	0	0	3	15.6	0.192308
2016-12-12	5500 m	Сg-20				0	1	0		0	0	0	0		0	0	0	3	20.7	0.144928
2016-12-12	5500 m	Сg-21				0	1	0		0	0	0	1		0	0	1	7.5	20.7	0.362319
2016-12-12	5500 m	Сg-22				0	1	0		0	0	0	0		0	0	1	3.5	20.7	0.169082
2016-12-12	5500 m	Сg-23				0	1	0		0	1	0	0		0	0	0	6	20.7	0.289855
2016-12-12	5500 m	Сg-24				0	1	0		0	0	0	0		0	0	0	3	20.7	0.144928
2016-12-12	5500 m	Сg-25					0					0	0		0	0	0	0	15.6	0
2016-12-12	7000 m	Сg-26				0	1	0		0	0	0	0		0	0	0	3	20.7	0.144928
2016-12-12	background	Сg-27				0	1	0		0	0	0	0		0	0	1	3.5	20.7	0.169082
2016-12-12	background	Сg-28				0	1	0		0	1	0	0		0	1	1	6.6	20.7	0.318841
2016-12-12	background	Сg-29				0	1	0		0	0	0	0		0	0	0	3	20.7	0.144928
2016-12-12	background	Сg-30				0	1	1		0	0	0	0		0	0	1	3.6	20.7	0.173913
2016-12-12	background	Сg-31					0					0	0		0	0	1	0.5	15.6	0.0320513
2016-12-12	background	Сg-32				0	1	0		0	0	0	0		0	0	0	3	20.7	0.144928
2016-12-12	background	Сg-33					0					0	0		0	0	0	0	15.6	0
2016-12-12	500 m	Сg-34				1	1	1		1	0	1	0		0	0	1	11.6	20.7	0.560386
2016-12-12	1500 m	Сg-35					0					0	0		1	0	1	5.5	15.6	0.352564
2016-12-12	1500 m	Сg-36				0	1	0		0	1	0	0		0	0	0	6	20.7	0.289855
2016-12-12	1500 m	Сg-37					0					0	0		0	0	0	0	15.6	0
2016-12-12	1500 m	Сg-38				0	1	0		0	0	0	0		0	0	0	3	20.7	0.144928
2016-12-12	1500 m	Сg-39				1	1	1		0	0	0	0		1	0	0	10.1	20.7	0.487923
2016-12-12	1500 m	Сg-40				0	1	0		0	0	0	0		0	0	1	3.5	20.7	0.169082
2016-12-12	1500 m	Сg-41				0	1	0		0	0	0	0		0	0	0	3	20.7	0.144928
2016-12-12	1500 m	Сg-42				1	1	1		0	0	0	0		0	0	0	5.1	20.7	0.246377
2016-12-12	1500 m	Сg-43				0	1	0		0	0	0	0		0	0	0	3	20.7	0.144928
2016-12-12	1500 m	Сg-44					1					0	0		0	0	0	3	15.6	0.192308
2016-12-12	1500 m	Сg-45				1	1	1		0	0	0	0		0	0	0	5.1	20.7	0.246377	0.303225
2016-12-12	1500 m	Сg-46				1	1	1		1	0	0	0		0	0	0	8.1	20.7	0.391304	0.176768
Date of sampling	Altitude of sampling	Isolates' codes	Hemolytic activity	Plasmocoagu-lation activity	Fibrinolytic activities	Gelatinase activity	Presence of Tween 20	Presence of Tween 40	Presence of Tween 80	Amylolytic activity	Phosphatase activity	Proteolytic activity	Lecitinase activities	Lipase activities (vitelline agar)	Lipase activities	Presence of endonucleases	Presence of restriction endonucleases	Presence of capsules	Mobility of bacteria on the growth medium	Presence of cell's pigmentation	Sum	Sum of maximum values	Index
2006-06-28	500 m	Az-29	0	0	0	0	1		0	0	1	0	0		0	0	0	0	0	1	6.5	35.7	0.182073		0.745098
2006-06-28	500 m	Az-30	0	0	0	0	0		0	0	1	0	0		0	0	0	0	0	1	3.5	35.7	0.0980392
2006-06-28	500 m	Az-31	0	0	0	1	1		1	0	1	0	0		0	0	1	0	0	1	15.5	35.7	0.434174
2006-06-28	500 m	Az-32	1	0	0	0	1		0	0	1	0	0		0	0	0	0	0	1	11.5	35.7	0.322129
2006-06-28	500 m	Az-33	1	0	1	1	1		1	0	1	0	0		0	0	0	1	0	1	18.5	35.7	0.518207
2006-06-28	500 m	Az-34	0	0	0	0	1		1	0	1	0	0		0	0	0	0	0	1	6.5	35.7	0.182073
2006-06-28	500 m	Az-35	1	0	0	0	0		0	0	0	0	0		0	0	0	1	0	1	10.5	35.7	0.294118
2006-06-28	500 m	Az-36	0	0	0	0	1		1	0	0	0	0		0	0	0	1	0	1	8.5	35.7	0.238095
2006-06-28	500 m	Az-37	1	0	0	0	1		1	0	1	1	0		0	0	0	0	0	1	12.5	35.7	0.35014
2006-06-28	500 m	Az-38	0	0	0	0	1		0	0	0	0	0		0	0	0	0	0	1	3.5	35.7	0.0980392
2006-06-28	1000 m	Az-39	0	0	0	0	1		0	0	0	0	0		0	0	0	0	0	0	3	35.7	0.0840336
2006-06-28	1000 m	Az-40	0	0	0	1	1		1	0	1	0	0		0	0	0	0	0	1	8.5	35.7	0.238095
2006-06-28	1500 m	Az-41	0	0	0	1	1		1	0	1	1	0		1	0	1	0	0	1	19.5	35.7	0.546218
2006-06-28	1500 m	Az-42	1	0	0	1	1		1	0	1	1	0		1	0	0	0	1	1	17.6	35.7	0.492997
2006-06-28	1500 m	Az-43	1	0	0	1	1		1	0	1	1	0		1	0	0	0	1	1	17.6	35.7	0.492997
2006-06-28	2000 m	Az-44	0	0	0	1	1		0	0	1	0	0		0	0	0	0	0	1	8.5	35.7	0.238095
2006-06-28	2000 m	Az-45	1	0	0	1	1		1	0	0	1	0		0	0	0	1	0	0	16	35.7	0.448179
2006-06-28	3000 m	Az-46	1	0	0	1	1		1	0	1	1	0		1	0	0	0	1	0	17.1	35.7	0.478992
2006-06-28	3000 m	Az-47	0	0	0	0	0		0	0	1	1	0		1	0	0	0	0	1	7.5	35.7	0.210084
2006-06-28	3000 m	Az-48	0	0	0	0	1		1	0	1	0	0		0	0	0	0	0	1	6.5	35.7	0.182073
2006-06-28	4000 m	Az-49	0	0	0	0	1		0	0	1	0	0		0	0	1	0	0	1	13.5	35.7	0.378151
2006-06-28	4000 m	Az-50	1	0	0	1	1		1	0	1	0	0		0	0	0	1	0	1	18.5	35.7	0.518207
2006-06-28	4000 m	Az-51	1	0	0	1	1		0	0	1	1	0		1	0	0	0	0	0	17	35.7	0.47619
2006-06-28	7000 m	Az-52	0	0	0	1	1		1	0	1	0	0		0	0	1	0	0	1	15.5	35.7	0.434174
2006-06-28	7000 m	Az-53	0	0	0	0	1		1	0	1	0	0		0	0	0	0	0	0	6	35.7	0.168067
2006-06-28	7000 m	Az-54	0	0	0	0	0		0	0	1	0	0		1	0	0	0	0	0	6	35.7	0.168067
2006-06-28	7000 m	Az-55	0	0	0	0	1		1	0	0	0	0		0	0	0	0	0	1	3.5	35.7	0.0980392
2006-06-28	7000 m	Az-56	0	0	0	1	1		1	0	1	1	0		0	0	0	0	0	1	9.5	35.7	0.266106
2006-06-28	7000 m	Az-57	0	0	0	1	0		0	0	0	0	0		0	0	0	0	0	1	2.5	35.7	0.070028
2006-06-28	7000 m	Az-58	0	0	0	0	0		0	0	1	0	0		0	0	0	0	0	0	3	35.7	0.0840336
2006-06-28	7000 m	Az-59	0	0	0	0	0		0	0	1	0	0		0	0	0	0	0	1	3.5	35.7	0.0980392
2006-06-28	500 m	Az 60	0	0	0	1	1		1	0	1	1	0		1	0	0	0	0	0	12	35.7	0.336134
2006-07-28	1000 m	Az 125	0	0	0	0	0		0	1	1	0	0		0	0	0	0	0	1	3.6	35.7	0.10084
2006-07-28	1000 m	Az 126	0	0	0	1	1		1	1	1	1	0		0	1		0	0	0	12.1	35.7	0.338936
2006-07-28	1000 m	Az 127	0	0	0	0	0		1	0	1	1	0		0	1	0	0	0	1	10.5	35.7	0.294118
2006-07-28	1000 m	Az 128	0	0	0	1	1		0	0	1	1	0		1	0		0	0	1	12.5	35.7	0.35014
2006-07-28	1000 m	Az 129	0		0	1	1		0	0	1	1	0		1	0	0	0	0	1	12.5	28.7	0.43554
2006-07-28	1000 m	Az 130	0	0	0	0	1		0	0	1	1	0		1	0		0	0	1	10.5	35.7	0.294118
2006-07-28	1500 m	Az 131	0	0	0	0	1		0	0	1	0	0		1	0	0	1	0	1	14.5	35.7	0.406162
2006-07-28	1500 m	Az 132	0	0	1	0	0		0	0	1	0	0		0	0		0	0	1	3.5	35.7	0.0980392
2006-07-28	2000 m	Az 133	0	0	0	0	0		1	1	0	0	0		0	0	0	0	0	1	3.6	35.7	0.10084
2006-07-28	2000 m	Az 134	0	0	0	0	0		0	0	0	0	0		0	0		0	0	1	0.5	35.7	0.0140056
2006-07-28	2000 m	Az 135	0	0	0	0	0		0	0	1	0	0		0	0	0	0	0	1	3.5	35.7	0.0980392
2006-07-28	2000 m	Az 136	0	0	0	0	0		1	1	0	0	0		0	0		0	0	1	3.6	35.7	0.10084
2006-07-28	2000 m	Az 137	0	0	0	0	0		1	0	0	0	0		0	0	0	0	1	1	3.6	35.7	0.10084
2006-07-28	2000 m	Az 138	0	0	0	0	0		0	0	1	0	0		0	0		0	0	1	3.5	35.7	0.0980392
2006-07-28	2000 m	Az 139	0	0	0	0	1		1	0	0	0	0		0	0	0	0	0	1	3.5	35.7	0.0980392
2006-07-28	2000 m	Az 140	0	0	0	0	0		1	1	0	0	0		0	0		0	0	0	3.1	35.7	0.0868347
2006-07-28	2000 m	Az 141	0	0	0	0	1		0	1	0	1	0		0	0	0	0	0	0	4.1	35.7	0.114846
2006-07-28	4000 m	Az 142	0	0	0	0	0		1	0	0	0	0		0	0		0	0	0	3	35.7	0.0840336
2006-07-28	4000 m	Az 143	0	0	0	0	0		0	0	0	0	0		0	0	0	0	0	0	0	35.7	0
2006-07-28	4000 m	Az 144	0	0	0	0	1		0	0	0	0	0		0	0		0	0	1	3.5	35.7	0.0980392
2006-07-28	4000 m	Az 145	0	0	0	0	1		1	0	1	1	0		1	1	0	0	0	1	13.5	35.7	0.378151
2006-07-28	4000 m	Az 146	0	0	0	0	0		0	0	0	1	0		0	0		0	0	0	1	35.7	0.0280112
2006-07-28	5500 m	Az 147	0	0	0	0	0		0	0	1	1	0		1	0	0	0	0	0	7	35.7	0.196078
2006-07-28	4000 m	Az 148	0	0	0	1	1		1	0	0	1	0		0	0		1	0	1	11.5	35.7	0.322129
2006-07-28	4000 m	Az 149	0	1	0	0	1		1	0	0	0	0		1	1	0	0	0	0	16	35.7	0.448179
2006-07-28	5500 m	Az 150	0	0	0	0	1		1	0	1	0	0		1	1		1	0	0	17	35.7	0.47619
2006-07-28	5500 m	Az 151	0	0	1	0	0		0	0	1	0	0		0	0	0	1	0	0	8	35.7	0.22409
2006-07-28	7000 m	Az 152	0	0	0	0	0		0	0	1	0	0		0	0		1	0	1	8.5	35.7	0.238095
2006-07-28	7000m	Az 153	0	0	0	0	0		0	0	0	1	0		0	0	0	1	0	1	6.5	35.7	0.182073
2006-07-28	7000 m	Az 154	1	0	0	1	0		0	0	1	1	0		1	0		0	1	0	14.1	35.7	0.394958
2006-07-28	7000 m	Az 155	0	0	0	0	0		0	0	0	0	0		0	0	0	0	0	0	0	35.7	0
2006-07-28	7000 m	Az 156	0	0	0	0	1		0	0	1	0	0		0	0		0	0	0	6	35.7	0.168067
2006-07-28	7000 m	Az 157	0	0	0	0	0		0	0	1	1	0		0	0	0	0	0	0	4	35.7	0.112045
2006-07-28	1500 m	Az 158	0	0	0	1	0		1	0	0	1	0		0	0		0	0	1	6.5	35.7	0.182073
2006-07-28	2000 m	Az 159	0	0	0	0	0		1	0	0	0	0		0	0	0	0	0	1	3.5	35.7	0.0980392
2006-07-28	2000 m	Az 160	1	0	0	0	0		0	0	1	0	0		0	0		0	1	1	8.6	35.7	0.240896
2006-07-28	2000 m	Az 161	0	0	0	0	1		0	1	1	0	0		0	0	0	0	0	1	6.6	35.7	0.184874
2006-08-26	background	Az-214	0	0	0	0	1	0	0	0	1	0	0		0	0	0	0	0	1	6.5	35.7	0.182073
2006-08-26	background	Az-215	0	0	0	0	0	0	0	0	1	0	0		0	0	0	0	0	0	3	35.7	0.0840336
2006-08-26	background	Az-216	0	0	0	0	0	1	0	0	1	0	0		0	0	0	0	0	1	6.5	35.7	0.182073
2006-08-26	1000 m	Az-217	0	0	0	0	1	1	0	0	1	0	0		0	0	0	0	0	1	6.5	35.7	0.182073
2006-08-26	background	Az-218	0	0	0	0	1	0	1	0	1	0	0		0	0	0	0	0	0	6	35.7	0.168067
2006-08-26	1000 m	Az-219	0	0	0	0	1	1	0	0	1	0	0		0	0		0	0	1	6.5	35.7	0.182073
2006-08-26	1000 m	Az-220	0	1	0	1	1	0	0	0	1	0	0		0	0	0	0	0	1	15.5	35.7	0.434174
2006-08-26	1000 m	Az-221	0	0	0	0	0	0	0	0	1	0	0		0	0		0	0	0	3	35.7	0.0840336
2006-08-26	1000 m	Az-222	0	0	0	1	0	0	0	0	1	0	0		0	0	0	0	0	1	5.5	35.7	0.154062
2006-08-26	1000 m	Az-223	0	0	0	0	0	0	0	0	1	0	0		0	0		0	0	0	3	35.7	0.0840336
2006-08-26	1000 m	Az-224	0	0	0	0	1	1	1	0	1	0	0		0	0	0	0	0	1	6.5	35.7	0.182073
2006-08-26	1000 m	Az-225	0	0	0	0		0	0	0		0	0		0	0		0	0	1	0.5	35.7	0.0140056
2006-08-26	500 m	Az-226	0	0	0	1	0	1	0	0	1	0	0		0	0	1	0	0	1	15.5	35.7	0.434174
2006-08-26	500 m	Az-227	0	0	0	0	0	1	0	0		0	0		0	0		0	0	0	3	35.7	0.0840336
2006-08-26	500 m	Az-228	0	0	0	1	0	0	0	0	1	0	0		0	0	0	0	1	1	5.6	35.7	0.156863
2006-08-26	500 m	Az-229	0	0	0	0	1	0	0	0	1	0	0		0	0		0	0	1	6.5	35.7	0.182073
2006-08-26	500 m	Az-230	0	0	0	0	0	0	0	1	1	0	0		0	0	0	0	0	0	3.1	35.7	0.0868347
2006-08-26	500 m	Az-231	0	0	0	0	1	1	0	0	1	0	0		0	0		0	0	1	6.5	35.7	0.182073
2006-08-26	500 m	Az-232	0	0	0	0	1	0	0	0	1	1	0		0	0	0	0	0	0	7	35.7	0.196078
2006-08-26	1500 m	Az-233	0	0	0	0	0	0	0	0	1	0	0		0	0		0	0	1	3.5	35.7	0.0980392
2006-08-26	1500 m	Az-234	0	0	0	0	0	0	0	0		0	0		0	0	0	0	0	1	0.5	35.7	0.0140056
2006-08-26	1500 m	Az-235	0	0	0	0	0	0	0	0		0	0		0	0		0	0	1	0.5	35.7	0.0140056
2006-08-26	1500 m	Az-236	0	0	0	0	0	0	0	0	1	1	0		0	0	0	0	0	0	4	35.7	0.112045
2006-08-26	2000 m	Az-237	0	0	1	1	0	0	0	0	1	0	0		0	0		0	0	1	5.5	35.7	0.154062
2006-08-26	2000 m	Az-238	0	0	0	0	0	0	0	0	1	0	0		0	0	0	0	0	0	3	35.7	0.0840336
2006-08-26	1500 m	Az-239	0	0	0	0	0	0	0	0	1	0	0		0	0		0	0	0	3	35.7	0.0840336
2006-08-26	1500 m	Az-240	0	0	0	1	0	1	0	0	1	0	0		0	0	0	0	0	1	8.5	35.7	0.238095
2006-08-26	1500 m	Az-241	0	0	0	0	1	1	0	0	1	1	0		0	0		0	1	1	7.6	35.7	0.212885
2006-08-26	1500 m	Az-242	0	0	0	0	1	0	0	0	1	0	0		0	0	0	0	0	0	6	35.7	0.168067
2006-08-26	1500 m	Az-243	0	0	0	1	0	0	1	1	1	1	0		0	1		0	0	0	12.1	35.7	0.338936
2006-08-26	1500 m	Az-244	0	0	0	1	1	0	0	0	1	0	0		0	0	1	0	0	0	15	35.7	0.420168
2006-08-26	2000 m	Az-245	1	0	0	0	0	0	1	0	1	1	0		0	1		0	1	1	15.6	35.7	0.436975
2006-08-26	2000 m	Az-246	0	0	0	1	0	0	0	0	1	1	0		0	0	0	0	0	1	6.5	35.7	0.182073
2006-08-26	3000 m	Az-247	0	0	0	0	1	0	0	0	1	0	0		0	0		0	0	0	6	35.7	0.168067
2006-08-26	4000 m	Az-248	0	0	0	0	0	0	0	0	1	0	0		0	0	0	0	1	1	3.6	35.7	0.10084
2006-08-26	4000 m	Az-249	0	0	0	0	0	0	1	0	1	0	0		0	1		0	1	1	9.6	35.7	0.268908
2006-08-26	4000 m	Az-250	0	0	0	0	1	0	0	0	1	0	0		1	0	0	0	0	0	9	35.7	0.252101
2006-08-26	4000 m	Az-251	1	0	0	1	0	0	1	0	1	1	0		0	1		0	0	1	17.5	35.7	0.490196
2006-08-26	4000 m	Az-252	0	0	0	1	0	0	0	0	1	1	0		0	0	1	0	0	0	13	35.7	0.364146
2006-08-26	4000 m	Az-253	0	0	0	1	0	0	1	0	1	1	0		0	1		0	1	0	12.1	35.7	0.338936
2006-08-26	4000 m	Az-254	0	0	0	0	0	0	0	0	1	1	0		0	0	0	0	0	1	4.5	35.7	0.12605
2006-08-26	5500 m	Az-255	0	0	0	0	0	0	0	0	1	0	0		0	0		0	0	1	3.5	35.7	0.0980392
2006-08-26	5500 m	Az-256	0	0	0	1	0	0	0	0	1	1	0		0	0	0	0	0	1	6.5	35.7	0.182073
2006-08-26	3000 m	Az-257	0	0	0	0				0		1	0		0	0	0	0	0	1	1.5	32.7	0.0458716
2006-09-29	500 m	Az-305	0	0	0	0	0	0	0	0		0	0		0	0	0	0	0	0	0	35.7	0
2006-09-29	500 m	Az-306	1	0	0	1			0	1	1	1	0		0	1	0	0	0	0	14.1	35.7	0.394958
2006-09-29	500 m	Az-307	1	0	0	0			0	0	1	1	0		0	1	0	0	0	1	12.5	35.7	0.35014
2006-09-29	3000 m	Az-308	1	0	0	0			0	0	1	1	0		0	0	0	0	0	1	9.5	35.7	0.266106
2006-09-29	1000 m	Az-309	1	0	0	1			0	1	1	1	0		0	0	0	0	0	1	11.6	35.7	0.32493
2006-09-29	1000 m	Az-310	0	0	0	0			0	0	1	0	0		0	0	0	0	0	0	3	35.7	0.0840336
2006-09-29	1000 m	Az-311	0	0	0	0			1	0	1	0	0		0	0	0	0	0	1	6.5	35.7	0.182073
2006-09-29	1000 m	Az-312	1	0	0	0			0	0	1	1	0		0	1	0	0	0	1	12.5	35.7	0.35014
2006-09-29	1000 m	Az-313	0	0	0	0			0	1	1	0	0		0	0	0	0	0	1	3.6	35.7	0.10084
2006-09-29	1000 m	Az-314	0	0	0	0			0	0	1	0	0		0	0	0	0	0	1	3.5	35.7	0.0980392
2006-09-29	1000 m	Az-315	1	0	0	1			0	0	1	1	0		0	0	0	0	0	1	11.5	35.7	0.322129
2006-09-29	1000 m	Az-316	0	0	0	0			1	0	1	0	0		0	0	0	0	0	1	6.5	35.7	0.182073
2006-09-29	1000 m	Az-317	1	0	0	0			0	0	1	0	0		0	0	0	0	0	1	8.5	35.7	0.238095
2006-09-29	1000 m	Az-318	0	0	0	0			1	0	1	0	0		0	0	0	0	0	1	6.5	35.7	0.182073
2006-09-29	1000 m	Az-319	0	0	0	0			0	1	1	1	0		0	0	0	0	0	1	4.6	35.7	0.128852
2006-09-29	1000 m	Az-320	1	0	0	1			0	0	1	0	0		0	0	0	0	0	1	10.5	35.7	0.294118
2006-09-29	1000 m	Az-321	0	0	0	0			0	0	1	0	0		0	0	0	1	0	1	8.5	35.7	0.238095
2006-09-29	1000 m	Az-322	0	0	0	0			1	0	1	0	0		0	0	0	0	0	1	6.5	35.7	0.182073
2006-09-29	1000 m	Az-323	0	0	0	0			0	0	1	0	0		0	0	0	0	0	1	3.5	35.7	0.0980392
2006-09-29	1000 m	Az-324	1	0	0	0			0	0	1	0	0		0	0	0	0	0	1	8.5	35.7	0.238095
2006-09-29	1000 m	Az-325	1	0	0	0			0	0	1	0	0		0	0	0	0	0	1	8.5	35.7	0.238095
2006-09-29	1000 m	Az-326	0	0	0	0			0	1	1	0	0		0	0	0	0	0	1	3.6	35.7	0.10084
2006-09-29	2000 m	Az-327	1	0	0	0			0	1	1	0	0		0	0	0	0	0	1	8.6	35.7	0.240896
2006-09-29	7000 m	Az-328	1	0	0	0			0	0	1	0	0		0	0	0	0	0	1	8.5	35.7	0.238095
2006-09-29	2000 m	Az-329	0	0	0	0			0	1	1	0	0		0	0	0	0	0	1	3.6	35.7	0.10084
2006-09-29	1500 m	Az-330	1	0	0	0			0	1	1	0	0		0	0	0	0	0	1	8.6	35.7	0.240896
2006-09-29	5500 m	Az-331	0	0	0	0			1	0	1	0	0		0	0	0	0	0	1	6.5	35.7	0.182073
2006-09-29	2000 m	Az-332	1	0	0	0			0	0	1	0	0		0	0	0	0	0	1	8.5	35.7	0.238095
2006-09-29	3000 m	Az-333	1	0	0	0			0	0	1	0	0		0	0	0	0	0	1	8.5	35.7	0.238095
2006-09-29	3000 m	Az-334	0	0	0	0			0	0	1	0	0		0	0	0	0	0	1	3.5	35.7	0.0980392
2006-09-29	3000 m	Az-335	0	0	0	0			0	0	1	0	0		0	0	0	0	0	1	3.5	35.7	0.0980392
2006-09-29	1500 m	Az-336	0	0	0	0			0	0	1	1	0		0	1	0	0	0	0	7	35.7	0.196078
2006-09-29	1500 m	Az-337	0	0	0	0			1	0	1	1	0		0	1	0	0	0	0	10	35.7	0.280112
2006-09-29	1500 m	Az-338	1	0	1	0			0	0	1	1	0		0	0	0	0	0	1	9.5	35.7	0.266106
2006-09-29	4000 m	Az-339	0	0	0	0			1	1	1	0	0		0	0	0	0	0	0	6.1	35.7	0.170868
2006-09-29	4000 m	Az-340	1	0	0	0			0	0	1	0	0		0	0	0	0	0	1	8.5	35.7	0.238095
2006-09-29	7000 m	Az-341	0	1	0	0			0	0	1	0	0		0	0	0	0	0	0	10	35.7	0.280112
2006-09-29	5500 m	Az-342	0	0	0	0			0	1	1	0	0		0	0	0	0	0	1	3.6	35.7	0.10084
2006-09-29	4000 m	Az-343	0	0	0	0			0	0	1	0	0		0	0	0	0	0	1	3.5	35.7	0.0980392
2006-09-29	4000 m	Az-344	0	0	0	0			1	0	1	0	0		0	0	0	0	0	1	6.5	35.7	0.182073
2006-09-29	4000 m	Az-345	1	0	0	0			0	0	1	1	0		0	0	0	0	0	1	9.5	35.7	0.266106
2006-09-29	4000 m	Az-346	0	0	0	0			1	0	1	0	0		0	0	0	0	0	1	6.5	35.7	0.182073
2006-09-29	5500 m	Az-347	1	0	0	0			0	1	1	1	0		0	0		0	0	1	9.6	35.7	0.268908
2006-09-29	3000 m	Az-348	0	0	0	0			0	0	1	1	0		0	1	0	0	0	1	7.5	35.7	0.210084
2006-09-29	1500 m	Az-349	0	0	0	0			1	1	1	0	0		0	0	0	0	0	1	6.6	35.7	0.184874
2006-09-29	500 m	Az-350	0	0	0	1			0	0	1	0	0		0	0	0	0	0	1	5.5	35.7	0.154062
2006-09-29	3000 m	Az-351	0	0	0	0			0	0	1	0	0		0	0	0	0	0	1	3.5	35.7	0.0980392
2006-09-29	3000 m	Az-352	0	0	0	0			0	0	1	0	0		0	0	0	0	0	1	3.5	35.7	0.0980392
2006-09-29	3000 m	Az-353	0	0	0	0			0	0	1	0	0		0	0	0	0	0	1	3.5	35.7	0.0980392
2006-09-29	2000 m	Az-354	0	0	0	0			0	0	1	0	0		0	0	0	0	0	1	3.5	35.7	0.0980392
2006-09-29	1500 m	Az-355	0	0	0	1			0	0	1	1	0		0	1		0	0	1	9.5	35.7	0.266106
2006-09-29	1500 m	Az-356	0	0	0	0			0	0	1	1	0		0	0	0	0	0	0	4	35.7	0.112045
2006-09-29	1500 m	Az-357	0	0	0	0			0	0	1	1	0		0	0	0	0	0	0	4	35.7	0.112045
2006-09-29	1000 m	Az-373								0		0	0		0			0	0	0	0	12.7	0
2006-09-29	1500 m	Az-374								0		0	0		0			0	0	1	0.5	12.7	0.0393701
2006-09-29	1000 m	Az-375								0		0	0		0			0	0	1	0.5	12.7	0.0393701
2006-09-29	1000 m	Az-376								0		0	0		0			0	0	1	0.5	12.7	0.0393701
2006-09-29	1000 m	Az-378								0		0	0		0			0	0	1	0.5	12.7	0.0393701
2006-09-29	1000 m	Az-379								0		0	0		0			0	0	0	0	12.7	0
2006-09-29	1000 m	Az-380								0		0	0		0			0	0	0	0	12.7	0
2006-10-27	500 m	Az-424	0	0	0	1	0	0	0	0	1	1	0		0	0	0	0	0	1	6.5	35.7	0.182073
2006-10-27	500 m	Az-425	0	0	0	0	0	0	0	0	1	0	0		1	0		0	0	1	6.5	35.7	0.182073
2006-10-27	500 m	Az-426	0	0	0	0	0	0	0	0	1	0	0		0	0	0	0	0	1	3.5	35.7	0.0980392
2006-10-27	500 m	Az-427	0	0	0	0	0	0	0	0	1	1	0		0	0		1	0	1	9.5	35.7	0.266106
2006-10-27	500 m	Az-428	0	0	0	0	0	0	0	0	1	1	0		0	0	0	1	0	1	9.5	35.7	0.266106
2006-10-27	500 m	Az-429	0	0	0	0	0	0	0	0	1	0	0		0	0		0	0	1	3.5	35.7	0.0980392
2006-10-27	3000 m	Az-430	1	0	0	0	0	0	0	0	1	0	0		0	0	0	0	0	1	8.5	35.7	0.238095
2006-10-27	500 m	Az-431	1	0	0	0	0	1	0	0	1	0	0		0	0		0	0	1	11.5	35.7	0.322129
2006-10-27	500 m	Az-432	0	0	0	0	0	0	0	0	1	1	0		0	0	0	0	0	1	4.5	35.7	0.12605
2006-10-27	500 m	Az-433	1	0	0	0	0	1	1	0	1	0	0		0	0		0	0	1	11.5	35.7	0.322129
2006-10-27	500 m	Az-434	1	0	0	1	0	1	1	0	1	1	0		0	0	0	0	0	1	14.5	35.7	0.406162
2006-10-27	1000 m	Az-435	0	0	0	0	1	1	1	0	1	0	0		0	0		0	0	1	6.5	35.7	0.182073
2006-10-27	1000 m	Az-436	1	0	0	0	0	0	0	0	1	0	0		0	0	0	0	0	1	8.5	35.7	0.238095
2006-10-27	500 m	Az-437	0	0	0	0	0	0	0	1	1	0	0		0	0		0	0	1	3.6	35.7	0.10084
2006-10-27	1000 m	Az-438	1	0	0	0	0	1	1	0	1	1	0		0	0	0	1	0	1	17.5	35.7	0.490196
2006-10-27	1000 m	Az-439	1	0	0	1	0	1	0	0	1	0	0		0	0		0	0	1	13.5	35.7	0.378151
2006-10-27	1000 m	Az-440	0	1	0	0	0	1	0	0	1	0	0		0	0	0	0	0	1	13.5	35.7	0.378151
2006-10-27	1500 m	Az-441	1	0	0	1	0	0	0	0	1	0	0		0	0		0	0	1	10.5	35.7	0.294118
2006-10-27	1500 m	Az-442	1	0	0	0	0	0	0	0	1	0	0		0	0	0	0	0	1	8.5	35.7	0.238095
2006-10-27	3000 m	Az-443	0	0	0	0	1	0	1	0	1	0	0		0	0		0	0	1	6.5	35.7	0.182073
2006-10-27	3000 m	Az-444	0	0	0	0	1	1	1	0	1	0	0		0	0	0	0	0	1	6.5	35.7	0.182073
2006-10-27	3000 m	Az-445	1	0	0	0	1	1	1	0	1	0	0		0	0		0	0	1	11.5	35.7	0.322129
2006-10-27	3000 m	Az-446	0	0	0	0	0	1	1	0	1	1	0		0	0	0	0	0	1	7.5	35.7	0.210084
2006-10-27	3000 m	Az-447	0	0	0	0	0	0	0	0	1	0	0		1	0		0	0	1	6.5	35.7	0.182073
2006-10-27	4000 m	Az-448	1	0	0	0	0	0	1	0	1	0	0		0	0	0	0	0	1	11.5	35.7	0.322129
2006-10-27	1000 m	Az-449	1	0	0	0	0	1	1	0	1	1	0		0	0		0	0	1	12.5	35.7	0.35014
2006-10-27	4000 m	Az-450	0	0	0	0	0	0	0	0	1	0	0		0	0	0	0	0	1	3.5	35.7	0.0980392
2006-10-27	4000 m	Az-451	1	0	0	0	0	0	0	0	1	0	0		0	0		0	0	1	8.5	35.7	0.238095
2006-10-27	4000 m	Az-452	1	0	0	0	0	0	0	1	1	0	0		0	0	0	0	0	1	8.6	35.7	0.240896
2006-10-27	5500 m	Az-453	0	0	1	1	0	0	0	0	1	1	0		0	0		0	0	1	6.5	35.7	0.182073
2006-10-27	5500 m	Az-454	1	0	0	0	0	0	0	0	1	0	0		0	0	0	0	0	1	8.5	35.7	0.238095
2006-10-27	7000 m	Az-455	0	0	0	0	0	1	1	0	1	0	0		0	0		0	0	1	6.5	35.7	0.182073
2006-10-27	7000 m	Az-456	1	0	0	0	0	1	1	0	1	0	0		0	0	0	0	0	1	11.5	35.7	0.322129
2006-10-27	7000 m	Az-457	1	0	0	0	0	1	1	0	1	0	0		0	0		0	0	1	11.5	35.7	0.322129
2006-10-27	7000 m	Az-458	0	0	0	0	0	0	0	0	1	0	0		0	0	0	0	0	0	3	35.7	0.0840336
2006-10-27	7000 m	Az-459	0	0	0	0	0	0	0	0	1	0	0		0	0		0	0	1	3.5	35.7	0.0980392
2006-10-27	1500 m	Az-460	1	0	0	0	0	0	0	0	1	0	0		0	0	0	0	0	1	8.5	35.7	0.238095
2006-10-27	2000 m	Az-461	0	0	0	0	0	0	0	0	1	0	0		0	0		0	0	1	3.5	35.7	0.0980392
2006-10-27	2000 m	Az-462	0	0	0	0	1	1	0	0	1	0	0		0	0	0	0	0	1	6.5	35.7	0.182073
2006-10-27	7000 m	Az-463	1	0	0	0	0	0	0	0	1	1	0		0	0		0	0	1	9.5	35.7	0.266106
2006-11-28	background	Az-492	0	0	0	1	1	0	0	0	1	1	0		0	1	0	0	0	1	12.5	35.7	0.35014
2006-11-28	background	Az-493	0	0	0	0	1	1	1	0	1	0	0		0	1		0	0	1	9.5	35.7	0.266106
2006-11-28	background	Az-494	0	0	0	0	1	0	0	0	1	0	0		0	1	0	0	0	1	9.5	35.7	0.266106
2006-11-28	500 m	Az-495	0	0	0	0	0	0	0	0	1	0	0		0	0		0	0	1	3.5	35.7	0.0980392
2006-11-28	500 m	Az-496	0	0	0	0	1	0	1	0	1	0	0		0	0	0	0	0	1	6.5	35.7	0.182073
2006-11-28	500 m	Az-497	0	0	0	0	0	0	0	0	1	0	0		0	0		0	0	0	3	35.7	0.0840336
2006-11-28	500 m	Az-498	0	0	0	0	0	0	0	0	1	0	0		0	0	0	0	0	1	3.5	35.7	0.0980392
2006-11-28	500 m	Az-499	0	0	0	0	0	0	0	0	1	0	0		0	0		0	0	0	3	35.7	0.0840336
2006-11-28	500 m	Az-500	0	0	0	0	1	0	0	0	1	0	0		0	0	0	0	0	0	6	35.7	0.168067
2006-11-28	500 m	Az-501	0	0	0	0	0	0	0	0	1	0	0		0	0		0	0	1	3.5	35.7	0.0980392
2006-11-28	500 m	Az-502	0	0	0	0	0	0	0	0	1	0	0		0	0	0	0	0	1	3.5	35.7	0.0980392
2006-11-28	500 m	Az-503	0	0	0	0	0	0	0	0	1	0	0		0	0		0	0	1	3.5	35.7	0.0980392
2006-11-28	500 m	Az-504	0	0	0	0	1	0	1	0	1	0	0		0	0	1	0	0	1	13.5	35.7	0.378151
2006-11-28	1000 m	Az-505	1	0	0	0	1	0	1	0	1	0	0		0	0		0	0	1	11.5	35.7	0.322129
2006-11-28	1000 m	Az-506	0	0	0	0	1	0	0	0	1	0	0		0	0	0	0	0	0	6	35.7	0.168067
2006-11-28	1000 m	Az-507	0	0	0	1	1	0	0	0	1	1	0		0	1		0	0	1	12.5	35.7	0.35014
2006-11-28	1500 m	Az-508	0	0	0	1	0	0	0	0	1	0	0		0	0	0	0	0	1	5.5	35.7	0.154062
2006-11-28	2000 m	Az-509	0	0	0	0	0	0	0	0	1	1	0		0	0		0	0	1	4.5	35.7	0.12605
2006-11-28	2000 m	Az-510	0	0	1	1	1	0	0	0	1	1	0		1	1	0	0	0	1	15.5	35.7	0.434174
2006-11-28	4000 m	Az-511	0	0	1	1	1	0	0	0	1	0	0		0	0		0	0	1	8.5	35.7	0.238095
2006-11-28	4000 m	Az-512	0	0	1	1	1	0	1	0	1	0	0		0	1	0	0	0	1	11.5	35.7	0.322129
2006-11-28	4000 m	Az-513	0	0	1	1	0	0	0	0	1	1	0		1	1		0	0	0	12	35.7	0.336134
2006-11-28	4000 m	Az-514	1	0	0	1	0	0	0	0	1	1	0		0	0	0	0	0	0	11	35.7	0.308123
2006-11-28	5500 m	Az-515	0	0	1	1	0	0	0	0	1	1	0		0	0		0	0	1	6.5	35.7	0.182073
2006-11-29	5500 m	Az-516	0	0	0	0	1	0	0	0	1	0	0		0	0	0	0	0	1	6.5	35.7	0.182073
2006-12-26	background	Az-607	0	0	1	1	0	0	0	1	1	1	0		0	1		0	0	0	9.1	35.7	0.254902
2006-12-26	background	Az-608	1	0	0	1	1	1	1	0	1	1	0		0	1	0	0	0	1	17.5	35.7	0.490196
2006-12-26	background	Az-609	0	0	0	0	0	0	0	0	1	0	0		0	0		0	0	1	3.5	35.7	0.0980392
2006-12-26	background	Az-610	1	0	0	1	0	1	1	1	1	0	0		0	0	0	0	0	0	13.1	35.7	0.366947
2006-12-26	background	Az-611	0	0	0	1	1	0	1	0	1	1	0		0	0		0	0	1	9.5	35.7	0.266106
2006-12-26	background	Az-612	0	0	1	0	1	0	1	0	1	1	0		0	0	0	0	0	1	7.5	35.7	0.210084
2006-12-26	500 m	Az-613	0	0	0	0	0	1	1	0	1	0	0		0	0	0	0	1	1	6.6	35.7	0.184874
2006-12-26	500 m	Az-614	1	0	1	1				1	1	1	0		0	1	0	0	0	0	14.1	32.7	0.431193
2006-12-26	500 m	Az-615	0	0	0	1		0		1	1	1	0		0	0		0	0	0	6.1	35.7	0.170868
2006-12-26	500 m	Az-616	1	0	1	1	0	0	1	0	1	1	0		0	1	0	0	0	1	17.5	35.7	0.490196
2006-12-26	1000 m	Az-617	0	0	0	1	0	0	0	0	1	1	0		0	1		0	0	1	9.5	35.7	0.266106
2006-12-26	1000 m	Az-618	1	0	0	1	1	0	1	0	1	1	0		0	0	0	0	0	1	14.5	35.7	0.406162
2006-12-26	1000 m	Az-619	1	0	1	1	0	1	1	1	1	1	0		0	0	0	0	0	0	14.1	35.7	0.394958
2006-12-26	1500 m	Az-620	0	0	0	0	0	0	0	0	1	1	0		0	0	0	0	1	1	4.6	35.7	0.128852
2006-12-26	1500 m	Az-621	0	0	0	0	0	0	0	0	1	1	0		0	0		0	0	1	4.5	35.7	0.12605
2006-12-26	1500 m	Az-622	0	0	0	0	0	0	1	1	1	0	0		0	0	0	0	0	0	6.1	35.7	0.170868
2006-12-26	1500 m	Az-623	0	0	0	0	0		0	0	1	0	0		0	0		0	0	1	3.5	35.7	0.0980392
2006-12-26	1500 m	Az-624	0	0	0	0	0	0	0	0	1	0	0		0	0	0	0	0	1	3.5	35.7	0.0980392
2006-12-26	1500 m	Az-625	0	0	0	0		0		0	1	0	0		0	1		0	0	1	6.5	35.7	0.182073
2006-12-26	5500 m	Az-626	1	0	0	1				1	1	0	0		0	0	0	0	0	1	10.6	32.7	0.324159
2006-12-26	1500 m	Az-627	0	0	0	0		0		0	1	0	0		0	0		0	0	1	3.5	35.7	0.0980392
2006-12-26	1500 m	Az-628	0	0	0	0			1	0	1	0	0		0	0	0	1	0	1	11.5	35.7	0.322129
2006-12-26	5500 m	Az-629	0	0	0	0	0	0	0	0	1	0	0		0	0		0	1	1	3.6	35.7	0.10084
2006-12-26	1500 m	Az-630	0	0	0	0	0	0	0	0	1	0	0		0	0	0	1	0	1	8.5	35.7	0.238095
2006-12-26	1500 m	Az-631	0	0	1	0	0	0	0	1	1	0	0		0	0		0	0	0	3.1	35.7	0.0868347
2006-12-26	1500 m	Az-632	1	0	1	1	0	0	1	0	1	1	0		0	0	0	0	0	1	14.5	35.7	0.406162
2006-12-26	2000 m	Az-633	1	0	0	0				0	1	0	0		0	0		0	0	1	8.5	32.7	0.259939
2006-12-26	2000 m	Az-634	0	0	0	0				0	1	0	0		0	0	0	0	0	0	3	32.7	0.0917431
2006-12-26	2000 m	Az-635	0	0	0	0		0		0	1	0	0		0	0		0	0	1	3.5	35.7	0.0980392
2006-12-26	2000 m	Az-636	0	0	0	0	1	0	1	0	1	1	0		0	0	0	0	0	1	7.5	35.7	0.210084
2006-12-26	3000 m	Az-637	0	0	0	1	0	0	0	0	1	0	0		0	0		0	0	1	5.5	35.7	0.154062
2006-12-26	3000 m	Az-638	1	0	0	0	0	0	0	0	1	0	0		0	0	0	0	0	1	8.5	35.7	0.238095
2006-12-26	3000 m	Az-639	0	0	0	0	0	0	0	0	1	0	0		0	0		0	0	1	3.5	35.7	0.0980392
2006-12-26	3000 m	Az-640	0	0	0	0	0	1	1	0	1	0	0		0	0	0	0	0	1	6.5	35.7	0.182073
2006-12-26	3000 m	Az-641	0	0	0	0	0	0	1	0	1	0	0		0	0		0	0	1	6.5	35.7	0.182073
2006-12-26	3000 m	Az-642	0	0	0	0		0		0	1	0	0		0	0	0	0	0	1	3.5	35.7	0.0980392
2006-12-26	3000 m	Az-643	0	0	0	1		0		0	1	1	0		0	0		0	0	1	6.5	35.7	0.182073
2006-12-26	4000 m	Az-644	0	0	0	0	1	0	1	0	1	0	0		0	0	0	0	0	1	6.5	35.7	0.182073
2006-12-26	4000 m	Az-645	1	0	0	0	1	0	1	0	1	0	0		0	0		0	0	1	11.5	35.7	0.322129
2006-12-26	4000 m	Az-646	0	0	0	0	0	0	0	0	1	0	0		0	0	0	1	0	1	8.5	35.7	0.238095
2006-12-26	4000 m	Az-647	0	0	0	1	0	1	1	1	1	0	0		0	0		0	0	1	8.6	35.7	0.240896
2006-12-26	5500 m	Az-648	1	0	0	0	0	0	0	0	1	0	0		0	0	0	0	0	1	8.5	35.7	0.238095
2006-12-26	5500 m	Az-649	0	0	0	1	0	0	0	0	1	0	0		0	0		0	0	1	5.5	35.7	0.154062
2006-12-26	5500 m	Az-650	0	0	0	0	0	0	0	0	1	1	0		0	0	0	0	0	0	4	35.7	0.112045
2006-12-26	5500 m	Az-651	0	0	0	0	0	0	0	0	1	0	0		0	0		0	0	0	3	35.7	0.0840336
2006-12-26	5500 m	Az-652	1	0	0	0	0	1	1	1	1	0	0		0	0	0	0	0	1	11.6	35.7	0.32493
2006-12-26	7000 m	Az-653	0	0	0	0	0	0	0	0	1	0	0		0	0		0	0	1	3.5	35.7	0.0980392
2006-12-26	7000 m	Az-654	1	0	1	1	0	0	0	0	1	1	0		0	1	0	0	0	1	14.5	35.7	0.406162
2006-12-26	7000 m	Az-655	0	0	0	0	0	0	0	0	1	0	0		0	0		0	0	0	3	35.7	0.0840336
2006-12-26	5500 m	Az-656	1	0	0	0	0	0	0	0	1	0	0		0	1	0	0	0	1	11.5	35.7	0.322129
2006-12-26	5500 m	Az-657	0	0	0	0	0	0	0	0	1	0	0		0	0		0	0	1	3.5	35.7	0.0980392
2006-12-26	2000 m	Az-658	0	0	0	0	0	0	0	0	1	0	0		0	0	0	0	0	1	3.5	35.7	0.0980392
2006-12-26	2000 m	Az-659	0	0	0	0	0	0	0	0	1	0	0		0	0		0	0	1	3.5	35.7	0.0980392
2006-12-26	2000 m	Az-660	0	0	0	0	0	0	0	0	1	0	0		0	0	0	0	0	0	3	35.7	0.0840336
2006-12-26	2000 m	Az-661	1	0	1	0	0	0	0	0	1	0	0		0	0		0	1	1	8.6	35.7	0.240896
2006-12-26	2000 m	Az-662	1	0	0	0	1	1	1	1	1	0	0		0	0	0	0	0	1	11.6	35.7	0.32493
2006-12-26	2000 m	Az-663	0	0	1	0	0	0	0	0	1	0	0		0	0		0	0	1	3.5	35.7	0.0980392
2006-12-26	2000 m	Az-664	0	0	0	0	0	0	0	0	1	0	0		0	0	0	0	0	1	3.5	35.7	0.0980392
2006-12-26	2000 m	Az-665	0	0	0	1		0		0	1	0	0		0	0		0	0	0	5	35.7	0.140056
2006-12-26	1500 m	Az-666	0	0	0	0	0	0	0	0	1	0	0		0	0	0	0	0	0	3	35.7	0.0840336
2006-12-26	7000 m	Az-667	1	0	0	1	0	0	0	0	1	0	0		0	0		0	1	0	10.1	35.7	0.282913
2007-02-05	500 m	Az-695	0	0	0	0	0	0	0	1	1	0	0		0	0	0	0	0	0	3.1	35.7	0.0868347
2007-02-05	1500 m	Az-696	0	0	0	0	1	1	1	0	1	0	0		0	0	0	0	0	1	6.5	35.7	0.182073
2007-02-05	1500 m	Az-697	1	0	0	0	1	1	1	1	1	0	0		0	0	0	0	0	1	11.6	35.7	0.32493
2007-02-05	3000 m	Az-698	1	0	1	1	0	0	0	0	1	1	0		1	0	0	0	0	1	14.5	35.7	0.406162
2007-02-05	3000 m	Az-700	0	0	1	1	0	0	0	0	1	1	0		1	0	0	0	0	0	9	35.7	0.252101
2007-02-05	5500 m	Az-701	0	0	0	0	0	0	0	0	1	0	0		1	0	1	1	0	0	18	35.7	0.504202
2007-02-27	500 m	Az-758	0	0	0	0				0	1	0	0		1	0	0	0	0	0	6	32.7	0.183486
2007-02-27	1000 m	Az-759	0	0	0	1	0		1	0	1	0	0		0	0		1	0	0	13	35.7	0.364146
2007-02-27	1000 m	Az-760	0	0	0	1	1		1	0	1	0	0		1	0	1	0	0	0	18	35.7	0.504202
2007-02-27	1000 m	Az-761	0	0	0	0	1		0	0	1	0	0		0	0		0	0	1	6.5	35.7	0.182073
2007-02-27	1000 m	Az-762	0	0	0	0	0		0	0	1	0	0		0	0	1	0	0	0	10	35.7	0.280112
2007-02-27	1000 m	Az-763	0	0	0	0	0		0	0	1	0	0		1	0		0	0	1	6.5	35.7	0.182073
2007-02-27	1000 m	Az-764	0	0	0	0	0		0	0	1	0	0		0	0	1	0	0	1	10.5	35.7	0.294118
2007-02-27	1000 m	Az-765	0	1	0	0	0		0	0	1	0	0		1	0		0	0	1	13.5	35.7	0.378151
2007-02-27	1000 m	Az-766	0	0	0	0	0		0	0	1	0	0		0	0	0	1	0	1	8.5	35.7	0.238095
2007-02-27	1000 m	Az-767	0	0	0	0	0		0	0	1	0	0		1	0		0	0	1	6.5	35.7	0.182073
2007-02-27	1000 m	Az-768	0	0	0	1				1		0	0		0		0	0	0	1	2.6	32.7	0.0795107
2007-02-27	1000 m	Az-769	0	0	0	0				1		0	0		0			0	1	1	0.7	29.7	0.023569
2007-02-27	1000 m	Az-770	0	1	0	0	0		0	0	1	0	0		0	0	0	0	0	1	10.5	35.7	0.294118
2007-02-27	1000 m	Az-771	0	0	0	0	0		0	0	1	0	0		0	0		1	0	0	8	35.7	0.22409
2007-02-27	1000 m	Az-772	0	0	0	0	0		0	0	1	0	0		0	0	0	0	0	1	3.5	35.7	0.0980392
2007-02-27	2000 m	Az-773	0	0	0	1	1		1	1	1	0	0		1	1		1	0	1	19.6	35.7	0.54902
2007-02-27	2000 m	Az-774	0	0	0	0	1		1	0	1	0	0		1	0	0	0	0	1	9.5	35.7	0.266106
2007-02-27	2000 m	Az-775	0	0	0	1	1		1	1	1	0	1		1	0		0	0	1	14.6	35.7	0.408964
2007-02-27	2000 m	Az-776	0	0	0	0	0		0	0	1	0	0		1	0	0	0	0	1	6.5	35.7	0.182073
2007-02-27	2000 m	Az-777	0	0	0	1	0		0	0	1	0	0		0	0		0	0	1	5.5	35.7	0.154062
2007-02-27	1500 m	Az-778	0	0	0	0				0	1	0	0		1	0	0	0	0	1	6.5	32.7	0.198777
2007-02-27	1500 m	Az-779	0	0	0	0	1		1	0	1	0	0		1	0		0	0	1	9.5	35.7	0.266106
2007-02-27	1500 m	Az-780	0	1	0	1	0		0	1	1	0	1		0	1	0	0	0	0	18.1	35.7	0.507003
2007-02-27	3000 m	Az-781	0	0	0	0	0		0	0	1	0	0		1	0		0	0	0	6	35.7	0.168067
2007-02-27	3000 m	Az-782	0	0	0	1	1		1	1	1	0	1		1	0	0	0	0	0	14.1	35.7	0.394958
2007-02-27	3000 m	Az-783	0	0	0	0	0		0	0		0	0		1	0		0	0	0	3	35.7	0.0840336
2007-02-27	3000 m	Az-784	0	0	0	0	0		0	0		0	0		1	0	0	0	0	1	3.5	35.7	0.0980392
2007-02-27	3000 m	Az-785	0	0	0	0	0		0	0		0	0		1	0		0	0	1	3.5	35.7	0.0980392
2007-02-27	3000 m	Az-786	0	0	0	1	1		1	1	1	0	1		1	0	0	0	0	0	14.1	35.7	0.394958
2007-02-27	3000 m, доп. проба	Az-787	1	1	0	1	1		1	1	1	0	1		0	1		0	0	1	26.6	35.7	0.745098
2007-02-27	4000 m	Az-788	0	0	0	0	0		0	1	1	0	0		1	0	0	0	0	0	6.1	35.7	0.170868
2007-02-27	4000 m	Az-789	0	0	0	1	0		0	1	1	0	0		1	1		0	0	0	11.1	35.7	0.310924
2007-02-27	5500 m	Az-790	0	0	0	0				0	1	0	0		0	0	0	0	0	1	3.5	32.7	0.107034
2007-02-27	5500 m	Az-791	0	0	0	0	0		0	0	1	0	0		0	0		1	0	1	8.5	35.7	0.238095
2007-02-27	7000 m	Az-792	0	0	0	1	0		0	0	1	0	0		0	0	0	0	0	0	5	35.7	0.140056
2007-02-27	7000 m	Az-793	0	0	0	0	0		0	1	1	0	0		0	1		0	0	0	6.1	35.7	0.170868
2007-02-27	7000 m	Az-794	0	1	0	1	0		0	1	1	1	1		1	0	1	0	0	0	26.1	35.7	0.731092
2007-04-05	background	Az-803	1	0	0	1	0			1	1	0	0		0	0		1	0	1	15.6	35.7	0.436975
2007-04-05	background	Az-804	0	0	1	0	1		1	1		1	0		1	0	0	0	0	0	10.1	35.7	0.282913
2007-04-05	background	Az-805	0	0	1	0	0		0	0	1	0	0		0			0	0	1	3.5	32.7	0.107034
2007-04-05	background	Az-806	0	0	0	1	1		0	1	1	1	0		0	0	1	0	0	1	16.6	35.7	0.464986
2007-04-05	500 m	Az-807	1	0	1	1	1		1	0	1	1	0		1	0		0	0	1	17.5	35.7	0.490196
2007-04-05	500 m	Az-808	0	0	1	0	1		1	0	1	1	0		0	1	0	0	0	1	10.5	35.7	0.294118
2007-04-05	500 m	Az-809	0	0	0	0	1		1	0	1	1	0		0	0		1	0	1	12.5	35.7	0.35014
2007-04-05	500 m	Az-810	0	0	0	0	1		1	1	1	0	0		0	0	0	0	0	0	6.1	35.7	0.170868
2007-04-05	500 m	Az-811	0	0	0	0	0		0	1	1	1	0		1	0		1	0	0	12.1	35.7	0.338936
2007-04-05	1000 m	Az-812	0	0	0	0	0		0	1	1	1	0		0	0	0	0	0	1	4.6	35.7	0.128852
2007-04-05	1000 m	Az-813	0	0	1	1	0		1	1	1	1	0		0	0		0	0	1	9.6	35.7	0.268908
2007-04-05	1000 m	Az-814	0	0	0	0	1		1	0	1	1	0		0	0	0	0	0	0	7	35.7	0.196078
2007-04-05	1500 m	Az-815	1	0	1	1	1		1	1	1	1	0		1	0	0	1	0	0	22.1	35.7	0.619048
2007-04-05	1500 m	Az-816	1	0	1	1	1		1	1	1	1	0		1	1	0	0	0	1	20.6	35.7	0.577031
2007-04-05	2000 m	Az-817	1	0	1	0	0		0	0	1	1	0		1	0		0	1	1	12.6	35.7	0.352941
2007-04-05	2000 m	Az-818	1	0	1	1	0		0	0	1	1	0		1	0	1	0	0	1	21.5	35.7	0.602241
2007-04-05	2000 m	Az-819	0	0	1	0	1		1	1	1	1	0		1	0		0	0	0	10.1	35.7	0.282913
2007-04-05	2000 m	Az-820	0	0	1	0	1		1	1	1	1	0		0	0	0	0	1	0	7.2	35.7	0.201681
2007-04-05	2000 m	Az-821	0	0	0	1	0		1	1	1	1	0		0	0		0	1	0	9.2	35.7	0.257703
2007-04-05	3000 m	Az-822	0	0	1	0	1		1	1		0	0		0	0	0	0	0	0	6.1	35.7	0.170868
2007-04-05	3000 m	Az-823	0	0	1	1	0		0	0	1	1	0		0	0		0	0	1	6.5	35.7	0.182073
2007-04-05	3000 m	Az-824	1	0	1	1	0		1	0	1	1	0		1	0	0	0	0	1	17.5	35.7	0.490196
2007-04-05	3000 m	Az-825	0	0	0	0	1		1	1	1	0	0		0	0		0	0	0	6.1	35.7	0.170868
2007-04-05	3000 m	Az-826	1	0	1	1	1		1	0	1	1	0		1	0	0	0	0	1	17.5	35.7	0.490196
2007-04-05	3000 m	Az-827	0	0	0	0	1		1	1	1	1	0		1	0	0	0	0	1	10.6	35.7	0.296919
2007-04-05	3000 m	Az-828	0	0	1	0	0		0	1	1	1	0		1	0	0	0	0	1	7.6	35.7	0.212885
2007-04-05	3000 m	Az-829	1	0	1	1	1		0	0	1	1	0		1	0		0	0	1	17.5	35.7	0.490196
2007-04-05	3000 m	Az-830	1	0	1	1	1		0	0	1	1	0		1	0	0	0	0	1	17.5	35.7	0.490196
2007-04-05	3000 m	Az-831	0	0	1	0	1		0	1	1	0	0		0	0		1	0	0	11.1	35.7	0.310924
2007-04-05	3000 m	Az-832	0	0	0	0	0		0	0	1	0	0		1	0	0	0	0	1	6.5	35.7	0.182073
2007-04-05	3000 m	Az-833	0	0	0	0	1		1	0	1	0	0		0	0		0	0	0	6	35.7	0.168067
2007-04-05	3000 m	Az-834	0	0	1	1	0		0	1	1	1	0		0	0	0	0	0	0	6.1	35.7	0.170868
2007-04-05	3000 m	Az-835	0	0	1	0	0		0	1	1	1	0		1	0		0	1	0	7.2	35.7	0.201681
2007-04-05	4000 m	Az-836	0	0	0	1	1		1	1	1	1	0		0	1		0	0	1	12.6	35.7	0.352941
2007-04-05	4000 m	Az-837	1	0	1	1	1		1	0	1	1	0		0	1		0	0	1	17.5	35.7	0.490196
2007-04-05	4000 m	Az-838	0	0	0	0	1		0	1	1	0	0		0	1	0	1	0	0	14.1	35.7	0.394958
2007-04-05	4000 m	Az-839	1	0	1	0	0		0	0	1	1	0		1	0		0	0	0	12	35.7	0.336134
2007-04-05	4000 m	Az-840	0	0	1	1	0		0	0	1	1	0		0	0	0	0	0	1	6.5	35.7	0.182073
2007-04-05	5500 m	Az-841	1	0	1	1	0		0	0	1	1	0		1	1		0	1	1	17.6	35.7	0.492997
2007-04-05	5500 m	Az-842	0	0	1	1	0		0	1	1	1	0		1	0	0	0	0	1	9.6	35.7	0.268908
2007-04-05	5500 m	Az-843	0	0	1	1	1		1	1	1	1	0		1	0	0	0	0	1	12.6	35.7	0.352941
2007-04-05	5500 m	Az-844	0	0	1	1	1		1	1	1	1	0		1	0	1	0	0	0	19.1	35.7	0.535014
2007-04-05	5500 m	Az-845	1	0	1	1	1		1	0	1	1	0		1	1	0	0	0	0	20	35.7	0.560224
2007-04-05	5500 m	Az-846	1	0	1	1	1		1	0	1	1	0		1	0	0	0	0	0	17	35.7	0.47619
2007-04-05	5500 m	Az-847	1	0	1	1	1		1	0	1	1	0		1	0		0	0	1	17.5	35.7	0.490196
2007-04-05	5500 m	Az-848	1	0	1	1	1		1	0	1	1	0		1	1	0	0	0	0	20	35.7	0.560224
2007-04-05	5500 m	Az-849	0	0	0	1	0		0	0	1	1	0		0	0		1	0	0	11	35.7	0.308123
2007-04-05	5500 m	Az-850	0	0	1	0	0		0	0	1	1	0		0	0	0	0	0	0	4	35.7	0.112045
2007-04-05	5500 m	Az-851	0	0	1	0	0		0	0	1	1	0		0	0		0	0	1	4.5	35.7	0.12605
2007-04-05	5500 m	Az-852	0	0	0	0	0		0	0	1	1	0		0	0	1	1	1	1	16.6	35.7	0.464986
2007-04-23	background	Az-901	0	0	1	0	0		0	1	1	1	0		1	0		0	0	0	7.1	35.7	0.19888
2007-04-23	background	Az-902	0	0	1	1	0		0	1	1	1	0		0	0	0	0	0	0	6.1	35.7	0.170868
2007-04-23	background	Az-903	0	0	0	0	0		0	0	1	0	0		0	0		0	0	1	3.5	35.7	0.0980392
2007-04-23	background	Az-904	0	0	0	1	0		0	1	1	1	0		1	0	0	0	0	0	9.1	35.7	0.254902
2007-04-23	500 m	Az-905	0	0	0	1	0		0	1	1	1	0		1	0		0	0	0	9.1	35.7	0.254902
2007-04-23	500 m	Az-906	0	0	0	1	0		0	1	1	1	0		0	0	0	0	0	1	6.6	35.7	0.184874
2007-04-23	1000 m	Az-907	0	0	0	0	0		0	1	1	1	0		0	0		0	0	1	4.6	35.7	0.128852
2007-04-23	1000 m	Az-908	1	0	0	1	0		0	1	1	1	0		0	0	0	0	0	1	11.6	35.7	0.32493
2007-04-23	1500 m	Az-909	0	0	1	0	0		0	1	1	0	0		0	0		0	0	0	3.1	35.7	0.0868347
2007-04-23	1500 m	Az-910	0	0	1	0	0		0	1	1	1	0		1	0	0	0	0	1	7.6	35.7	0.212885
2007-04-23	1500 m	Az-911	0	0	0	0	0		0	0	1	0	0		0	0		0	0	1	3.5	35.7	0.0980392
2007-04-23	1500 m	Az-912	0	0	1	1	0		0	1	1	1	0		0	0		0	0	1	6.6	35.7	0.184874
2007-04-23	1500 m	Az-913	0	0	0	0	1		1	1	1	0	0		0	0		0	0	0	6.1	35.7	0.170868
2007-04-23	1500 m	Az-914	0	0	0	0	0		0	0	1	0	0		0	0		0	0	0	3	35.7	0.0840336
2007-04-23	1500 m	Az-915	1	0	1	1	1		1	0	1	1	0		1	0		0	1	0	17.1	35.7	0.478992
2007-04-23	1500 m	Az-916	0	0	0	0	0		0	0	1	0	0		0	0		0	0	1	3.5	35.7	0.0980392
2007-04-23	2000 m	Az-917	0	0	0	0	1		1	1	1	0	0		0	0		0	0	0	6.1	35.7	0.170868
2007-04-23	2000 m	Az-918	1	0	1	1	1		1	0	1	1	0		1	0		0	1	0	17.1	35.7	0.478992
2007-04-23	2000 m	Az-919	0	0	0	0	0		0	1	1	0	0		0	0		0	0	0	3.1	35.7	0.0868347
2007-04-23	2000 m	Az-920	1	0	1	1	0		0	0	1	1	0		1	0		0	1	1	14.6	35.7	0.408964
2007-04-23	2000 m	Az-921	0	0	0	1	0		0	0	1	1	0		0	0		0	0	1	6.5	35.7	0.182073
2007-04-23	2000 m	Az-922	0	0	0	0	1		1	1	1	0	0		0	0		0	0	1	6.6	35.7	0.184874
2007-04-23	3000 m	Az-923	1	0	1	1	0		0	0	1	1	0		1	0		0	0	1	14.5	35.7	0.406162
2007-04-23	4000 m	Az-924	0	0	0	1	1		1	1	1	1	0		0	0		0	0	1	9.6	35.7	0.268908
2007-04-23	5500 m	Az-925	1	0	1	1	1		1	0	1	1	0		1	1		0	1	1	20.6	35.7	0.577031
2007-04-23	5500 m	Az-926	0	0	0	1	0		0	1	1	1	0		0	0		0	0	0	6.1	35.7	0.170868
2007-04-23	5500 m	Az-927	0	0	0	1	0		0	1	1	0	0		0	1		1	0	0	13.1	35.7	0.366947
2007-04-23	5500 m	Az-928	0	0	1	1	0		0	1	1	1	0		0	0		0	0	0	6.1	35.7	0.170868
2007-04-23	5500 m	Az-929	1	0	1	0	1		1	0	1	1	0		1	0		0	1	1	15.6	35.7	0.436975
2007-04-23	5500 m	Az-930	0	0	1	1	0		0	1	1	1	0		0	0		0	0	1	6.6	35.7	0.184874
2007-04-23	5500 m	Az-931	1	0	1	1	1		1	0	1	1	0		1	1		0	0	1	20.5	35.7	0.57423
2007-04-23	5500 m	Az-932	0	0	0	0	1		1	1	1	0	0		0	0		0	0	1	6.6	35.7	0.184874
2007-04-23	5500 m	Az-933	1	0	1	1	0		0	0	1	1	0		1	0		0	1	1	14.6	35.7	0.408964
2007-04-23	7000 m	Az-934	1	0	1	1	1		1	0	1	1	0		1	0		0	0	1	17.5	35.7	0.490196
2007-04-23	7000 m	Az-935	1	0	1	1	1		1	0	1	1	0		1	0		0	0	1	17.5	35.7	0.490196
2007-04-23	7000 m	Az-936	0	0	1	1	1		1	1	1	1	0		0	0		0	0	1	9.6	35.7	0.268908
2007-04-23	7000 m	Az-937	0	0	1	1	0		0	1	1	0	0		0	0		0	0	1	5.6	35.7	0.156863	0.235242
2007-04-23	7000 m	Az-938	1	0	1	1	0		0	0	1	1	0		1	0		0	0	1	14.5	35.7	0.406162	0.139329
2007-06-06	background	Az-990	0	0	0	0	0		1	0	1	0	0		0	0	0	0	0	1	6.5	35.7	0.182073		0.759104
2007-06-06	background	Az-991	0	0	0	1	0		0	0	1	1	0		0	0		0	0	1	6.5	35.7	0.182073
2007-06-06	background	Az-992	0	0	0	0	0		0	0	1	1	0		0	0	0	0	0	1	4.5	35.7	0.12605
2007-06-06	background	Az-993	0	0	0	0	0		0	0	1	0	0		0	0		1	0	0	8	35.7	0.22409
2007-06-06	1000 m	Az-994	0	0	0	0	0		0	0	1	0	0		0	0	0	1	0	1	8.5	35.7	0.238095
2007-06-06	1000 m	Az-995	0	0	0	0	0		0	0	1	0	0		0	0		0	0	0	3	35.7	0.0840336
2007-06-06	1500 m	Az-996	0	0	0	0	0		0	0	1	0	0		0	0	0	0	0	0	3	35.7	0.0840336
2007-06-06	1500 m	Az-997	1	0	1	1	0		1	1	1	1	0		0	1		0	1	0	17.2	35.7	0.481793
2007-06-06	4000 m	Az-998	0	0	0	0	1		1	0	1	0	0		1	0	0	1	0	0	14	35.7	0.392157
2007-06-06	4000 m	Az-999	0	0	0	0	1		1	0	1	0	0		1	0		1	0	0	14	35.7	0.392157
2007-06-06	5500 m	Az-1000	0	0	0	0	0		0	1	1	1	0		0	0	1	0	0	0	11.1	35.7	0.310924
2007-06-06	1500 m	Az-1001	0	0	0	0	1		1	1	1	0	0		0	0		1	0	0	11.1	35.7	0.310924
2007-06-06	7000 m	Az-1002	1	0	0	0	1		1	0	1	1	0		0	0	0	0	0	1	12.5	35.7	0.35014
2007-06-06	500 m	Az-1003	0	0	0	0	0		0	0	1	0	0		0	0		0	0	0	3	35.7	0.0840336
2007-06-06	1500 m	Az-1004	1	0	0	0	0		0	0	1	0	0		0	0	0	0	0	0	8	35.7	0.22409
2007-06-06	1500 m	Az-1005	0	0	0	1	0		0	0	1	1	0		0	0		1	0	0	11	35.7	0.308123
2007-06-06	4000 m	Az-1006	1	0	0	0	1		1	1	1	1	0		0	0	0	0	0	1	12.6	35.7	0.352941
2007-06-06	5500 m	Az-1007	1	0	0	0	0		1	0	1	1	0		0	1		0	1	0	15.1	35.7	0.422969
2007-06-06	7000 m	Az-1008	1	0	0	1	0		1	0	1	1	0		0	0	0	1	0	1	19.5	35.7	0.546218
2007-06-06	7000 m	Az-1009	1	0	0	1	0		0	0	1	1	0		1	1		0	0	0	17	35.7	0.47619
2007-06-06	background	Az-1010	1	0	0	1	0		1	0	1	1	0		1	1	0	0	0	1	20.5	35.7	0.57423
2007-06-06	background	Az-1011	0	0	0	0	0		0	1	1	0	0		0	0		0	0	1	3.6	35.7	0.10084
2007-06-06	1000 m	Az-1012	0	0	0	0	0		0	0	1	0	0		0	0	0	0	0	1	3.5	35.7	0.0980392
2007-06-06	1500 m	Az-1013	0	0	0	0	0		0	0	1	0	0		0	0		1	0	0	8	35.7	0.22409
2007-06-06	4000 m	Az-1014	1	0	0	0	0		0	1	1	0	0		0	0		0	0	1	8.6	35.7	0.240896
2007-06-06	7000 m	Az-1015	1	0	0	1	0		1	0	1	0	0		0	0		1	0	1	18.5	35.7	0.518207
2007-07-04	500 m	As-15	0	0	0	0	1	1	1	0	1	1	0		0	0		1	0	1	12.5	35.7	0.35014
2007-07-04	1000 m	As-16	0	0	0	1	1	1	1	0	1	1	1		1	1	0	0	1	0	18.1	35.7	0.507003
2007-07-04	1500 m	As-17	0	0	0	0	0	0		0	1	0	0		0	0		0	0	0	3	35.7	0.0840336
2007-07-04	5500 m	As-18	0	0	0	0	0	0	0	0	1	0	0		0	0	0	0	0	0	3	35.7	0.0840336
2007-07-04	2000 m	As-19	0	0	1	0	1	1	1	0	1	0	0		0	0		0	0	1	6.5	35.7	0.182073
2007-07-04	2000 m	As-20	0	0	0	0	1	0	0	0	1	0	0		0	0	0	0	0	1	6.5	35.7	0.182073
2007-07-04	500 m	As-21	0	0	0	0	0	0	0	0	1	0	0		0	0		0	0	1	3.5	35.7	0.0980392
2007-07-04	500 m	As-22	0	0	0	0	0	0	0	1	1	0	0		0	0	0	0	0	1	3.6	35.7	0.10084
2007-07-04	500 m	As-23	0	0	0	0	0	0	0	1	1	1	0		1	0		0	1	0	7.2	35.7	0.201681
2007-07-04	1500 m	As-24	0	0	0	0	0	0	0	1	1	0	0		0	0	0	0	1	1	3.7	35.7	0.103641
2007-07-04	2000 m	As-25	0	0	0	0	0	0	0	0	1	0	0		0	0		1	0	1	8.5	35.7	0.238095
2007-07-04	2000 m	As-26	0	0	0	0	0	0	0	0	1	0	0		0	0	0	0	0	1	3.5	35.7	0.0980392
2007-07-04	1000 m	As-27	0	0	0	0	1	1	1	1	1	0	0		0	0		0	1	1	6.7	35.7	0.187675
2007-07-04	1500 m	As-28	0	0	0	0	1	1	1	0	1	1	0		0	0	0	1	0	1	12.5	35.7	0.35014
2007-07-04	1500 m	As-29	0	0	0	0	0	0	0	0	1	0	0		0	0		1	0	1	8.5	35.7	0.238095
2007-07-04	3000 m	As-30	0	0	0	1	0	0	0	0	1	0	0		1	0	0	0	0	1	8.5	35.7	0.238095
2007-07-04	7000 m	As-31	0	0	0	0	0	0	0	0	1	0	0		0	0		1	0	1	8.5	35.7	0.238095
2007-08-31	background	Ax-99	0	0	0	0	0	0		0	1	1	0		0	0	0	1	0	1	9.5	35.7	0.266106
2007-08-31	500 m	Ax-100	0	0	0	0	1	0		1	1	1	0		0	0	0	0	0	1	7.6	35.7	0.212885
2007-08-31	500 m	Ax-101	0	0	0	0	0	0	0	0	1	0	0		0	0	0	0	0	1	3.5	35.7	0.0980392
2007-08-31	500 m	Ax-103	0	0	0	0	1	0		0	1	0	0		0	0	0	0	0	1	6.5	35.7	0.182073
2007-08-31	500 m	Ax-108	0	0	0	0	1	0		0	1	1	0		0	0	0	0	0	1	7.5	35.7	0.210084
2007-08-31	500 m	Ax-109	0	0	0	0	0	0		0	1	0	0		0	0	0	1	0	0	8	35.7	0.22409
2007-08-31	1000 m	Ax-111	0	0	0	0	0	0		0	1	1	0		0	0	0	1	0	1	9.5	35.7	0.266106
2007-08-31	1000 m	Ax-112	0	0	0	1	0	0		0	1	1	0		1	1	0	0	0	1	12.5	35.7	0.35014
2007-08-31	2000 m	Ax-113	0	0	0	0	1	0		0	1	1	0		0	0	0	0	0	1	7.5	35.7	0.210084
2007-08-31	5500 m	Ax-115	0	1	0	0	1	0		0	1	0	0		0	0	0	0	0	1	13.5	35.7	0.378151
2007-08-31	5500 m	Ax-116	0	0	0	0	0	0		0	1	0	0		0	0	0	0	0	1	3.5	35.7	0.0980392
2007-08-31	5500 m	Ax-117	0	0	0	0	0	0		0	1	0	0		0	0	0	1	0	1	8.5	35.7	0.238095
2007-08-31	5500 m	Ax-118	0	0	0	0	0	0		0	1	0	0		0	0	0	0	0	1	3.5	35.7	0.0980392
2007-08-31	7000 m	Ax-119	0	0	0	0	1	0		0	1	0	0		0	0	0	1	0	1	11.5	35.7	0.322129
2007-08-31	7000 m	Ax-120	0	0	1	0	1	0		0	1	0	0		0	0	0	0	0	1	6.5	35.7	0.182073
2007-08-31	7000 m	Ax-121	0	0	0	0	0	0		0	1	0	0		0	0	0	0	0	1	3.5	35.7	0.0980392
2007-08-31	7000 m	Ax-122	0	0	1	0	1	1		0	1	0	0		0	0	0	1	0	1	11.5	35.7	0.322129
2007-08-31	7000 m	Ax-123	0	0	1	0	0	0		0	1	1	0		0	0	0	0	0	1	4.5	35.7	0.12605
2007-08-31	7000 m	Ax-124	0	0	0	0	0	0		0	1	0	0		0	0	0	0	0	1	3.5	35.7	0.0980392
2007-08-31	500 m	Ax-125	0	0	1	0	1	0		1	1	0	0		0	0	0	0	0	1	6.6	35.7	0.184874
2007-10-10	background	Ax-172	1	0	0	0	1	0	0	0	1	1	0		1	1	0	0	0	1	18.5	35.7	0.518207
2007-10-10	background	Ax-173	0	0	0	0	1	0	0	1	1	1	0		1	0	0	0	0	1	10.6	35.7	0.296919
2007-10-10	background	Ax-174	0	0	0	0	1	1	1	1	1	0	0		1	0	0	0	0	1	9.6	35.7	0.268908
2007-10-10	500 m	Ax-175	0	0	0	0	0	1	0	0	1	0	0		0	0	0	0	0	1	6.5	35.7	0.182073
2007-10-10	1000 m	Ax-176	0	0	0	0	0	0	0	0	1	0	0		0	0	0	0	0	0	3	35.7	0.0840336
2007-10-10	1000 m	Ax-177	1	0	0	0	1	0	0	0	1	0	0		0	0	0	0	0	1	11.5	35.7	0.322129
2007-10-10	1500 m	Ax-178	0	0	0	0	1	0	0	0	1	0	0		0	0	0	0	0	1	6.5	35.7	0.182073
2007-10-10	1500 m	Ax-179	0	0	0	0	1	0	0	0	1	0	0		0	0	0	0	0	1	6.5	35.7	0.182073
2007-10-10	1500 m	Ax-180	0	0	0	0	0	0	0	0	1	0	0		0	0	0	0	0	1	3.5	35.7	0.0980392
2007-10-10	1500 m	Ax-181	0	0	0	0	0	0	0	0	1	0	0		0	0	0	0	0	1	3.5	35.7	0.0980392
2007-10-10	1500 m	Ax-182	0	0	0	0	0	0	0	0	1	0	0		0	0	0	0	0	1	3.5	35.7	0.0980392
2007-10-10	1500 m	Ax-183	0	0	0	0	0	1	0	0	1	0	0		0	0	0	0	0	0	6	35.7	0.168067
2007-10-10	2000 m	Ax-184	0	0	0	0	1	0	0	1	1	1	0		1	0	0	0	0	0	10.1	35.7	0.282913
2007-10-10	2000 m	Ax-185	1	0	0	1	0	0	0	0	1	1	1		1	0	0	0	0	1	17.5	35.7	0.490196
2007-10-10	2000 m	Ax-186	0	0	0	0	0	0	0	1	1	1	0		1	0	1	0	0	1	14.6	35.7	0.408964
2007-10-10	2000 m	Ax-187	0	0	0	0	0	0	0	1	1	0	0		0	0	0	0	0	0	3.1	35.7	0.0868347
2007-10-10	2000 m	Ax-188	1	0	0	0	1	0	0	0	1	1	0		1	0	0	0	0	1	15.5	35.7	0.434174
2007-10-10	3000 m	Ax-189	0	0	0	0	0	1	0	0	1	0	0		0	0	0	0	0	1	6.5	35.7	0.182073
2007-10-10	3000 m	Ax-190	1	0	0	0	0	1	1	0	1	1	0		0	0	0	0	0	1	12.5	35.7	0.35014
2007-10-10	7000 m	Ax-191	1	0	0	0	1	0	1	0	1	1	0		1	1	0	0	0	1	18.5	35.7	0.518207
2007-11-13	background	Ax-197	1	0	0	0	1	1	1	0	1	0	0		0	0	0	0	0	0	11	35.7	0.308123
2007-11-13	background	Ax-198	1	0	0	1	1	1	1	0	1	1	0		0	0	1	0	0	1	21.5	35.7	0.602241
2007-11-13	500 m	Ax-199	1	0	0	0	1	1	1	0	1	1	0		0	0	0	0	0	1	12.5	35.7	0.35014
2007-11-13	500 m	Ax-200	0	0	0	1	1	1	1	1	1	1	0		0	0	1	0	0	1	16.6	35.7	0.464986
2007-11-13	1000 m	Ax-201	0	0	0	0	0			1	1	1	0		1	0	0	0	0	1	7.6	35.7	0.212885
2007-11-13	2000 m	Ax-202	0	0	0	0	0	1	0	1	1	0	0		0	0	1	0	0	1	13.6	35.7	0.380952
2007-11-13	3000 m	Ax-203	0	0	0	0	0	0	0	1	1	0	0		0	0	0	0	0	0	3.1	35.7	0.0868347
2007-11-13	3000 m	Ax-204	0	0	0	0	0	0	1	1	1	0	0		0	0	0	0	0	1	6.6	35.7	0.184874
2007-11-13	3000 m	Ax-205	1	0	0	0	1	0	0	1	1	1	0		0	0	0	0	0	1	12.6	35.7	0.352941
2007-11-13	4000 m	Ax-206	0	0	0	1	1	0	0	1	1	1	0		0	0	1	1	0	1	21.6	35.7	0.605042
2007-11-13	5500 m	Ax-207	0	0	0	0	0	0	0	1	1	0	0		0	0	0	0	0	1	3.6	35.7	0.10084
2007-11-13	7000 m	Ax-208	0	0	0	0	0	0	1	1	1	0	0		0	0	0	0	0	0	6.1	35.7	0.170868
2007-11-29	background	Ax-221	0	0	0	0	1	1	0	1	1	0	0		0	0	0	0	0	0	6.1	35.7	0.170868
2007-11-29	background	Ax-222	0	0	0	0	1	1	0	1	1	0	0		0	0	0	0	0	0	6.1	35.7	0.170868
2007-11-29	background	Ax-223	1	0	0	1	1	1	1	0	1	1	0		1	1	0	0	0	1	20.5	35.7	0.57423
2007-11-29	background	Ax-224	0	0	0	0	1	1	1	0	1	0	0		0	0	0	0	0	1	6.5	35.7	0.182073
2007-11-29	background	Ax-225	0	0	0	0	0	1	0	0	1	0	0		0	0	0	0	0	1	6.5	35.7	0.182073
2007-11-29	background	Ax-226	1	0	0	1	0	1	0	0	1	1	0		1	1	0	0	0	1	20.5	35.7	0.57423
2007-11-29	background	Ax-227	1	0	0	0	0	1	1	0	1	0	0		0	0	0	0	0	1	11.5	35.7	0.322129
2007-11-29	background	Ax-228	0	0	0	0	0	0	0	1	1	0	0		0	0	0	0	0	1	3.6	35.7	0.10084
2007-11-29	500 m	Ax-229	0	0	0	0	0	0	0	0	1	0	0		0	0	0	0	0	1	3.5	35.7	0.0980392
2007-11-29	1500 m	Ax-230	0	0	0	0	0	0	0	0	1	0	0		0	0	0	0	0	0	3	35.7	0.0840336
2007-11-29	1500 m	Ax-231	1	0	0	1	1	1	1	1	1	1	0		0	0	0	0	0	1	14.6	35.7	0.408964
2007-11-29	2000 m	Ax-232	0	0	0	1	1	1	0	0	1	1	0		1	0	0	0	0	0	12	35.7	0.336134
2007-11-29	2000 m	Ax-233	1	0	0	1	0	1	0	0	1	1	0		1	1	0	0	0	1	20.5	35.7	0.57423
2007-11-29	2000 m	Ax-234	0	0	0	1	0	0	0	0	1	0	0		0	1	0	0	0	1	8.5	35.7	0.238095
2007-11-29	2000 m	Ax-235	0	0	0	0	0	0	0	0	1	0	0		0	0	0	0	0	1	3.5	35.7	0.0980392
2007-11-29	2000 m	Ax-236	0	0	1	1	0	0	0	1	1	1	0		1	1	0	0	0	1	12.6	35.7	0.352941
2007-11-29	2000 m	Ax-237	1	0	0	1	1	1	1	0	1	1	0		1	0	0	0	0	1	17.5	35.7	0.490196
2007-11-29	2000 m	Ax-238	0	0	0	0	0	1	0	1	1	0	0		0	1	0	0	0	1	9.6	35.7	0.268908
2007-11-29	2000 m	Ax-239	0	0	1	1	1	1	0	1	1	1	0		1	1	0	0	0	1	15.6	35.7	0.436975
2007-11-29	3000 m	Ax-240	1	0	0	1	1	1	1	0	1	1	0		1	1	0	0	0	1	20.5	35.7	0.57423
2007-11-29	4000 m	Ax-241	0	0	0	1	1	1	0	1	1	1	0		1	0	1	0	0	0	19.1	35.7	0.535014
2007-11-29	5500 m	Ax-242	1	0	0	1	0	1	1	0	1	1	0		1	1	0	0	0	0	20	35.7	0.560224
2007-11-29	7000 m	Ax-243	0	0	0	0	0	0	0	0	1	1	0		0	0	0	0	0	1	4.5	35.7	0.12605
2007-12-30	500 m	Ax-254	0	0	0	1	0	0	0	0	1	1	0		1	0	0	0	1	1	9.6	35.7	0.268908
2007-12-30	1500 m	Ax-255	0	0	0	0	1	1	0	0	1	0	0		0	0	0	0	0	1	6.5	35.7	0.182073
2007-12-30	1500 m	Ax-256	0	0	0	0	1	1	0	0	1	0	0		0	0	0	0	0	1	6.5	35.7	0.182073
2007-12-30	4000 m	Ax-257	0	0	0	0	0	0	0	0	1	0	0		0	1	1	0	0	1	10.5	35.7	0.294118
2007-12-30	4000 m	Ax-258	0	0	0	0	0	0	0	1	1	1	0		0	0	0	0	0	1	4.6	35.7	0.128852
2007-12-30	5500 m	Ax-259	0	0	0	1	0	1	1	0	1	1	0		0	0	0	0	0	1	9.5	35.7	0.266106
2008-01-31	5500 m	Ax-263	0	0	0	0	1	1	1	0	1	1	0		0	0	0	0	0	1	7.5	35.7	0.210084
2008-01-31	background	Ax-264	0	0	0	0	0	1	0	0	1	0	0		0	0	0	0	0	1	6.5	35.7	0.182073
2008-01-31	background	Ax-265	0	0	0	1	0	0	0	0	1	1	0		0	0	0	0	0	0	6	35.7	0.168067
2008-01-31	500 m	Ax-266	0	0	0	0	0	1	0	0	1	0	0		0	0	0	0	0	1	6.5	35.7	0.182073
2008-01-31	1000 m	Ax-267	1	0	0	1	1	1	1	1	1	1	0		1	1	0	0	0	1	20.6	35.7	0.577031
2008-01-31	3000 m	Ax-268	1	0	0	0	1	0	0	0	1	1	0		0	0	0	0	0	1	12.5	35.7	0.35014
2008-01-31	3000 m	Ax-269	0	0	0	0	0	0	0	0	1	1	0		0	0	0	0	0	1	4.5	35.7	0.12605
2008-01-31	3000 m	Ax-270	0	0	0	0	1	1	0	0	1	1	0		0	0	0	0	0	1	7.5	35.7	0.210084
2008-03-14	500 m	Ax-312	1	0	0	0	1	1	0	1	1	1	0		1	0	1	1	0	0	27.1	35.7	0.759104
2008-03-14	500 m	Ax-313	0	0	1	1	1	0	1	0	1	1	0		0	0	0	0	0	0	9	35.7	0.252101
2008-03-14	1000 m	Ax-314	0	0	0	0	1	1	1	0	1	0	0		0	0	0	0	0	0	6	35.7	0.168067
2008-03-14	1000 m	Ax-315	1	0	1	1	1	1	1	0	1	1	0		1	0	0	0	0	1	17.5	35.7	0.490196
2008-03-14	3000 m	Ax-316	0	0	0	0	0	0	0	0	1	0	0		0	0	0	0	0	1	3.5	35.7	0.0980392
2008-03-14	3000 m	Ax-317	0	0	0	1	0	0	0	0	1	1	0		0	0	0	0	0	1	6.5	35.7	0.182073
2008-03-14	3000 m	Ax-318	1	0	0	0	0	1	0	0	1	0	0		0	0	1	1	0	1	23.5	35.7	0.658263
2008-03-14	3000 m	Ax-319	0	0	0	0	1	1	1	0	1	0	0		0	0	0	0	0	1	6.5	35.7	0.182073
2008-03-14	1500 m	Ax-320	0	0	0	1	1	1	1	1	1	1	0		1	0	0	0	0	1	12.6	35.7	0.352941
2008-03-14	1500 m	Ax-322	0	0	1	0	0	0	0	0	1	0	0		0	0	0	0	0	1	3.5	35.7	0.0980392
2008-03-14	5500 m	Ax-325	1	0	1	1	1	1	1	1	1	1	0		1	0	0	0	1	1	17.7	35.7	0.495798
2008-03-14	5500 m	Ax-326	0	0	0	0	1	0	0	0	1	0	0		0	0	0	0	0	1	6.5	35.7	0.182073
2008-03-14	7000 m	Ax-327	0	0	0	0	0	0	0	0	1	0	0		0	0	1	0	0	1	10.5	35.7	0.294118
2008-03-14	7000 m	Ax-328	0	0	0	0	1	1	1	0	1	0	0		0	0	0	0	0	1	6.5	35.7	0.182073
2008-03-14	7000 m	Ax-329	0	0	1	0	1	1	1	0	1	0	0		0	0	1	0	0	1	13.5	35.7	0.378151
2008-03-14	7000 m	Ax-330					0	0	0		1					0	0	0	0	1	3.5	14.6	0.239726
2008-03-14	7000 m	Ax-331	0	0	0	1	1	1	1	0	1	0	0		0	0	0	0	0	1	8.5	35.7	0.238095
2008-03-14	7000 m	Ax-332	0	0	0	0	1	0	0	0	1	0	0		0	0	0	0	0	1	6.5	35.7	0.182073
2008-03-14	7000 m	Ax-333					1	1	1	0	1	0	0		0	0	0	0	0	0	6	21.7	0.276498
2008-04-02	500 m	Ax-342	1	0	0	0	0	0	0	1	1	0	0		0	0	0	0	0	1	8.6	35.7	0.240896
2008-04-02	500 m	Ax-343	1	0	0	0	1	1	1	0	1	0	0		0	0	0	0	0	1	11.5	35.7	0.322129
2008-04-02	1000 m	Ax-344	1	0	0	0	0	0	0	1	1	0	0		0	0	0	0	0	0	8.1	35.7	0.226891
2008-04-02	1500 m	Ax-345	1	0	0	0	0	0	0	1	1	0	0		0	0	0	0	0	1	8.6	35.7	0.240896
2008-04-02	1500 m	Ax-346	0	0	0	1	0	0	0	0	1	0	0		1	0	1	0	0	1	15.5	35.7	0.434174
2008-04-02	3000 m	Ax-347	1	0	0	1	0	0	0	0	1	1	0		0	0	0	0	0	1	11.5	35.7	0.322129
2008-04-02	3000 m	Ax-348	0	0	0	0	0	0	0	0	1	1	0		0	0	0	0	0	1	4.5	35.7	0.12605
2008-04-02	4000 m	Ax-349	0	0	0	0	0	0	0	0	1	0			0	0	0	1	0	0	8	32.7	0.244648
2008-05-26	background	Ax-407	1	0	0	0	1	0	1	0	1	0	0		0	0	0	1	0	1	16.5	35.7	0.462185
2008-05-26	background	Ax-408	1	0	0	1	1	0	0	0	1	1	0		0	0	0	0	0	0	14	35.7	0.392157
2008-05-26	background	Ax-409	0	0	0	0	0	0	0	1	1	0	0		0	0	0	1	0	1	8.6	35.7	0.240896
2008-05-26	background	Ax-410	1	0	0	0	0	0	0	1	1	0	0		0	0	0	1	0	0	13.1	35.7	0.366947
2008-05-26	background	Ax-411	0	0	0	0	0	0	0	0	1	0	0		0	0	0	1	0	1	8.5	35.7	0.238095
2008-05-26	background	Ax-412	1	0	0	1	0	0	0	0	1	1	0		0	0	1	1	0	1	23.5	35.7	0.658263
2008-05-26	background	Ax-413	1	0	0	0	1	1	1	1	1	0	0		0	0	0	1	0	1	16.6	35.7	0.464986
2008-05-26	background	Ax-414	0	0	0	0	0	0	0	0	1	0	0		0	0	0	0	0	1	3.5	35.7	0.0980392
2008-05-26	background	Ax-415	1	0	0	0	0	0	0	0	1	0	0		0	0	0	0	0	1	8.5	35.7	0.238095
2008-05-26	500 m	Ax-417	0	0	0	0	0	0	0	0	1	0	0		0	0	0	0	0	1	3.5	35.7	0.0980392
2008-05-26	500 m	Ax-418	0	0	0	0	0	0	0	0	1	0	0		0	0	0	0	0	1	3.5	35.7	0.0980392
2008-05-26	500 m	Ax-419	1	0	0	0	0	0	0	0	1	0	0		0	0	0	0	1	0	8.1	35.7	0.226891
2008-05-26	1000 m	Ax-420	0	0	0	0	0	0	0	1	1	0	0		0	0	0	1	0	1	8.6	35.7	0.240896
2008-05-26	1000 m	Ax-421	0	0	0	0	1	1	1	1	1	0	0		1	0	0	0	0	1	9.6	35.7	0.268908
2008-05-26	1000 m	Ax-422	0	0	0	0	0	0	0	1	1	0	0		0	0	0	0	0	0	3.1	35.7	0.0868347
2008-05-26	1000 m	Ax-423	0	0	0	0	0	0	0	1	1	0	0		0	0	0	0	0	1	3.6	35.7	0.10084
2008-05-26	1500 m	Ax-424	0	0	1	0	0	0	0		1	0	0		0	0	0	0	0	1	3.5	35.6	0.0983146
2008-05-26	2000 m	Ax-425	0	0	0	1	0	0	0	1	1	0	0		0	0	0	1	0	1	10.6	35.7	0.296919
2008-05-26	2000 m	Ax-426	0	0	0	0	0	0	0	1	1	0	0		0	0	0	0	1	1	3.7	35.7	0.103641
2008-05-26	2000 m	Ax-427	1	0	1	0	1	1	1	1	1	0	0		0	0	1	0	0	0	18.1	35.7	0.507003
2008-05-26	2000 m	Ax-428	0	0	1	1	1	1	0	1	1	1	0		0	0	0	0	0	1	9.6	35.7	0.268908
2008-05-26	4000 m	Ax-429	1	0	0	1	1	1	0	1	1	1	0		0	0	0	0	0	0	14.1	35.7	0.394958	0.269743
2008-05-26	4000 m	Ax-430					0	0	0		1					0	0	0	0	1	3.5	14.6	0.239726	0.150499
