# Supplementary material for: How Has the Hazard to Humans of Microorganisms Found in Atmospheric Aerosol in the South of Western Siberia Changed over 10 Years?
Source: Int J Environ Res Public Health. 2020 Mar 3;17(5):1651. doi: 10.3390/ijerph17051651 (PMC7084375; doi:10.3390/ijerph17051651)
Supplement: Supplementary file 1 [file ijerph-17-01651-s001.zip › Table S3.xlsx]

## Sheet: Лист1
Date of sampling	Altitude of sampling	Isolates' codes	Presence of endonucleases	Presence of restriction endonucleases	Presence of plasmid DNAs	Presence of endospores	Presence of cell's pigmentation	Sum	Sum of maximum values	Index
2012-05-22	1500 m	St49				0	1	0.5	2.5	0.2		1
2012-05-22	4000 m	St50				0	1	0.5	2.5	0.2
2012-05-22	4000 m	St51				1	1	2.5	2.5	1
2012-05-22	7000 m	St52				0	1	0.5	2.5	0.2
2012-05-22	7000 m	St53				0	0	0	2.5	0
2012-05-22	7000 m	St54				1	1	2.5	2.5	1
2012-05-22	5500 m	St57				0	1	0.5	2.5	0.2
2012-05-22	5500 m	St59				1	0	2	2.5	0.8
2012-05-22	3000 m	St60				1	0	2	2.5	0.8
2012-05-22	500 m	St61				0	1	0.5	2.5	0.2
2012-05-22	500 m	St62				0	1	0.5	2.5	0.2
2012-05-22	500 m	St63				1	0	2	2.5	0.8
2012-05-22	1000 m	St64				1	0	2	2.5	0.8
2012-05-22	1000 m	St65				0	0	0	2.5	0
2012-05-22	1000 m	St66				1	0	2	2.5	0.8
2012-05-22	1000 m	St67				0		0	2	0
2012-05-22	1500 m	St68				0		0	2	0
2012-05-22	500 m	St69				0		0	2	0
2012-12-13	1000 m	St119	1	0	1	0	0	4	6.5	0.615385
2012-12-13	1000 m	St120	1	0	1	0	0	4	6.5	0.615385
2012-12-13	background	St121	0	0	1	0	1	2.5	6.5	0.384615
2012-12-13	background	St122	1	0	1	1	1	6.5	6.5	1
2012-12-13	background	St123	0	0	1	1	0	4	6.5	0.615385
2012-12-13	background	St124	1	0	1	1	0	6	6.5	0.923077
2012-12-13	background	St125	0	1	1	0	1	4.5	6.5	0.692308
2012-12-13	500 m	St126	0	0	1	1	1	4.5	6.5	0.692308
2012-12-13	500 m	St127	1	0	1	1	1	6.5	6.5	1
2012-12-13	1500 m	St128	1	0	1	1	1	6.5	6.5	1
2012-12-13	1500 m	St129	0	1	1	0	1	4.5	6.5	0.692308
2012-12-13	1500 m	St130	1	0	1	0	1	4.5	6.5	0.692308
2012-12-13	1500 m	St131	1	1	1	0	1	4.5	6.5	0.692308
2012-12-13	1500 m	St132	1	0	1	0	1	4.5	6.5	0.692308
2012-12-13	1500 m	St133	0	0	1	0	0	2	6.5	0.307692
2012-12-13	1500 m	St134	1	0	1	0	0	4	6.5	0.615385
2012-12-13	1500 m	St135	0	0	0	0	0	0	6.5	0
2012-12-13	1500 m	St136	0	0	1	0	1	2.5	6.5	0.384615
2012-12-13	1500 m	St137	0	0	1	0	1	2.5	6.5	0.384615
2012-12-13	1500 m	St138	0	0	1	0	1	2.5	6.5	0.384615
2012-12-13	1500 m	St139	0	0	1	0	0	2	6.5	0.307692
2012-12-13	3000 m	St140	0	0	1	0	1	2.5	6.5	0.384615
2012-12-13	4000 m	St141	1	0	1	1	1	6.5	6.5	1
2012-12-13	4000 m	St142	1	0	1	1	1	6.5	6.5	1
2012-12-13	5500 m	St143	0	0	1	0	1	2.5	6.5	0.384615
2012-12-13	7000 m	St144	0	0	1	0	1	2.5	6.5	0.384615
2012-12-13	7000 m	St145	0	0	1	0	1	2.5	6.5	0.384615
2012-12-13	1500 m	St146	1	1	1	1	1	6.5	6.5	1
2012-12-13	1500 m	St147	0	0	1	0	1	2.5	6.5	0.384615
2012-12-13	1000 m	St148	1	1	1	1	1	6.5	6.5	1
2012-12-13	1000 m	St149	1	0	1	1	0	6	6.5	0.923077
2012-12-13	500 m	St150	1	1	1	1	1	6.5	6.5	1
2012-12-13	500 m	St151	1	1	1	1	1	6.5	6.5	1
2012-12-13	2000 m	St164	1	0	1	0	0	4	6.5	0.615385	0.566909
2012-12-13	2000 m	St165	0	0	1	1	1	4.5	6.5	0.692308	0.33308
2013-02-27	background	St203	0	0	1	1	0	4	6.5	0.615385		1
2013-02-27	1500 m	St205	0	0	1	1	0	4	6.5	0.615385
2013-02-27	1500 m	St206	0	1	1	0	1	4.5	6.5	0.692308
2013-02-27	2000 m	St207				0	1	0.5	2.5	0.2
2013-02-27	2000 m	St208	0	0	1	0	0	2	6.5	0.307692
2013-02-27	2000 m	St209	0	0	1	0	1	2.5	6.5	0.384615
2013-02-27	2000 m	St210	0	0	1	0	1	2.5	6.5	0.384615
2013-02-27	4000 m	St212	0	0	1	0	1	2.5	6.5	0.384615
2013-02-27	5500 m	St219	0	1	1	1	1	6.5	6.5	1
2013-02-27	5500 m	St220	0	1	1	1	1	6.5	6.5	1
2013-02-27	1500 m	St221	0	0	1	1	0	4	6.5	0.615385
2013-02-27	2000 m	St222	0	1	1	0	0	4	6.5	0.615385
2013-04-09	500 m	St223	0	0	1	1	0	4	6.5	0.615385
2013-04-09	500 m	St224	0	0	1	0	1	2.5	6.5	0.384615
2013-04-09	1000 m	St225	0	0	1	0	1	2.5	6.5	0.384615
2013-04-09	1000 m	St226	0	0	1	0	1	2.5	6.5	0.384615
2013-04-09	2000 m	St227	0	0	1	0	1	2.5	6.5	0.384615
2013-04-09	2000 m	St228	0	0	1	0	1	2.5	6.5	0.384615
2013-04-09	3000 m	St229	0	0	1	0	0	2	6.5	0.307692
2013-04-09	3000 m	St230	0	0	1	0	1	2.5	6.5	0.384615
2013-04-09	7000 m	St231	0	0	1	0	0	2	6.5	0.307692
2013-04-09	7000 m	St232	0	0	1	0	0	2	6.5	0.307692
2013-04-09	500 m	St233	0	0	1	0	1	2.5	6.5	0.384615
2013-04-09	500 m	St234	0	0	1	0	1	2.5	6.5	0.384615
2013-04-09	500 м	St235				0	1	0.5	2.5	0.2
2013-04-09	500 m	St236	0	0	1	0	1	2.5	6.5	0.384615
2013-04-09	7000 m	St237	0	0	1	0	1	2.5	6.5	0.384615
2013-04-09	7000 m	St238	0	0	1	0	1	2.5	6.5	0.384615
2013-07-16	1500 m	St329	0	0	1	0	1	2.5	6.5	0.384615
2013-07-16	2000 m	St330	0	0	1	0	1	2.5	6.5	0.384615
2013-07-16	2000 m	St331	0	1	1	0	1	4.5	6.5	0.692308
2013-07-16	4000 m	St332	0	0	1	1	1	4.5	6.5	0.692308
2013-07-16	5500 m	St333	0	0	1	0	1	2.5	6.5	0.384615
2013-07-16	5500 m	St334	0	0	1	0	1	2.5	6.5	0.384615
2013-07-16	7000 m	St335	0	0	1	0	1	2.5	6.5	0.384615
2013-07-16	7000 m	St336	0	1	1	0	1	4.5	6.5	0.692308
2013-07-16	1000 m 6-10 0С	St337	0	0	1	0	1	2.5	6.5	0.384615
2013-07-16	4000 m 6-10 0С	St338	1	1	1	1	1	6.5	6.5	1
2013-07-16	4000 m 6-10 0С	St339	0	0	1	0	1	2.5	6.5	0.384615
2013-07-16	5500 m 6-10 0С	St340	0	0	1	0	1	2.5	6.5	0.384615
2013-07-16	7000 m 6-10 0С	St341	1	0	1	0	1	4.5	6.5	0.692308
2013-07-16	5500 m	St346	0	0	1	0	1	2.5	6.5	0.384615
2013-07-30	1000 m	St350	0	0	1		1	2.5	4.5	0.555556
2013-07-30	1000 m	St351	0	0	1		1	2.5	4.5	0.555556
2013-07-30	1000 m	St353	0	0	1	0	0	2	6.5	0.307692
2013-07-30	1500 m	St354	1	0	1	0	1	4.5	6.5	0.692308
2013-07-30	2000 m	St355	0		1	0	1	2.5	6.5	0.384615
2013-07-30	2000 m	St356	0	0	1	0	1	2.5	6.5	0.384615
2013-07-30	2000 m	St357	0	0	1	0	1	2.5	6.5	0.384615
2013-07-30	2000 m	St358	0	0	1	0	0	2	6.5	0.307692
2013-07-30	2000 m	St359	0	0	1	0	1	2.5	6.5	0.384615
2013-07-30	5500 m	St360	0	0	1	0	1	2.5	6.5	0.384615
2013-07-30	5500 m	St361	0	0	1	0	0	2	6.5	0.307692
2013-07-30	5500 m	St362	0	0	1	0	1	2.5	6.5	0.384615
2013-07-30	7000 m	St363	0	0	1	0	1	2.5	6.5	0.384615
2013-07-30	500 m	St364	0	1	1	0	1	4.5	6.5	0.692308
2013-07-30	500 m	St365	0	0	1	0	0	2	6.5	0.307692
2013-07-30	500 m	St366	0	0	1	0	0	2	6.5	0.307692
2013-07-30	500 m	St367	0	0	1	0	1	2.5	6.5	0.384615
2013-07-30	500 m	St368	0	1	1	0	1	4.5	6.5	0.692308
2013-07-30	1000 m	St369	0	0	1	0	0	2	6.5	0.307692
2013-07-30	1000 m	St370	0	0	1	0	0	2	6.5	0.307692
2013-07-30	1000 m	St371	0	0	1	0	0	2	6.5	0.307692
2013-07-30	1000 m	St372	0	0	1	0	0	2	6.5	0.307692
2013-07-30	1000 m	St373	0	0	1	0	1	2.5	6.5	0.384615
2013-07-30	2000 m	St374	0	0	1	0	0	2	6.5	0.307692
2013-07-30	2000 m	St375	0	0	1	0	0	2	6.5	0.307692
2013-07-30	2000 m	St376	0	0	1	0	0	2	6.5	0.307692
2013-07-30	2000 m	St377	0	0	1	0	0	2	6.5	0.307692
2013-07-30	4000 m	St378	0	0	1	0	0	2	6.5	0.307692
2013-07-30	4000 m	St379	0	0	1	0	0	2	6.5	0.307692
2013-07-30	4000 m	St380	0	0	1	0	1	2.5	6.5	0.384615
2013-07-30	5000 m	St381	0	0	1	0	1	2.5	6.5	0.384615
2013-07-30	5000 m	St382	0	0	1	0	0	2	6.5	0.307692
2013-07-30	5000 m	St383	0	0	1	0	0	2	6.5	0.307692
2013-07-30	7000 m	St384	0	0	1	0	1	2.5	6.5	0.384615
2013-07-30	7000 m	St385	0	0	1	0	1	2.5	6.5	0.384615
2013-07-30	7000 m	St386	0	0	1	0	0	2	6.5	0.307692
2013-07-30	500 m	St387	0	0	1	0	1	2.5	6.5	0.384615
2013-07-30	500 m	St388	0	0	1	0	1	2.5	6.5	0.384615
2013-07-30	500 m	St390	0	1	1	0	1	4.5	6.5	0.692308
2013-07-30	500 m 6-10 0С	St391				0	1	0.5	2.5	0.2
2013-07-30	1000 m 6-10 0С	St392	0	0	1	0	0	2	6.5	0.307692
2013-07-30	2000 m 6-10 0С	St395	0	0	1	1	1	4.5	6.5	0.692308
2013-07-30	3000 m 6-10 0С	St396	1	0	1	1	1	6.5	6.5	1
2013-07-30	4000 m 6-10 0С	St397	0	0	1	0	0	2	6.5	0.307692
2013-07-30	5500 m 6-10 0С	St398	0	0	1	0	1	2.5	6.5	0.384615
2013-07-30	5500 m 6-10 0С	St399	0	0	1	0	0	2	6.5	0.307692
2013-07-30	5500 m 6-10 0С	St401	0	0	1	0	0	2	6.5	0.307692
2013-10-01	7000 m	St454	0	0	1	0	0	2	6.5	0.307692
2013-10-01	7000 m	St455	1	0	1	0	0	4	6.5	0.615385
2013-10-01	7000 m	St456	0	0	1	0	1	2.5	6.5	0.384615
2013-10-01	5500 m	St457	1	0	1	0	0	4	6.5	0.615385
2013-10-01	5500 m	St458	1	0	1	0	0	4	6.5	0.615385
2013-10-01	2000 m	St459	0	0	1	0	1	2.5	6.5	0.384615
2013-10-01	1500 m	St460	0	0	1	0	0	2	6.5	0.307692
2013-10-01	500 m	St461	0	0	1		1	2.5	4.5	0.555556
2013-10-01	500 m	St462	0	0	1		1	2.5	4.5	0.555556
2013-10-01	7000 m	St463				0	0	0	2.5	0
2013-10-01	7000 m	St466	0	0	1	0	0	2	6.5	0.307692
2013-10-01	3000 m 6-10 0С	St467	0	0	1	0	1	2.5	6.5	0.384615
2013-10-01	500 m	St468	0	0	1	0	0	2	6.5	0.307692
2013-10-01	500 m	St469	0	0	1	0	1	2.5	6.5	0.384615
2013-10-01	500 m	St470	0	0	1	0	1	2.5	6.5	0.384615
2013-10-01	500 m	St471	0	0	1	0	1	2.5	6.5	0.384615
2013-10-01	500 m	St472	0	0	1	0	1	2.5	6.5	0.384615
2013-10-01	500 m	St473	0	0	1	0	1	2.5	6.5	0.384615
2013-10-01	500 m	St474	0	0	1	0	1	2.5	6.5	0.384615
2013-10-01	500 m	St475	0	0	1	0	1	2.5	6.5	0.384615
2013-10-01	500 m	St476	0	0	1	0	1	2.5	6.5	0.384615
2013-10-01	500 m	St477	0	0	1	0	1	2.5	6.5	0.384615
2013-10-01	500 m	St478	0	0	1	0	1	2.5	6.5	0.384615
2013-10-01	500 m	St479	0	0	1	0	1	2.5	6.5	0.384615
2013-10-01	500 m	St480	0	0	1	0	1	2.5	6.5	0.384615
2013-10-01	500 m	St481	0	0	1	0	1	2.5	6.5	0.384615
2013-10-01	500 m	St482	0	0	1	0	0	2	6.5	0.307692
2013-10-01	500 m	St484	0	0	1	0	1	2.5	6.5	0.384615
2013-10-01	1500 m	St489	0	0	1	0	0	2	6.5	0.307692
2013-10-01	500 m 6-10 0С	St498				0	1	0.5	2.5	0.2
2013-10-01	500 m 6-10 0С	St502				0		0	2	0
2013-10-01	500 m 6-10 0С	St503				0	1	0.5	2.5	0.2
2013-10-01	500 m 6-10 0С	St504				0	1	0.5	2.5	0.2
2013-10-01	7000 m 6-10 0С	St506				0	1	0.5	2.5	0.2
2013-10-01	7000 m 6-10 0С	St507				0	1	0.5	2.5	0.2
2013-10-01	7000 m 6-10 0С	St508				0	1	0.5	2.5	0.2
2013-10-01	7000 m 6-10 0С	St509				1	1	2.5	2.5	1
2013-10-01	7000 m 6-10 0С	St511				0	1	0.5	2.5	0.2
2013-10-01	7000 m 6-10 0С	St512				0	1	0.5	2.5	0.2
2013-10-01	7000 m 6-10 0С	St513				0	1	0.5	2.5	0.2
2013-10-01	500 m 6-10 0С	St514				0	1	0.5	2.5	0.2
2013-10-01	500 m 6-10 0С	St515				0	1	0.5	2.5	0.2
2013-10-01	500 m 6-10 0С	St516				0	1	0.5	2.5	0.2
2013-10-01	500 m 6-10 0С	St517				0	1	0.5	2.5	0.2
2013-10-01	500 m 6-10 0С	St518				0	1	0.5	2.5	0.2
2013-10-01	500 m 6-10 0С	St519				0	1	0.5	2.5	0.2
2013-10-01	500 m 6-10 0С	St520				0	1	0.5	2.5	0.2
2013-10-01	500 m 6-10 0С	St521				0	1	0.5	2.5	0.2
2013-10-01	500 m 6-10 0С	St522				0	1	0.5	2.5	0.2
2013-10-01	500 m 6-10 0С	St523				0	1	0.5	2.5	0.2
2013-10-01	500 m 6-10 0С	St524				0	1	0.5	2.5	0.2
2013-10-01	500 m 6-10 0С	St525				0	1	0.5	2.5	0.2
2013-10-01	500 m 6-10 0С	St526				0	1	0.5	2.5	0.2
2013-10-01	500 m 6-10 0С	St527				0	1	0.5	2.5	0.2
2013-10-01	500 m 6-10 0С	St528				0	0	0	2.5	0
2013-10-01	500 m 6-10 0С	St531				1	0	2	2.5	0.8
2013-10-01	500 m 6-10 0С	St532				0	1	0.5	2.5	0.2
2013-12-24	1000 m	St592	0			0	1	0.5	4.5	0.111111
2013-12-24	1500 m	St593	0			0	1	0.5	4.5	0.111111
2013-12-24	4000 m	St594	0			0	0	0	4.5	0
2013-12-24	7000 m	St596	0			0	1	0.5	4.5	0.111111	0.380336
2013-12-24	5500 m	St597	0			1	0	2	4.5	0.444444	0.190542
2014-01-30	500 m	St614	0			1	0	2	4.5	0.444444		0.923077
2014-01-30	2000 m	St615	0			0	0	0	4.5	0
2014-01-30	3000 m	St616	0			0	1	0.5	4.5	0.111111
2014-01-30	5500 m	St617	0			0	1	0.5	4.5	0.111111
2014-01-30	7000 m	St618	0			1	0	2	4.5	0.444444
2014-03-18	5500 m	St639	0			0	1	0.5	4.5	0.111111
2014-03-18	7000 m	St640	0			1	0	2	4.5	0.444444
2014-03-18	5500 m	St641	1		1	1	0	6	6.5	0.923077
2014-04-25	1500 m	St 656	0		1	1	1	4.5	6.5	0.692308
2014-04-25	1500 m	St 657			1	0	0	2	4.5	0.444444
2014-04-25	1500 m	St 658	0		1	0	1	2.5	6.5	0.384615
2014-04-25	1500 m	St 659	0		1	0	0	2	6.5	0.307692
2014-04-25	1500 m	St 660	0		1	0	1	2.5	6.5	0.384615
2014-04-25	1500 m	St 662	0		1	0	0	2	6.5	0.307692
2014-04-25	1500 m	St 663	0		1	0	1	2.5	6.5	0.384615
2014-04-25	1500 m	St 664	0		1	0	1	2.5	6.5	0.384615
2014-04-25	2000 m	St 667	0		1	0	1	2.5	6.5	0.384615
2014-04-25	2000 m	St 668	0		1	0	1	2.5	6.5	0.384615
2014-04-25	2000 m	St 669	0		1	0	1	2.5	6.5	0.384615
2014-04-25	3000 m	St 672	0		1	0	1	2.5	6.5	0.384615
2014-04-25	3000 m	St 673	0		1	0	0	2	6.5	0.307692
2014-04-25	4000 m	St 674	0		1	0	1	2.5	6.5	0.384615
2014-04-25	4000 m	St 675	0		1	0	1	2.5	6.5	0.384615
2014-04-25	4000 m	St 676			1	0	1	2.5	4.5	0.555556
2014-04-25	500 m	St 677	0		1	0	1	2.5	6.5	0.384615
2014-04-25	500 m	St 678	0		1	0	0	2	6.5	0.307692
2014-04-25	500 m	St 679	0		1	0	1	2.5	6.5	0.384615
2014-04-25	500 m	St 682	0		1	0	1	2.5	6.5	0.384615
2014-04-25	1000 m	St 683	0		1	0	1	2.5	6.5	0.384615
2014-04-25	1000 m	St 684	0		1	0	1	2.5	6.5	0.384615
2014-04-25	1000 m	St 685	0		1	0	1	2.5	6.5	0.384615
2014-04-25	1000 m	St 686	0		1	0	1	2.5	6.5	0.384615
2014-04-25	1000 m	St 688	0		1	0	1	2.5	6.5	0.384615
2014-04-25	1000 m	St 689	0		1	0	1	2.5	6.5	0.384615
2014-04-25	1000 m	St 690	0		1	0	1	2.5	6.5	0.384615
2014-04-25	1000 m	St 691	0		1	0	1	2.5	6.5	0.384615
2014-04-25	1000 m	St 692	0		1	0	1	2.5	6.5	0.384615
2014-04-25	2000 m	St 693	0		1	0	0	2	6.5	0.307692
2014-04-25	2000 m	St 694	0		1	0	0	2	6.5	0.307692
2014-04-25	7000 m	St 695	0		1	0	1	2.5	6.5	0.384615
2014-04-25	7000 m	St 696	0		1	0	0	2	6.5	0.307692
2014-04-25	7000 m	St 697	0		1	0	0	2	6.5	0.307692
2014-04-25	7000 m	St 698	0		1	0	1	2.5	6.5	0.384615
2014-04-25	7000 m	St 699	0		1	0	1	2.5	6.5	0.384615
2014-04-25	7000 m	St 700	0		1	1	1	4.5	6.5	0.692308
2014-04-25	4000 m	St 702	0		1	0	0	2	6.5	0.307692
2014-04-25	5500 m	St 704	0		1	0	1	2.5	6.5	0.384615
2014-04-25	500 m 6-10 0С	St 705	0		1	0	1	2.5	6.5	0.384615
2014-04-25	500 m 6-10 0С	St 706	0		1	0	1	2.5	6.5	0.384615
2014-04-25	500 m 6-10 0С	St 707	0		1	0	0	2	6.5	0.307692
2014-04-25	500 m 6-10 0С	St 708	0		1	0	1	2.5	6.5	0.384615
2014-04-25	500 m 6-10 0С	St 709	0		1	0	1	2.5	6.5	0.384615
2014-04-25	500 m 6-10 0С	St 710	0		1	0	1	2.5	6.5	0.384615
2014-04-25	1500 m 6-10 0С	St 711				0	1	0.5	2.5	0.2
2014-04-25	1500 m 6-10 0С	St 712	0		1	0	1	2.5	6.5	0.384615
2014-04-25	1500 m 6-10 0С	St 713	0		1	0	1	2.5	6.5	0.384615
2014-04-25	1500 m 6-10 0С	St 714	0		1	0	1	2.5	6.5	0.384615
2014-04-25	1500 m 6-10 0С	St 717	0		1	0	0	2	6.5	0.307692
2014-04-25	1500 m 6-10 0С	St 718	0		1	0	1	2.5	6.5	0.384615
2014-04-25	1500 m 6-10 0С	St 720	0		1	0	1	2.5	6.5	0.384615
2014-04-25	1500 m 6-10 0С	St 721	0		1	0	1	2.5	6.5	0.384615
2014-04-25	2000 m 6-10 0С	St 722	0		1	0	1	2.5	6.5	0.384615
2014-04-25	2000 m 6-10 0С	St 724	0		1	0	1	2.5	6.5	0.384615
2014-04-25	2000 m 6-10 0С	St 726	0		1	0	0	2	6.5	0.307692
2014-04-25	3000 m 6-10 0С	St 727	0		1	0	1	2.5	6.5	0.384615
2014-04-25	3000 m 6-10 0С	St 728	0		1	0	1	2.5	6.5	0.384615
2014-04-25	3000 m 6-10 0С	St 729	0		1	0	1	2.5	6.5	0.384615
2014-04-25	3000 m 6-10 0С	St 730	0		1	0	1	2.5	6.5	0.384615
2014-04-25	4000 m 6-10 0С	St 731	0		1	0	0	2	6.5	0.307692
2014-04-25	7000 m 6-10 0С	St 734	0		1	0	1	2.5	6.5	0.384615
2014-04-25	7000 m 6-10 0С	St 735	0		1	0	1	2.5	6.5	0.384615
2014-04-25	7000 m 6-10 0С	St 736	0		1	0	1	2.5	6.5	0.384615
2014-04-25	7000 m 6-10 0С	St 738	0		1	0	0	2	6.5	0.307692
2014-04-25	7000 m 6-10 0С	St 739	0		1	0	0	2	6.5	0.307692
2014-07-03	background	St 786	0		1	0	1	2.5	6.5	0.384615
2014-07-03	background	St 787	0		1	0	1	2.5	6.5	0.384615
2014-07-03	background	St 788	0		1	0	0	2	6.5	0.307692
2014-07-03	background	St 789	0		1	0	1	2.5	6.5	0.384615
2014-07-03	500 m	St 790	0		1	0	1	2.5	6.5	0.384615
2014-07-03	500 m	St 791	0		1	1	1	4.5	6.5	0.692308
2014-07-03	500 m	St 792	0		1	0	1	2.5	6.5	0.384615
2014-07-03	500 m	St 793	0		1	0	0	2	6.5	0.307692
2014-07-03	500 m	St 794	0		1	0	0	2	6.5	0.307692
2014-07-03	1000 m	St 795	0		1	0	1	2.5	6.5	0.384615
2014-07-03	1500 m	St 796	0		1	0	0	2	6.5	0.307692
2014-07-03	1500 m	St 797	0		1	0	0	2	6.5	0.307692
2014-07-03	7000 m	St 798	0		1	1	0	4	6.5	0.615385
2014-07-03	2000 m	St 799	0		1	0	1	2.5	6.5	0.384615
2014-07-03	4000 m	St 800	0		1	0	1	2.5	6.5	0.384615
2014-07-03	5500 m	St 801	0		1	0	1	2.5	6.5	0.384615
2014-07-03	5500 m	St 802	0		1	0	1	2.5	6.5	0.384615
2014-07-03	7000 m	St 803	0		1	0	1	2.5	6.5	0.384615
2014-07-03	500 m	St 804	0		1	0	1	2.5	6.5	0.384615
2014-07-03	500 m	St 805	0		1	0	1	2.5	6.5	0.384615
2014-07-03	1000 m	St 806	1		1	0	1	4.5	6.5	0.692308
2014-07-03	1500 m	St 807	0		1	0	1	2.5	6.5	0.384615
2014-07-03	1500 m	St 808	1		1	0	1	4.5	6.5	0.692308
2014-07-03	2000 m	St 809	0		1	1	1	4.5	6.5	0.692308
2014-07-03	1000 m	St 810	0		1	1	1	4.5	6.5	0.692308
2014-07-03	1000 m	St 811	0		1	1	1	4.5	6.5	0.692308
2014-07-03	5500 m	St 812	0		1	0	0	2	6.5	0.307692
2014-07-03	5500 m	St 813	0		1	0	1	2.5	6.5	0.384615
2014-07-03	1500 m	St 814	0		1	1	1	4.5	6.5	0.692308
2014-07-03	1500 m	St 815	0		1	1	1	4.5	6.5	0.692308
2014-07-03	500 m 6-10 0С	St 816	0		1	0	1	2.5	6.5	0.384615
2014-07-03	500 m 6-10 0С	St 817	0		1	0	0	2	6.5	0.307692
2014-07-24	1000 m	St 855	0		1	0	1	2.5	6.5	0.384615
2014-07-24	1000 m	St 856	0		1	1	0	4	6.5	0.615385
2014-07-24	1000 m	St 858	0		1	0	0	2	6.5	0.307692
2014-07-24	2000 m	St 859	0		1	1	1	4.5	6.5	0.692308
2014-07-24	3000 m	St 860	0		1	1	0	4	6.5	0.615385
2014-07-24	4000 m	St 861	0		1	1	1	4.5	6.5	0.692308
2014-07-24	4000 m	St 862	0		1	1	1	4.5	6.5	0.692308
2014-07-24	4000 m	St 863	0		1	1	1	4.5	6.5	0.692308
2014-07-24	500 m	St 864	0		1	1	0	4	6.5	0.615385
2014-07-24	500 m	St 865	0		1	1	0	4	6.5	0.615385
2014-07-24	1000 m	St 866	0		1	1	0	4	6.5	0.615385
2014-07-24	2000 m	St 867	0		1	1	1	4.5	6.5	0.692308
2014-07-24	1000 m	St 882	0		1	0	1	2.5	6.5	0.384615
2014-07-24	1500 m	St 883	0		1	0	1	2.5	6.5	0.384615
2014-07-24	2000 m	St 884	0		1	0	1	2.5	6.5	0.384615
2014-07-24	500 m	St 886	0		1	0	1	2.5	6.5	0.384615
2014-07-24	500 m	St 887	1		1	0	0	4	6.5	0.615385
2014-07-24	500 m 6-10 0С	St 888	0		1	0	1	2.5	6.5	0.384615
2014-07-24	500 m 6-10 0С	St 889	0		1	0	0	2	6.5	0.307692
2014-07-24	1000 m 6-10 0С	St 890	0		1	0	1	2.5	6.5	0.384615
2014-07-24	1000 m 6-10 0С	St 891	0		1	0	1	2.5	6.5	0.384615
2014-07-24	1000 m 6-10 0С	St 892	0		1	0	1	2.5	6.5	0.384615
2014-07-24	1000 m 6-10 0С	St 893	0		1	0	0	2	6.5	0.307692
2014-07-24	1000 m 6-10 0С	St 894	0		1	0	1	2.5	6.5	0.384615
2014-07-24	1000 m 6-10 0С	St 895	0		1	0	1	2.5	6.5	0.384615
2014-07-24	1500 m 6-10 0С	St 896	0		1	0	0	2	6.5	0.307692
2014-07-24	3000 m 6-10 0С	St 897	1		1	0	1	4.5	6.5	0.692308
2014-07-24	4000 m 6-10 0С	St 898	0		1	0	1	2.5	6.5	0.384615
2014-07-24	4000 m 6-10 0С	St 899	0		1	0	1	2.5	6.5	0.384615
2014-07-24	4000 m 6-10 0С	St 900	0		1	0	1	2.5	6.5	0.384615
2014-12-23	2000 m	St 993	0		1	0	1	2.5	6.5	0.384615
2014-12-23	2000 m	St 994	0		1	0	1	2.5	6.5	0.384615
2014-12-23	2000 m	St 995	0		1	1	0	4	6.5	0.615385
2014-12-23	3000 m	St 996	0		1	0	1	2.5	6.5	0.384615
2014-12-23	4000 m	St 997	0		1	0	1	2.5	6.5	0.384615
2014-12-23	7000 m	St 998	0		1	0	1	2.5	6.5	0.384615	0.414883
2014-12-23	2000 m	St 1000	0		1	0	1	2.5	6.5	0.384615	0.1375
2015-01-29	500 m	Cb1	0		1	0	0	2	6.5	0.307692		1
2015-01-29	500 m	Cb2	0		1	0	1	2.5	6.5	0.384615
2015-01-29	1000 m	Cb3	0		1	0	0	2	6.5	0.307692
2015-01-29	1000 m	Cb4	1		1	0	1	4.5	6.5	0.692308
2015-01-29	1000 m	Cb5	0		1	0	1	2.5	6.5	0.384615
2015-01-29	2000 m	Cb6	1		1	1	1	6.5	6.5	1
2015-01-29	2000 m	Cb8	0		1	0	0	2	6.5	0.307692
2015-01-29	3000 m	Cb9	0		1	0	1	2.5	6.5	0.384615
2015-01-29	4000 m	Cb10	0		1	0	0	2	6.5	0.307692
2015-01-29	4000 m	Cb11	0		1	0	1	2.5	6.5	0.384615
2015-01-29	4000 m	Cb12	0		1	0	1	2.5	6.5	0.384615
2015-01-29	4000 m	Cb13	0		1	0	0	2	6.5	0.307692
2015-01-29	4000 m	Cb14	0		1	0	1	2.5	6.5	0.384615
2015-01-29	4000 m	Cb15	0		1	0	1	2.5	6.5	0.384615
2015-01-29	5500 m	Cb16	1		1	0	1	4.5	6.5	0.692308
2015-01-29	5500 m	Cb17	1		1	0	1	4.5	6.5	0.692308
2015-01-29	7000 m	Cb18	0		1	0	1	2.5	6.5	0.384615
2015-01-29	background	Cb19	0		1	0	1	2.5	6.5	0.384615
2015-01-29	background	Cb20	0		1	0	1	2.5	6.5	0.384615
2015-01-29	background	Cb21	0		1	0	1	2.5	6.5	0.384615
2015-01-29	background	Cb22	0		1	0	1	2.5	6.5	0.384615
2015-01-29	1000 m	Cb31	0		1	0	1	2.5	6.5	0.384615
2015-01-29	4000 m 6-10 0С	Cb32	0		1	0	1	2.5	6.5	0.384615
2015-03-31	500 m	Cb47	0		1	0	1	2.5	6.5	0.384615
2015-03-31	500 m	Cb48	0		1	0	0	2	6.5	0.307692
2015-03-31	500 m	Cb49	0		1	0	1	2.5	6.5	0.384615
2015-03-31	1500 m	Cb50	0		1	0	1	2.5	6.5	0.384615
2015-03-31	1500 m	Cb51	0		1	0	1	2.5	6.5	0.384615
2015-03-31	2000 m	Cb52	0		1	0	0	2	6.5	0.307692
2015-03-31	2000 m	Cb53	0		1	0	1	2.5	6.5	0.384615
2015-03-31	7000 m	Cb54	0		1	0	1	2.5	6.5	0.384615
2015-05-05	background	Cb68	0		1	0	0	2	6.5	0.307692
2015-05-05	500 m	Cb69	0		1	0	0	2	6.5	0.307692
2015-05-05	500 m	Cb70	1		1	0	1	4.5	6.5	0.692308
2015-05-05	500 m	Cb71	0		1	0	0	2	6.5	0.307692
2015-05-05	500 m	Cb72	0		1	0	0	2	6.5	0.307692
2015-05-05	500 m	Cb73	0		1	1	0	4	6.5	0.615385
2015-05-05	500 m	Cb74	0		1	0	1	2.5	6.5	0.384615
2015-05-05	500 m	Cb75	1		1	0	1	4.5	6.5	0.692308
2015-05-05	1000 m	Cb76	0		1	0	0	2	6.5	0.307692
2015-05-05	1000 m	Cb77	0		1	0	1	2.5	6.5	0.384615
2015-05-05	1000 m	Cb78	0		1	0	1	2.5	6.5	0.384615
2015-05-05	1000 m	Cb79	0		1	0	1	2.5	6.5	0.384615
2015-05-05	1000 m	Cb80	0		1	1	1	4.5	6.5	0.692308
2015-05-05	1000 m	Cb81	0		1	0	1	2.5	6.5	0.384615
2015-05-05	1500 m	Cb82	0		1	0	0	2	6.5	0.307692
2015-05-05	1500 m	Cb83	0		1	0	0	2	6.5	0.307692
2015-05-05	1500 m	Cb84	0		1	0	0	2	6.5	0.307692
2015-05-05	2000 m	Cb85	0		1	0	1	2.5	6.5	0.384615
2013-07-30	2000 m	Cb86	0		1	0	1	2.5	6.5	0.384615
2015-05-05	500 m 6-10 0С	Cb87	0		1	0	1	2.5	6.5	0.384615
2015-05-05	500 m 6-10 0С	Cb88	0		1	0	1	2.5	6.5	0.384615
2015-05-05	500 m 6-10 0С	Cb89	0		1	0	0	2	6.5	0.307692
2015-05-05	1000 m 6-10 0С	Cb90	0		1	0	0	2	6.5	0.307692
2015-05-05	1500 m 6-10 0С	Cb91	0		1	0	1	2.5	6.5	0.384615
2015-05-05	1500 m 6-10 0С	Cb92	0		1	0	0	2	6.5	0.307692
2015-05-05	1500 m 6-10 0С	Cb93	0		1	0	0	2	6.5	0.307692
2015-05-05	1500 m 6-10 0С	Cb94	0		1	0	0	2	6.5	0.307692
2015-05-05	2000 m 6-10 0С	Cb96	0		1	0	1	2.5	6.5	0.384615
2015-05-05	2000 m 6-10 0С	Cb98	0		1	0	0	2	6.5	0.307692
2015-05-05	2000 m 6-10 0С	Cb100	0		1	0	1	2.5	6.5	0.384615
2015-05-05	2000 m 6-10 0С	Cb101	0		1	0	1	2.5	6.5	0.384615
2015-05-05	500 m	Cb102	0		1	0	0	2	6.5	0.307692
2015-05-05	1000 m	Cb103	0		1	0	0	2	6.5	0.307692
2015-08-07	500 m	Cb212	0		1	0	0	2	6.5	0.307692
2015-08-07	500 m	Cb213	0		1	1	0	4	6.5	0.615385
2015-08-07	500 m	Cb214	0		1	0	1	2.5	6.5	0.384615
2015-08-07	500 m	Cb215	0		1	0	0	2	6.5	0.307692
2015-08-07	1500 m	Cb216	0		1	0	1	2.5	6.5	0.384615
2015-08-07	1500 m	Cb217	0		1	0	1	2.5	6.5	0.384615
2015-08-07	1500 m	Cb218	0		1	0	1	2.5	6.5	0.384615
2015-08-07	2000 m	Cb219	0		1	0	1	2.5	6.5	0.384615
2015-08-07	2000 m	Cb220	0		1	0	0	2	6.5	0.307692
2015-08-07	2000 m	Cb221	0		1	0	1	2.5	6.5	0.384615
2015-08-07	2000 m	Cb222	0		1	0	1	2.5	6.5	0.384615
2015-08-07	1500 m	Cb223	0		1	0	1	2.5	6.5	0.384615
2015-08-07	4000 m	Cb224	0		1	0	1	2.5	6.5	0.384615
2015-08-07	4000 m	Cb225	1		1	0	1	4.5	6.5	0.692308
2015-08-07	4000 m	Cb226	0		1	0	1	2.5	6.5	0.384615
2015-08-07	3000 m	Cb227	0		1	0	1	2.5	6.5	0.384615
2015-08-07	3000 m	Cb228	0		1	0	1	2.5	6.5	0.384615
2015-08-07	5500 m	Cb229	1		1	0	0	4	6.5	0.615385
2015-08-07	5500 m	Cb230	0		1	1	0	4	6.5	0.615385
2015-08-07	5500 m	Cb231	0		1	0	1	2.5	6.5	0.384615
2015-08-07	5500 m	Cb232	0		1	0	1	2.5	6.5	0.384615
2015-08-07	500 m	Cb233	0		1	0	1	2.5	6.5	0.384615
2015-08-07	1000 m	Cb234	0		1	0	1	2.5	6.5	0.384615
2015-08-07	1500 m	Cb235	0		1	0	1	2.5	6.5	0.384615
2015-08-07	1500 m	Cb236	0		1	0	1	2.5	6.5	0.384615
2015-08-07	2000 m	Cb237	0		1	0	1	2.5	6.5	0.384615
2015-08-07	2000 m	Cb238	1		1	0	0	4	6.5	0.615385
2015-08-07	3000 m	Cb239	0		1	0	1	2.5	6.5	0.384615
2015-08-07	4000 m	Cb240	0		1	0	1	2.5	6.5	0.384615
2015-08-07	7000 m	Cb241	0		1	0	0	2	6.5	0.307692
2015-08-07	1000 m	Cb242	1		1	0	1	4.5	6.5	0.692308
2015-08-07	4000 m	Cb243	0		1	0	1	2.5	6.5	0.384615
2015-08-07	5500 m	Cb244	0		1	0	0	2	6.5	0.307692	0.405024
2015-08-07	7000 m	Cb245	0		1	0	0	2	6.5	0.307692	0.125077
2016-01-20	1500 m	Cb304	0		1	1	0	4	6.5	0.615385		1
2016-01-20	1500 m	Cb305	1		1	0	1	4.5	6.5	0.692308
2016-01-20	1500 m	Cb306	1		1	1	0	6	6.5	0.923077
2016-01-20	3000 m	Cb307	0		1	0	1	2.5	6.5	0.384615
2016-01-20	2000 m	Cb308	0		1	0	1	2.5	6.5	0.384615
2016-01-20	1500 m	Cb311	0		1	0		2	6	0.333333
2016-01-20	1500 m	Cb312	0		1	0		2	6	0.333333
2016-01-20	1500 m	Cb313	0		1	0		2	6	0.333333
2016-02-26	background	Cb-326	0		1	0	1	2.5	6.5	0.384615
2016-02-26	500 m	Cb-327	0		1	0	1	2.5	6.5	0.384615
2016-02-26	500 m	Cb-328	0		1	0	1	2.5	6.5	0.384615
2016-02-26	4000 m	Cb-329	0		1	0	0	2	6.5	0.307692
2016-02-26	4000 m	Cb-330	0		1	0	1	2.5	6.5	0.384615
2016-02-26	5500 m	Cb-331	0		1	0	0	2	6.5	0.307692
2016-02-26	1500 m	Cb-332	0		1	0	1	2.5	6.5	0.384615
2016-02-26	1500 m	Cb-333	0		1	0	1	2.5	6.5	0.384615
2016-02-26	1500 m	Cb-334	0		1	0	1	2.5	6.5	0.384615
2016-02-26	5500 m	Cb-335	0		1	0	0	2	6.5	0.307692
2016-02-26	5500 m	Cb-336	0		1	0	0	2	6.5	0.307692
2016-02-26	7000 m	Cb-337	0		1	0	0	2	6.5	0.307692
2016-02-26	2000 m	Cb-338	0		1	0	1	2.5	6.5	0.384615
2016-02-26	1000 m	Cb-339	0		1	0	1	2.5	6.5	0.384615
2016-02-26	3000 m	Cb-340	0		1	0	1	2.5	6.5	0.384615
2016-02-26	3000 m	Cb-341	0		1	0	1	2.5	6.5	0.384615
2016-02-26	3000 m	Cb-342	0		1	0	1	2.5	6.5	0.384615
2016-02-26	3000 m	Cb-343	0		1	0	1	2.5	6.5	0.384615
2016-02-26	3000 m	Cb-344	0		1	0	0	2	6.5	0.307692
2016-02-26	3000 m	Cb-345	0		1	0	1	2.5	6.5	0.384615
2016-02-26	1000 m	Cb-346	0		1	0	0	2	6.5	0.307692
2016-02-26	1000 m	Cb-347	0		1	0	1	2.5	6.5	0.384615
2016-02-26	1000 m	Cb-348	0		1	0	1	2.5	6.5	0.384615
2016-02-26	1000 m	Cb-349	0		1	0	1	2.5	6.5	0.384615
2016-02-26	1000 m	Cb-350	0		1	0	1	2.5	6.5	0.384615
2016-02-26	1000 m	Cb-351	0		1	0	1	2.5	6.5	0.384615
2016-02-26	2000 m	Cb-352	0		1	0	1	2.5	6.5	0.384615
2016-02-26	2000 m	Cb-353	0		1	0	1	2.5	6.5	0.384615
2016-02-26	4000 m	Cb-354	0		1	0	0	2	6.5	0.307692
2016-02-26	4000 m	Cb-355	0		1	0	0	2	6.5	0.307692
2016-02-26	4000 m	Cb-356	0		1	0	0	2	6.5	0.307692
2016-02-26	1500 m	Cb-357	0		1	0	0	2	6.5	0.307692
2016-02-26	1500 m	Cb-358	0		1	0	1	2.5	6.5	0.384615
2016-02-26	1500 m	Cb-359	0		1	0	1	2.5	6.5	0.384615
2016-02-26	1500 m	Cb-360	0		1	0	0	2	6.5	0.307692
2016-02-26	1500 m	Cb-361	0		1	0	1	2.5	6.5	0.384615
2016-02-26	1500 m	Cb-362	0		1	0	1	2.5	6.5	0.384615
2016-02-26	1000 m	Cb-363	0		1	0	1	2.5	6.5	0.384615
2016-02-26	500 m	Cb-364	0		1	0	1	2.5	6.5	0.384615
2016-02-26	1000 m	Cb-365	0		1	0	1	2.5	6.5	0.384615
2016-02-26	3000 m	Cb-366	0		1	0	1	2.5	6.5	0.384615
2016-02-26	4000 m	Cb-367	0		1	0	0	2	6.5	0.307692
2016-02-26	4000 m	Cb-368	0		1	0	0	2	6.5	0.307692
2016-02-26	5500 m	Cb-369	0		1	0	1	2.5	6.5	0.384615
2016-02-26	5500 m	Cb-370	0		1	0	1	2.5	6.5	0.384615
2016-02-26	1000 m	Cb-371	0		1	0	1	2.5	6.5	0.384615
2016-02-26	500 m	Cb-372	0		1	0	0	2	6.5	0.307692
2016-02-26	500 m	Cb-373	0		1	0	1	2.5	6.5	0.384615
2016-02-26	500 m	Cb-374	0		1	0	1	2.5	6.5	0.384615
2016-02-26	1500 m	Cb-375	0		1	0	1	2.5	6.5	0.384615
2016-02-26	1500 m	Cb-376	0		1	0	0	2	6.5	0.307692
2016-02-26	1500 m	Cb-377	0		1	0	0	2	6.5	0.307692
2016-02-26	1500 m	Cb-378	0		1	0	0	2	6.5	0.307692
2016-02-26	3000 m	Cb-379	0		1	0	1	2.5	6.5	0.384615
2016-02-26	3000 m	Cb-380	0		1	0	1	2.5	6.5	0.384615
2016-02-26	5500 m 6-10 0С	Cb-381	0		1	0	0	2	6.5	0.307692
2016-02-26	5500 m 6-10 0С	Cb-382	0		1	0	0	2	6.5	0.307692
2016-02-26	5500 m 6-10 0С	Cb-383	0		1	0	0	2	6.5	0.307692
2016-02-26	5500 m 6-10 0С	Cb-384	0		1	0	1	2.5	6.5	0.384615
2016-02-26	5500 m 6-10 0С	Cb-385	0		1	0	0	2	6.5	0.307692
2016-03-22	500 m	Cb-396	0		1	0	1	2.5	6.5	0.384615
2016-03-22	500 m	Cb-397	0		1	0	1	2.5	6.5	0.384615
2016-03-22	500 m	Cb-398	1		1	0	1	4.5	6.5	0.692308
2016-03-22	500 m	Cb-399	0		1	0	1	2.5	6.5	0.384615
2016-03-22	1000 m	Cb-400	0		1	0	1	2.5	6.5	0.384615
2016-03-22	1000 m	Cb-401	0		1	0	1	2.5	6.5	0.384615
2016-03-22	2000 m	Cb-402	0		1	0	1	2.5	6.5	0.384615
2016-03-22	7000 m	Cb-403	0		1	0	1	2.5	6.5	0.384615
2016-03-22	1000 m	Cb-404	0		1	1	0	4	6.5	0.615385
2016-03-22	1000 m	Cb-405	0		1	0	1	2.5	6.5	0.384615
2016-03-22	7000 m	Cb-406	0		1	0	0	2	6.5	0.307692
2016-03-22	7000 m	Cb-407	1		1	0	1	4.5	6.5	0.692308
2016-03-22	background	Cb-408	1		1	0	0	4	6.5	0.615385
2016-04-25	500 m	Cb-420	0		1	0	1	2.5	6.5	0.384615
2016-04-25	1500 m	Cb-421	0		1	0	1	2.5	6.5	0.384615
2016-04-25	2000 m	Cb-422	0		1	0	0	2	6.5	0.307692
2016-04-25	500 m	Cb-423	1		1	0	0	4	6.5	0.615385
2016-04-25	500 m	Cb-424	1		1	0	0	4	6.5	0.615385
2016-04-25	4000 m	Cb-425	0		1	0	1	2.5	6.5	0.384615
2016-04-25	4000 m	Cb-426	0		1	0	1	2.5	6.5	0.384615
2016-04-25	5500 m	Cb-427	0		1	0	1	2.5	6.5	0.384615
2016-04-25	2000 m	Cb-428	0		1	0	1	2.5	6.5	0.384615
2016-12-12	1500 m	Cb-979	0		1	1	0	4	6.5	0.615385
2016-12-12	1500 m	Cb-980	0		1	0	1	2.5	6.5	0.384615
2016-12-12	1500 m	Cb-981	0		1	0	1	2.5	6.5	0.384615
2016-12-12	1500 m	Cb-982	0		1	1	1	4.5	6.5	0.692308
2016-12-12	1500 m	Cb-983	0		1	0	0	2	6.5	0.307692
2016-12-12	1500 m	Cb-984	0		0	0	0	0	6.5	0
2016-12-12	2000 m	Cb-985	0		1	1	1	4.5	6.5	0.692308
2016-12-12	2000 m	Cb-986	0		0	1	1	2.5	6.5	0.384615
2016-12-12	2000 m	Cb-987	0		1	0	1	2.5	6.5	0.384615
2016-12-12	2000 m	Cb-988	0		0	0	1	0.5	6.5	0.0769231
2016-12-12	2000 m	Cb-989	0		1	1	1	4.5	6.5	0.692308
2016-12-12	2000 m	Cb-990	0		1	1	1	4.5	6.5	0.692308
2016-12-12	2000 m	Cb-991	0		1	0	1	2.5	6.5	0.384615
2016-12-12	2000 m	Cb-992	0		1	0	1	2.5	6.5	0.384615
2016-12-12	3000 m	Cb-993	0		1	0	1	2.5	6.5	0.384615
2016-12-12	3000 m	Cb-994	0		1	0	1	2.5	6.5	0.384615
2016-12-12	3000 m	Cb-995	0		1	0	0	2	6.5	0.307692
2016-12-12	3000 m	Cb-996	0		0	1	1	2.5	6.5	0.384615
2016-12-12	3000 m	Cb-997	0		1	1	0	4	6.5	0.615385
2016-12-12	3000 m	Cb-998	0		1	0	1	2.5	6.5	0.384615
2016-12-12	3000 m	Cb-999	0		0	0	1	0.5	6.5	0.0769231
2016-12-12	3000 m	Сg-1	0		0	1	0	2	6.5	0.307692
2016-12-12	3000 m	Сg-2	0		0	0	1	0.5	6.5	0.0769231
2016-12-12	4000 m	Сg-3	0		1	1	0	4	6.5	0.615385
2016-12-12	4000 m	Сg-4	0		1	1	1	4.5	6.5	0.692308
2016-12-12	4000 m	Сg-5	0		1	1	1	4.5	6.5	0.692308
2016-12-12	4000 m	Сg-6	0		0	1	0	2	6.5	0.307692
2016-12-12	4000 m	Сg-7	0		1	1	0	4	6.5	0.615385
2016-12-12	4000 m	Сg-8	0		1	1	0	4	6.5	0.615385
2016-12-12	7000 m	Сg-9	0		1	1	0	4	6.5	0.615385
2016-12-12	7000 m	Сg-10	0		0	1	0	2	6.5	0.307692
2016-12-12	7000 m	Сg-12	0		0	0	1	0.5	6.5	0.0769231
2016-12-12	7000 m	Сg-13	0		1	0	1	2.5	6.5	0.384615
2016-12-12	7000 m	Сg-14	0		1	1	1	4.5	6.5	0.692308
2016-12-12	7000 m	Сg-15	0		1	1	0	4	6.5	0.615385
2016-12-12	7000 m	Сg-16	0		1	1	1	4.5	6.5	0.692308
2016-12-12	7000 m	Сg-17	1		1	0	1	4.5	6.5	0.692308
2016-12-12	7000 m	Сg-18	1		1	1	0	6	6.5	0.923077
2016-12-12	5500 m	Сg-19	0		1	1	0	4	6.5	0.615385
2016-12-12	5500 m	Сg-20	0		1	1	0	4	6.5	0.615385
2016-12-12	5500 m	Сg-21	1		1	1	1	6.5	6.5	1
2016-12-12	5500 m	Сg-22	0		1	1	1	4.5	6.5	0.692308
2016-12-12	5500 m	Сg-23	0		1	0	0	2	6.5	0.307692
2016-12-12	5500 m	Сg-24	0		1	1	0	4	6.5	0.615385
2016-12-12	5500 m	Сg-25	0		0	0	0	0	6.5	0
2016-12-12	7000 m	Сg-26	0		1	1	0	4	6.5	0.615385
2016-12-12	background	Сg-27	0		1	1	1	4.5	6.5	0.692308
2016-12-12	background	Сg-28	0		1	0	1	2.5	6.5	0.384615
2016-12-12	background	Сg-29	0		1	1	0	4	6.5	0.615385
2016-12-12	background	Сg-30	0		1	0	1	2.5	6.5	0.384615
2016-12-12	background	Сg-31	0		0	1	1	2.5	6.5	0.384615
2016-12-12	background	Сg-32	0		1	1	0	4	6.5	0.615385
2016-12-12	background	Сg-33	0		0	0	0	0	6.5	0
2016-12-12	500 m	Сg-34	0		1	1	1	4.5	6.5	0.692308
2016-12-12	1500 m	Сg-35	0		0	0	1	0.5	6.5	0.0769231
2016-12-12	1500 m	Сg-36	0		1	1	0	4	6.5	0.615385
2016-12-12	1500 m	Сg-37	0		0	0	0	0	6.5	0
2016-12-12	1500 m	Сg-38	0		1	1	0	4	6.5	0.615385
2016-12-12	1500 m	Сg-39	0		1	1	0	4	6.5	0.615385
2016-12-12	1500 m	Сg-40	0		1	1	1	4.5	6.5	0.692308
2016-12-12	1500 m	Сg-41	0		1	1	0	4	6.5	0.615385
2016-12-12	1500 m	Сg-42	0		1	1	0	4	6.5	0.615385
2016-12-12	1500 m	Сg-43	0		1	1	0	4	6.5	0.615385
2016-12-12	1500 m	Сg-44	0		1	1	0	4	6.5	0.615385
2016-12-12	1500 m	Сg-45	0		1	1	0	4	6.5	0.615385	0.43146
2016-12-12	1500 m	Сg-46	0		1	1	0	4	6.5	0.615385	0.175766
Date of sampling	Altitude of sampling	Isolates' codes	Presence of endonucleases	Presence of restriction endonucleases	Presence of plasmid DNAs	Presence of endospores	Presence of cell's pigmentation	Growth at 5% NaCl	Growth at 10% NaCl	Sum	Sum of maximum values	Index
2006-06-28	500 m	Az-29	0	0	0	1	1	0	0	2.5	8.5	0.294118		1
2006-06-28	500 m	Az-30	0	0	0	0	1	1	1	2.5	8.5	0.294118
2006-06-28	500 m	Az-31	0	1	0	0	1	0	0	2.5	8.5	0.294118
2006-06-28	500 m	Az-32	0	0	0	0	1	0	0	0.5	8.5	0.0588235
2006-06-28	500 m	Az-33	0	0	0	0	1	0	0	0.5	8.5	0.0588235
2006-06-28	500 m	Az-34	0	0	0	0	1	0	0	0.5	8.5	0.0588235
2006-06-28	500 m	Az-35	0	0	0	0	1	0	0	0.5	8.5	0.0588235
2006-06-28	500 m	Az-36	0	0	0	0	1	0	0	0.5	8.5	0.0588235
2006-06-28	500 m	Az-37	0	0	0	0	1	0	0	0.5	8.5	0.0588235
2006-06-28	500 m	Az-38	0	0	0	0	1	0	0	0.5	8.5	0.0588235
2006-06-28	1000 m	Az-39	0	0	0	0	0	0	0	0	8.5	0
2006-06-28	1000 m	Az-40	0	0	0	0	1	0	0	0.5	8.5	0.0588235
2006-06-28	1500 m	Az-41	0	1	0	1	1	0	0	4.5	8.5	0.529412
2006-06-28	1500 m	Az-42	0	0	0	1	1	0	0	2.5	8.5	0.294118
2006-06-28	1500 m	Az-43	0	0	0	1	1	0	0	2.5	8.5	0.294118
2006-06-28	2000 m	Az-44	0	0	0	1	1	0	0	2.5	8.5	0.294118
2006-06-28	2000 m	Az-45	0	0	0	0	0	0	0	0	8.5	0
2006-06-28	3000 m	Az-46	0	0	0	1	0	0	0	2	8.5	0.235294
2006-06-28	3000 m	Az-47	0	0	0	0	1	1	1	2.5	8.5	0.294118
2006-06-28	3000 m	Az-48	0	0	0	0	1	1	1	2.5	8.5	0.294118
2006-06-28	4000 m	Az-49	0	1	0	0	1	0	0	2.5	8.5	0.294118
2006-06-28	4000 m	Az-50	0	0	0	0	1	0	0	0.5	8.5	0.0588235
2006-06-28	4000 m	Az-51	0	0	0	1	0	0	0	2	8.5	0.235294
2006-06-28	7000 m	Az-52	0	1	0	0	1	0	0	2.5	8.5	0.294118
2006-06-28	7000 m	Az-53	0	0	0	0	0	1	1	2	8.5	0.235294
2006-06-28	7000 m	Az-54	0	0	0	0	0	1	1	2	8.5	0.235294
2006-06-28	7000 m	Az-55	0	0	0	0	1	0	0	0.5	8.5	0.0588235
2006-06-28	7000 m	Az-56	0	0	0	0	1	1	1	2.5	8.5	0.294118
2006-06-28	7000 m	Az-57	0	0	0	0	1	0	0	0.5	8.5	0.0588235
2006-06-28	7000 m	Az-58	0	0	0	0	0	1	1	2	8.5	0.235294
2006-06-28	7000 m	Az-59	0	0	0	0	1	1	1	2.5	8.5	0.294118
2006-06-28	500 m	Az 60	0	0	0	0	0	0	0	0	8.5	0
2006-07-28	1000 m	Az 125	0	0		0	1	1	1	2.5	6.5	0.384615
2006-07-28	1000 m	Az 126	1			0	0	0	0	2	6.5	0.307692
2006-07-28	1000 m	Az 127	1	0		0	1	0	0	2.5	6.5	0.384615
2006-07-28	1000 m	Az 128	0			0	1	1	1	2.5	6.5	0.384615
2006-07-28	1000 m	Az 129	0	0		0	1	1	1	2.5	6.5	0.384615
2006-07-28	1000 m	Az 130	0			0	1	1	1	2.5	6.5	0.384615
2006-07-28	1500 m	Az 131	0	0		0	1	0	0	0.5	6.5	0.0769231
2006-07-28	1500 m	Az 132	0			0	1	1	1	2.5	6.5	0.384615
2006-07-28	2000 m	Az 133	0	0		0	1	1	1	2.5	6.5	0.384615
2006-07-28	2000 m	Az 134	0			0	1	0	0	0.5	6.5	0.0769231
2006-07-28	2000 m	Az 135	0	0		0	1	1	1	2.5	6.5	0.384615
2006-07-28	2000 m	Az 136	0			0	1	1	1	2.5	6.5	0.384615
2006-07-28	2000 m	Az 137	0	0		0	1	0	0	0.5	6.5	0.0769231
2006-07-28	2000 m	Az 138	0			0	1	0	0	0.5	6.5	0.0769231
2006-07-28	2000 m	Az 139	0	0		0	1	1	1	2.5	6.5	0.384615
2006-07-28	2000 m	Az 140	0			0	0	0	0	0	6.5	0
2006-07-28	2000 m	Az 141	0	0		0	0	0	0	0	6.5	0
2006-07-28	4000 m	Az 142	0			0	0	0	0	0	6.5	0
2006-07-28	4000 m	Az 143	0	0		0	0	0	0	0	6.5	0
2006-07-28	4000 m	Az 144	0		1	0	1	0	0	2.5	8.5	0.294118
2006-07-28	4000 m	Az 145	1	0	1	0	1	1	1	6.5	8.5	0.764706
2006-07-28	4000 m	Az 146	0		1	0	0	0	0	2	8.5	0.235294
2006-07-28	5500 m	Az 147	0	0	0	0	0	1	1	2	8.5	0.235294
2006-07-28	4000 m	Az 148	0		1	0	1	0	0	2.5	8.5	0.294118
2006-07-28	4000 m	Az 149	1	0	0	0	0	1	1	4	8.5	0.470588
2006-07-28	5500 m	Az 150	1		1	0	0	0	0	4	8.5	0.470588
2006-07-28	5500 m	Az 151	0	0	0	0	0	0	0	0	8.5	0
2006-07-28	7000 m	Az 152	0		1	0	1	0	0	2.5	8.5	0.294118
2006-07-28	7000m	Az 153	0	0	1	0	1	0	0	2.5	8.5	0.294118
2006-07-28	7000 m	Az 154	0		0	1	0	0	0	2	8.5	0.235294
2006-07-28	7000 m	Az 155	0	0	0	0	0	0	0	0	8.5	0
2006-07-28	7000 m	Az 156	0		0	0	0	0	0	0	8.5	0
2006-07-28	7000 m	Az 157	0	0	1	0	0	1	1	4	8.5	0.470588
2006-07-28	1500 m	Az 158	0		1	0	1	0	0	2.5	8.5	0.294118
2006-07-28	2000 m	Az 159	0	0	1	0	1	0	0	2.5	8.5	0.294118
2006-07-28	2000 m	Az 160	0		1	0	1	0	0	2.5	8.5	0.294118
2006-07-28	2000 m	Az 161	0	0	1	0	1	0	0	2.5	8.5	0.294118
2006-08-26	background	Az-214	0	0	0	0	1	0	0	0.5	8.5	0.0588235
2006-08-26	background	Az-215	0	0	0	1	0	0	0	2	8.5	0.235294
2006-08-26	background	Az-216	0	0	0	0	1	0	0	0.5	8.5	0.0588235
2006-08-26	1000 m	Az-217	0	0	1	0	1	0	0	2.5	8.5	0.294118
2006-08-26	background	Az-218	0	0	1	0	0	0	0	2	8.5	0.235294
2006-08-26	1000 m	Az-219	0		0	0	1	0	0	0.5	8.5	0.0588235
2006-08-26	1000 m	Az-220	0	0	1	0	1	0	0	2.5	8.5	0.294118
2006-08-26	1000 m	Az-221	0		1	0	0	1	1	4	8.5	0.470588
2006-08-26	1000 m	Az-222	0	0	1	0	1	0	0	2.5	8.5	0.294118
2006-08-26	1000 m	Az-223	0		0	0	0	0	0	0	8.5	0
2006-08-26	1000 m	Az-224	0	0	0	0	1	0	0	0.5	8.5	0.0588235
2006-08-26	1000 m	Az-225	0		1	0	1	0	0	2.5	8.5	0.294118
2006-08-26	500 m	Az-226	0	1	1	0	1	0	0	4.5	8.5	0.529412
2006-08-26	500 m	Az-227	0		0	0	0	0	0	0	8.5	0
2006-08-26	500 m	Az-228	0	0	0	1	1	0	0	2.5	8.5	0.294118
2006-08-26	500 m	Az-229	0		1	0	1	0	0	2.5	8.5	0.294118
2006-08-26	500 m	Az-230	0	0	0	0	0	0	0	0	8.5	0
2006-08-26	500 m	Az-231	0		0	0	1	0	0	0.5	8.5	0.0588235
2006-08-26	500 m	Az-232	0	0	0	0	0	1	0	1	8.5	0.117647
2006-08-26	1500 m	Az-233	0		0	0	1	0	0	0.5	8.5	0.0588235
2006-08-26	1500 m	Az-234	0	0	0	0	1	0	0	0.5	8.5	0.0588235
2006-08-26	1500 m	Az-235	0		0	0	1	0	0	0.5	8.5	0.0588235
2006-08-26	1500 m	Az-236	0	0	0	1	0	0	0	2	8.5	0.235294
2006-08-26	2000 m	Az-237	0		0	0	1	0	0	0.5	8.5	0.0588235
2006-08-26	2000 m	Az-238	0	0	0	0	0	1	1	2	8.5	0.235294
2006-08-26	1500 m	Az-239	0		0	0	0	1	0	1	8.5	0.117647
2006-08-26	1500 m	Az-240	0	0	0	1	1	0	0	2.5	8.5	0.294118
2006-08-26	1500 m	Az-241	0		1	0	1	0	0	2.5	8.5	0.294118
2006-08-26	1500 m	Az-242	0	0	0	0	0	1	1	2	8.5	0.235294
2006-08-26	1500 m	Az-243	1		1	1	0	1	0	7	8.5	0.823529
2006-08-26	1500 m	Az-244	0	1	1	0	0	0	0	4	8.5	0.470588
2006-08-26	2000 m	Az-245	1		0	1	1	0	0	4.5	8.5	0.529412
2006-08-26	2000 m	Az-246	0	0	0	0	1	1	0	1.5	8.5	0.176471
2006-08-26	3000 m	Az-247	0		0	0	0	1	1	2	8.5	0.235294
2006-08-26	4000 m	Az-248	0	0	1	0	1	1	1	4.5	8.5	0.529412
2006-08-26	4000 m	Az-249	1		0	0	1	1	0	3.5	8.5	0.411765
2006-08-26	4000 m	Az-250	0	0	0	0	0	1	1	2	8.5	0.235294
2006-08-26	4000 m	Az-251	1		0	1	1	1	0	5.5	8.5	0.647059
2006-08-26	4000 m	Az-252	0	1	0	1	0	1	0	5	8.5	0.588235
2006-08-26	4000 m	Az-253	1		1	1	0	1	0	7	8.5	0.823529
2006-08-26	4000 m	Az-254	0	0	0	0	1	1	0	1.5	8.5	0.176471
2006-08-26	5500 m	Az-255	0		1	0	1	1	0	3.5	8.5	0.411765
2006-08-26	5500 m	Az-256	0	0	0	1	1	1	0	3.5	8.5	0.411765
2006-08-26	3000 m	Az-257	0	0	0	0	1	0	0	0.5	8.5	0.0588235
2006-09-29	500 m	Az-305	0	0	0	0	0	0	0	0	8.5	0
2006-09-29	500 m	Az-306	1	0	1	0	0	1	1	6	8.5	0.705882
2006-09-29	500 m	Az-307	1	0	0	0	1	1	1	4.5	8.5	0.529412
2006-09-29	3000 m	Az-308	0	0	0	0	1	1	1	2.5	8.5	0.294118
2006-09-29	1000 m	Az-309	0	0	1	0	1	1	1	4.5	8.5	0.529412
2006-09-29	1000 m	Az-310	0	0	1	0	0	1	1	4	8.5	0.470588
2006-09-29	1000 m	Az-311	0	0	0	0	1	1	1	2.5	8.5	0.294118
2006-09-29	1000 m	Az-312	1	0	0	0	1	0	0	2.5	8.5	0.294118
2006-09-29	1000 m	Az-313	0	0	0	0	1	1	0	1.5	8.5	0.176471
2006-09-29	1000 m	Az-314	0	0	0	0	1	0	0	0.5	8.5	0.0588235
2006-09-29	1000 m	Az-315	0	0	0	0	1	1	1	2.5	8.5	0.294118
2006-09-29	1000 m	Az-316	0	0	0	0	1	1	0	1.5	8.5	0.176471
2006-09-29	1000 m	Az-317	0	0	0	0	1	1	0	1.5	8.5	0.176471
2006-09-29	1000 m	Az-318	0	0	1	0	1	0	0	2.5	8.5	0.294118
2006-09-29	1000 m	Az-319	0	0	1	0	1	0	0	2.5	8.5	0.294118
2006-09-29	1000 m	Az-320	0	0	0	0	1	1	1	2.5	8.5	0.294118
2006-09-29	1000 m	Az-321	0	0	1	0	1	1	0	3.5	8.5	0.411765
2006-09-29	1000 m	Az-322	0	0	0	0	1	0	0	0.5	8.5	0.0588235
2006-09-29	1000 m	Az-323	0	0	0	0	1	0	0	0.5	8.5	0.0588235
2006-09-29	1000 m	Az-324	0	0	0	0	1	1	0	1.5	8.5	0.176471
2006-09-29	1000 m	Az-325	0	0	0	0	1	1	0	1.5	8.5	0.176471
2006-09-29	1000 m	Az-326	0	0	0	0	1	0	0	0.5	8.5	0.0588235
2006-09-29	2000 m	Az-327	0	0	0	1	1	1	0	3.5	8.5	0.411765
2006-09-29	7000 m	Az-328	0	0	0	0	1	1	1	2.5	8.5	0.294118
2006-09-29	2000 m	Az-329	0	0	0	0	1	1	0	1.5	8.5	0.176471
2006-09-29	1500 m	Az-330	0	0	0	0	1	0	0	0.5	8.5	0.0588235
2006-09-29	5500 m	Az-331	0	0	0	0	1	1	1	2.5	8.5	0.294118
2006-09-29	2000 m	Az-332	0	0	1	0	1	1	1	4.5	8.5	0.529412
2006-09-29	3000 m	Az-333	0	0	0	0	1	0	0	0.5	8.5	0.0588235
2006-09-29	3000 m	Az-334	0	0	0	0	1	1	1	2.5	8.5	0.294118
2006-09-29	3000 m	Az-335	0	0	0	0	1	1	1	2.5	8.5	0.294118
2006-09-29	1500 m	Az-336	1	0	1	0	0	1	0	5	8.5	0.588235
2006-09-29	1500 m	Az-337	1	0	0	0	0	0	0	2	8.5	0.235294
2006-09-29	1500 m	Az-338	0	0	0	0	1	0	0	0.5	8.5	0.0588235
2006-09-29	4000 m	Az-339	0	0	1	0	0	0	0	2	8.5	0.235294
2006-09-29	4000 m	Az-340	0	0	1	0	1	1	1	4.5	8.5	0.529412
2006-09-29	7000 m	Az-341	0	0	0	0	0	1	1	2	8.5	0.235294
2006-09-29	5500 m	Az-342	0	0	0	0	1	0	0	0.5	8.5	0.0588235
2006-09-29	4000 m	Az-343	0	0	0	0	1	1	1	2.5	8.5	0.294118
2006-09-29	4000 m	Az-344	0	0	1	0	1	1		3.5	7.5	0.466667
2006-09-29	4000 m	Az-345	0	0	0	0	1	1	1	2.5	8.5	0.294118
2006-09-29	4000 m	Az-346	0	0	1	0	1	1	0	3.5	8.5	0.411765
2006-09-29	5500 m	Az-347	0		0	0	1	0	0	0.5	8.5	0.0588235
2006-09-29	3000 m	Az-348	1	0	0	0	1	0	0	2.5	8.5	0.294118
2006-09-29	1500 m	Az-349	0	0	0	0	1	1	0	1.5	8.5	0.176471
2006-09-29	500 m	Az-350	0	0	0	0	1	1	1	2.5	8.5	0.294118
2006-09-29	3000 m	Az-351	0	0	0	0	1	1	1	2.5	8.5	0.294118
2006-09-29	3000 m	Az-352	0	0	1	0	1	1	1	4.5	8.5	0.529412
2006-09-29	3000 m	Az-353	0	0	0	0	1	1	1	2.5	8.5	0.294118
2006-09-29	2000 m	Az-354	0	0	1	0	1	1	0	3.5	8.5	0.411765
2006-09-29	1500 m	Az-355	1		1	0	1	1	0	5.5	8.5	0.647059
2006-09-29	1500 m	Az-356	0	0	0	0	0	1	1	2	8.5	0.235294
2006-09-29	1500 m	Az-357	0	0	0	0	0	1	0	1	8.5	0.117647
2006-09-29	1000 m	Az-373				0	0			0	2.5	0
2006-09-29	1500 m	Az-374				0	1			0.5	2.5	0.2
2006-09-29	1000 m	Az-375				0	1			0.5	2.5	0.2
2006-09-29	1000 m	Az-376				0	1			0.5	2.5	0.2
2006-09-29	1000 m	Az-378				0	1			0.5	2.5	0.2
2006-09-29	1000 m	Az-379				0	0			0	2.5	0
2006-09-29	1000 m	Az-380				0	0			0	2.5	0
2006-10-27	500 m	Az-424	0	0	0	0	1	0	0	0.5	8.5	0.0588235
2006-10-27	500 m	Az-425	0		0	0	1	0	0	0.5	8.5	0.0588235
2006-10-27	500 m	Az-426	0	0	0	0	1	0	0	0.5	8.5	0.0588235
2006-10-27	500 m	Az-427	0		0	0	1	0	0	0.5	8.5	0.0588235
2006-10-27	500 m	Az-428	0	0	0	0	1	0	0	0.5	8.5	0.0588235
2006-10-27	500 m	Az-429	0		0	0	1	1	1	2.5	8.5	0.294118
2006-10-27	3000 m	Az-430	0	0	0	0	1	0	0	0.5	8.5	0.0588235
2006-10-27	500 m	Az-431	0		1	0	1	0	0	2.5	8.5	0.294118
2006-10-27	500 m	Az-432	0	0	0	0	1	1	1	2.5	8.5	0.294118
2006-10-27	500 m	Az-433	0		1	0	1	1	1	4.5	8.5	0.529412
2006-10-27	500 m	Az-434	0	0	0	0	1	1	1	2.5	8.5	0.294118
2006-10-27	1000 m	Az-435	0		0	0	1	1	1	2.5	8.5	0.294118
2006-10-27	1000 m	Az-436	0	0	0	0	1	1	1	2.5	8.5	0.294118
2006-10-27	500 m	Az-437	0		1	0	1	0	0	2.5	8.5	0.294118
2006-10-27	1000 m	Az-438	0	0	1	0	1	1	1	4.5	8.5	0.529412
2006-10-27	1000 m	Az-439	0		1	0	1	1	1	4.5	8.5	0.529412
2006-10-27	1000 m	Az-440	0	0	0	0	1	1	1	2.5	8.5	0.294118
2006-10-27	1500 m	Az-441	0		1	0	1	0	0	2.5	8.5	0.294118
2006-10-27	1500 m	Az-442	0	0	0	0	1	0	0	0.5	8.5	0.0588235
2006-10-27	3000 m	Az-443	0		0	0	1	0	0	0.5	8.5	0.0588235
2006-10-27	3000 m	Az-444	0	0	0	0	1	0	0	0.5	8.5	0.0588235
2006-10-27	3000 m	Az-445	0		0	0	1	0	0	0.5	8.5	0.0588235
2006-10-27	3000 m	Az-446	0	0	0	0	1	0	0	0.5	8.5	0.0588235
2006-10-27	3000 m	Az-447	0		0	0	1	0	0	0.5	8.5	0.0588235
2006-10-27	4000 m	Az-448	0	0	0	0	1	0	0	0.5	8.5	0.0588235
2006-10-27	1000 m	Az-449	0		0	0	1	1	1	2.5	8.5	0.294118
2006-10-27	4000 m	Az-450	0	0	1	0	1	0	0	2.5	8.5	0.294118
2006-10-27	4000 m	Az-451	0		1	0	1	0	0	2.5	8.5	0.294118
2006-10-27	4000 m	Az-452	0	0	1	0	1	0	0	2.5	8.5	0.294118
2006-10-27	5500 m	Az-453	0		1	0	1	1	1	4.5	8.5	0.529412
2006-10-27	5500 m	Az-454	0	0	0	0	1	0	0	0.5	8.5	0.0588235
2006-10-27	7000 m	Az-455	0		0	0	1	0	0	0.5	8.5	0.0588235
2006-10-27	7000 m	Az-456	0	0	0	0	1	0	0	0.5	8.5	0.0588235
2006-10-27	7000 m	Az-457	0		0	0	1	1	1	2.5	8.5	0.294118
2006-10-27	7000 m	Az-458	0	0	0	0	0	0	0	0	8.5	0
2006-10-27	7000 m	Az-459	0		0	0	1	0	0	0.5	8.5	0.0588235
2006-10-27	1500 m	Az-460	0	0	0	0	1	1	0	1.5	8.5	0.176471
2006-10-27	2000 m	Az-461	0		1	0	1	0	0	2.5	8.5	0.294118
2006-10-27	2000 m	Az-462	0	0	1	0	1	0	0	2.5	8.5	0.294118
2006-10-27	7000 m	Az-463	0		0	0	1	0	0	0.5	8.5	0.0588235
2006-11-28	background	Az-492	1	0	0	0	1	1	0	3.5	8.5	0.411765
2006-11-28	background	Az-493	1		1	1	1	1	0	7.5	8.5	0.882353
2006-11-28	background	Az-494	1	0	1	0	1	1	0	5.5	8.5	0.647059
2006-11-28	500 m	Az-495	0		1	0	1	0	0	2.5	8.5	0.294118
2006-11-28	500 m	Az-496	0	0	1	0	1	1	0	3.5	8.5	0.411765
2006-11-28	500 m	Az-497	0		0	0	0	0	0	0	8.5	0
2006-11-28	500 m	Az-498	0	0	1	0	1	1	0	3.5	8.5	0.411765
2006-11-28	500 m	Az-499	0		0	0	0	1	0	1	8.5	0.117647
2006-11-28	500 m	Az-500	0	0	1	0	0	1	0	3	8.5	0.352941
2006-11-28	500 m	Az-501	0			0	1	0	0	0.5	6.5	0.0769231
2006-11-28	500 m	Az-502	0	0	0	0	1	0	0	0.5	8.5	0.0588235
2006-11-28	500 m	Az-503	0			0	1	0	0	0.5	6.5	0.0769231
2006-11-28	500 m	Az-504	0	1		0	1	0	0	2.5	6.5	0.384615
2006-11-28	1000 m	Az-505	0		1	1	1	1	0	5.5	8.5	0.647059
2006-11-28	1000 m	Az-506	0	0	0	0	0	0	0	0	8.5	0
2006-11-28	1000 m	Az-507	1		0	1	1	1	1	6.5	8.5	0.764706
2006-11-28	1500 m	Az-508	0	0	0	0	1	1	1	2.5	8.5	0.294118
2006-11-28	2000 m	Az-509	0		0	0	1	1	0	1.5	8.5	0.176471
2006-11-28	2000 m	Az-510	1	0	0	1	1	1	0	5.5	8.5	0.647059
2006-11-28	4000 m	Az-511	0			0	1	0	0	0.5	6.5	0.0769231
2006-11-28	4000 m	Az-512	1	0	0	0	1	1	0	3.5	8.5	0.411765
2006-11-28	4000 m	Az-513	1		0	0	0	0	0	2	8.5	0.235294
2006-11-28	4000 m	Az-514	0	0	0	0	0	1	0	1	8.5	0.117647
2006-11-28	5500 m	Az-515	0		1	1	1	1	0	5.5	8.5	0.647059
2006-11-29	5500 m	Az-516	0	0	1	0	1	1	0	3.5	8.5	0.411765
2006-12-26	background	Az-607	1		0	1	0	1	0	5	8.5	0.588235
2006-12-26	background	Az-608	1	0	0	0	1	1	0	3.5	8.5	0.411765
2006-12-26	background	Az-609	0		1	0	1	0	0	2.5	8.5	0.294118
2006-12-26	background	Az-610	0	0	0	1	0	0	0	2	8.5	0.235294
2006-12-26	background	Az-611	0		1	0	1	1	0	3.5	8.5	0.411765
2006-12-26	background	Az-612	0	0	0	0	1	1	0	1.5	8.5	0.176471
2006-12-26	500 m	Az-613	0	0	0	0	1	0	0	0.5	8.5	0.0588235
2006-12-26	500 m	Az-614	1	0	0	1	0	1	0	5	8.5	0.588235
2006-12-26	500 m	Az-615	0		0	1	0	0	0	2	8.5	0.235294
2006-12-26	500 m	Az-616	1	0	0	0	1	1	0	3.5	8.5	0.411765
2006-12-26	1000 m	Az-617	1		1	1	1	1	1	8.5	8.5	1
2006-12-26	1000 m	Az-618	0	0	0	0	1	1	1	2.5	8.5	0.294118
2006-12-26	1000 m	Az-619	0	0	0	1	0	1	1	4	8.5	0.470588
2006-12-26	1500 m	Az-620	0	0	0	0	1	1	0	1.5	8.5	0.176471
2006-12-26	1500 m	Az-621	0		1	0	1	0	0	2.5	8.5	0.294118
2006-12-26	1500 m	Az-622	0	0	1	1	0	1	0	5	8.5	0.588235
2006-12-26	1500 m	Az-623	0		0	0	1	1	0	1.5	8.5	0.176471
2006-12-26	1500 m	Az-624	0	0	0	0	1	1	0	1.5	8.5	0.176471
2006-12-26	1500 m	Az-625	1		0	0	1	0	0	2.5	8.5	0.294118
2006-12-26	5500 m	Az-626	0	0		1	1	0	0	2.5	6.5	0.384615
2006-12-26	1500 m	Az-627	0		0	0	1	0	0	0.5	8.5	0.0588235
2006-12-26	1500 m	Az-628	0	0	1	0	1	1	1	4.5	8.5	0.529412
2006-12-26	5500 m	Az-629	0		1	0	1	0	0	2.5	8.5	0.294118
2006-12-26	1500 m	Az-630	0	0	0	0	1	0	0	0.5	8.5	0.0588235
2006-12-26	1500 m	Az-631	0		0	1	0	0	0	2	8.5	0.235294
2006-12-26	1500 m	Az-632	0	0	0	1	1	1	1	4.5	8.5	0.529412
2006-12-26	2000 m	Az-633	0		0	0	1	1	0	1.5	8.5	0.176471
2006-12-26	2000 m	Az-634	0	0	0	0	0	1	1	2	8.5	0.235294
2006-12-26	2000 m	Az-635	0		0	0	1	0	0	0.5	8.5	0.0588235
2006-12-26	2000 m	Az-636	0	0	0	0	1	1	1	2.5	8.5	0.294118
2006-12-26	3000 m	Az-637	0		0	0	1	0	0	0.5	8.5	0.0588235
2006-12-26	3000 m	Az-638	0	0	0	0	1	0	0	0.5	8.5	0.0588235
2006-12-26	3000 m	Az-639	0		0	0	1	0	0	0.5	8.5	0.0588235
2006-12-26	3000 m	Az-640	0	0	1	0	1	1	0	3.5	8.5	0.411765
2006-12-26	3000 m	Az-641	0		1	0	1	1	0	3.5	8.5	0.411765
2006-12-26	3000 m	Az-642	0	0	0	0	1	0	0	0.5	8.5	0.0588235
2006-12-26	3000 m	Az-643	0		0	0	1	1	1	2.5	8.5	0.294118
2006-12-26	4000 m	Az-644	0	0	0	0	1	1	1	2.5	8.5	0.294118
2006-12-26	4000 m	Az-645	0		0	0	1	1	1	2.5	8.5	0.294118
2006-12-26	4000 m	Az-646	0	0	0	0	1	0	0	0.5	8.5	0.0588235
2006-12-26	4000 m	Az-647	0		1	1	1	0	0	4.5	8.5	0.529412
2006-12-26	5500 m	Az-648	0	0	0	0	1	1	0	1.5	8.5	0.176471
2006-12-26	5500 m	Az-649	0		1	0	1	0	0	2.5	8.5	0.294118
2006-12-26	5500 m	Az-650	0	0	0	0	0	0	0	0	8.5	0
2006-12-26	5500 m	Az-651	0		0	0	0	0	0	0	8.5	0
2006-12-26	5500 m	Az-652	0	0	0	1	1	0	0	2.5	8.5	0.294118
2006-12-26	7000 m	Az-653	0		0	0	1	0	0	0.5	8.5	0.0588235
2006-12-26	7000 m	Az-654	1	0	1	1	1	1	0	7.5	8.5	0.882353
2006-12-26	7000 m	Az-655	0		0	0	0	1	0	1	8.5	0.117647
2006-12-26	5500 m	Az-656	1	0	0	0	1	1	0	3.5	8.5	0.411765
2006-12-26	5500 m	Az-657	0		0	0	1	1	0	1.5	8.5	0.176471
2006-12-26	2000 m	Az-658	0	0	0	0	1	0	0	0.5	8.5	0.0588235
2006-12-26	2000 m	Az-659	0		1	0	1	1	0	3.5	8.5	0.411765
2006-12-26	2000 m	Az-660	0	0	0	0	0	1	0	1	8.5	0.117647
2006-12-26	2000 m	Az-661	0		0	0	1	1	0	1.5	8.5	0.176471
2006-12-26	2000 m	Az-662	0	0	0	1	1	1	0	3.5	8.5	0.411765
2006-12-26	2000 m	Az-663	0		0	0	1	1	1	2.5	8.5	0.294118
2006-12-26	2000 m	Az-664	0	0	0	0	1	0	0	0.5	8.5	0.0588235
2006-12-26	2000 m	Az-665	0		0	0	0	0	0	0	8.5	0
2006-12-26	1500 m	Az-666	0	0	0	0	0	1	0	1	8.5	0.117647
2006-12-26	7000 m	Az-667	0		0	0	0	1	1	2	8.5	0.235294
2007-02-05	500 m	Az-695	0	0	1	1	0	1	0	5	8.5	0.588235
2007-02-05	1500 m	Az-696	0	0	1	0	1	1	0	3.5	8.5	0.411765
2007-02-05	1500 m	Az-697	0	0	1	1	1	0	0	4.5	8.5	0.529412
2007-02-05	3000 m	Az-698	0	0	0	1	1	1	0	3.5	8.5	0.411765
2007-02-05	3000 m	Az-700	0	0	0	1	0	1	1	4	8.5	0.470588
2007-02-05	5500 m	Az-701	0	1	1	0	0	0	0	4	8.5	0.470588
2007-02-27	500 m	Az-758	0	0		0	0	1	0	1	6.5	0.153846
2007-02-27	1000 m	Az-759	0		0	0	0	1	1	2	8.5	0.235294
2007-02-27	1000 m	Az-760	0	1	0	0	0	1	0	3	8.5	0.352941
2007-02-27	1000 m	Az-761	0		1	0	1	0	0	2.5	8.5	0.294118
2007-02-27	1000 m	Az-762	0	1	0	0	0	1	0	3	8.5	0.352941
2007-02-27	1000 m	Az-763	0		0	0	1	0	0	0.5	8.5	0.0588235
2007-02-27	1000 m	Az-764	0	1	1	0	1	0	0	4.5	8.5	0.529412
2007-02-27	1000 m	Az-765	0		0	0	1	0	0	0.5	8.5	0.0588235
2007-02-27	1000 m	Az-766	0	0	1	0	1	0	0	2.5	8.5	0.294118
2007-02-27	1000 m	Az-767	0		1	0	1	0	0	2.5	8.5	0.294118
2007-02-27	1000 m	Az-768		0	0	0	1	1	0	1.5	8.5	0.176471
2007-02-27	1000 m	Az-769			1	0	1	0	0	2.5	6.5	0.384615
2007-02-27	1000 m	Az-770	0	0	1	0	1	1	0	3.5	8.5	0.411765
2007-02-27	1000 m	Az-771	0		0	0	0	1	1	2	8.5	0.235294
2007-02-27	1000 m	Az-772	0	0	0	0	1	1	0	1.5	8.5	0.176471
2007-02-27	2000 m	Az-773	1		1	0	1	0	0	4.5	8.5	0.529412
2007-02-27	2000 m	Az-774	0	0	0	1	1	1	0	3.5	8.5	0.411765
2007-02-27	2000 m	Az-775	0		0	1	1	0	0	2.5	8.5	0.294118
2007-02-27	2000 m	Az-776	0	0	0	0	1	1	1	2.5	8.5	0.294118
2007-02-27	2000 m	Az-777	0		0	0	1	1	1	2.5	8.5	0.294118
2007-02-27	1500 m	Az-778	0	0	0	0	1	0	0	0.5	8.5	0.0588235
2007-02-27	1500 m	Az-779	0		0	0	1	0	0	0.5	8.5	0.0588235
2007-02-27	1500 m	Az-780	1	0	1	1	0	1	1	8	8.5	0.941176
2007-02-27	3000 m	Az-781	0		0	1	0	0	0	2	8.5	0.235294
2007-02-27	3000 m	Az-782	0	0	0	0	0	0	0	0	8.5	0
2007-02-27	3000 m	Az-783	0		0	1	0	0	0	2	8.5	0.235294
2007-02-27	3000 m	Az-784	0	0	1	0	1	0	0	2.5	8.5	0.294118
2007-02-27	3000 m	Az-785	0		1	0	1	0	0	2.5	8.5	0.294118
2007-02-27	3000 m	Az-786	0	0	0	0	0	0	0	0	8.5	0
2007-02-27	3000 m	Az-787	1		0	1	1	1	1	6.5	8.5	0.764706
2007-02-27	4000 m	Az-788	0	0	0	0	0	1	1	2	8.5	0.235294
2007-02-27	4000 m	Az-789	1		0	0	0	0	0	2	8.5	0.235294
2007-02-27	5500 m	Az-790	0	0	0	0	1	0	0	0.5	8.5	0.0588235
2007-02-27	5500 m	Az-791	0		0	0	1	1	1	2.5	8.5	0.294118
2007-02-27	7000 m	Az-792	0	0	0	0	0	1	1	2	8.5	0.235294
2007-02-27	7000 m	Az-793	1		0	0	0	1	0	3	8.5	0.352941
2007-02-27	7000 m	Az-794	0	1	0	1	0	1	0	5	8.5	0.588235
2007-04-05	background	Az-803	0		1	0	1	1	0	3.5	8.5	0.411765
2007-04-05	background	Az-804	0	0	0	1	0	1	1	4	8.5	0.470588
2007-04-05	background	Az-805			1	0	1	1	0	3.5	6.5	0.538462
2007-04-05	background	Az-806	0	1	0	1	1	1	0	5.5	8.5	0.647059
2007-04-05	500 m	Az-807	0		0	1	1	1	1	4.5	8.5	0.529412
2007-04-05	500 m	Az-808	1	0	1	0	1	1	1	6.5	8.5	0.764706
2007-04-05	500 m	Az-809	0		0	0	1	1	0	1.5	8.5	0.176471
2007-04-05	500 m	Az-810	0	0	0	1	0	0	0	2	8.5	0.235294
2007-04-05	500 m	Az-811	0		0	0	0	1	1	2	8.5	0.235294
2007-04-05	1000 m	Az-812	0	0	0	1	1	1	1	4.5	8.5	0.529412
2007-04-05	1000 m	Az-813	0		0	1	1	1	1	4.5	8.5	0.529412
2007-04-05	1000 m	Az-814	0	0	1	0	0	1	0	3	8.5	0.352941
2007-04-05	1500 m	Az-815	0	0	0	0	0	1	0	1	8.5	0.117647
2007-04-05	1500 m	Az-816	1	0	0	1	1	1	0	5.5	8.5	0.647059
2007-04-05	2000 m	Az-817	0		0	1	1	1	0	3.5	8.5	0.411765
2007-04-05	2000 m	Az-818	0	1	0	1	1	1	0	5.5	8.5	0.647059
2007-04-05	2000 m	Az-819	0		0	1	0	1	0	3	8.5	0.352941
2007-04-05	2000 m	Az-820	0	0	1	1	0	1	0	5	8.5	0.588235
2007-04-05	2000 m	Az-821	0		1	1	0	1	0	5	8.5	0.588235
2007-04-05	3000 m	Az-822	0	0	1	1	0	0	0	4	8.5	0.470588
2007-04-05	3000 m	Az-823	0		0	1	1	1	0	3.5	8.5	0.411765
2007-04-05	3000 m	Az-824	0	0	0	1	1	1	0	3.5	8.5	0.411765
2007-04-05	3000 m	Az-825	0		0	1	0	0	0	2	8.5	0.235294
2007-04-05	3000 m	Az-826	0	0	0	1	1	1	0	3.5	8.5	0.411765
2007-04-05	3000 m	Az-827	0	0	0	1	1	1	0	3.5	8.5	0.411765
2007-04-05	3000 m	Az-828	0	0	0	0	1	1	0	1.5	8.5	0.176471
2007-04-05	3000 m	Az-829	0		0	1	1	1	1	4.5	8.5	0.529412
2007-04-05	3000 m	Az-830	0	0	0	1	1	1	0	3.5	8.5	0.411765
2007-04-05	3000 m	Az-831	0		1	0	0	1	1	4	8.5	0.470588
2007-04-05	3000 m	Az-832	0	0	1	0	1	1	1	4.5	8.5	0.529412
2007-04-05	3000 m	Az-833	0		1	0	0	1	0	3	8.5	0.352941
2007-04-05	3000 m	Az-834	0	0	1	0	0	1	1	4	8.5	0.470588
2007-04-05	3000 m	Az-835	0		1	1	0	1	1	6	8.5	0.705882
2007-04-05	4000 m	Az-836	1		1	0	1	1	0	5.5	8.5	0.647059
2007-04-05	4000 m	Az-837	1		1	1	1	1	1	8.5	8.5	1
2007-04-05	4000 m	Az-838	1	0	1	1	0	0	0	6	8.5	0.705882
2007-04-05	4000 m	Az-839	0		0	1	0	1	1	4	8.5	0.470588
2007-04-05	4000 m	Az-840	0	0	1	1	1	1	1	6.5	8.5	0.764706
2007-04-05	5500 m	Az-841	1		0	1	1	1	1	6.5	8.5	0.764706
2007-04-05	5500 m	Az-842	0	0	0	1	1	1	1	4.5	8.5	0.529412
2007-04-05	5500 m	Az-843	0	0	0	1	1	1	1	4.5	8.5	0.529412
2007-04-05	5500 m	Az-844	0	1	0	1	0	1	0	5	8.5	0.588235
2007-04-05	5500 m	Az-845	1	0	0	1	0	1	1	6	8.5	0.705882
2007-04-05	5500 m	Az-846	0	0	0	1	0	1	1	4	8.5	0.470588
2007-04-05	5500 m	Az-847	0		1	1	1	1	1	6.5	8.5	0.764706
2007-04-05	5500 m	Az-848	1	0	1	1	0	1	1	8	8.5	0.941176
2007-04-05	5500 m	Az-849	0		1	0	0	1	0	3	8.5	0.352941
2007-04-05	5500 m	Az-850	0	0	1	1	0	1	0	5	8.5	0.588235
2007-04-05	5500 m	Az-851	0		1	1	1	1	1	6.5	8.5	0.764706
2007-04-05	5500 m	Az-852	0	1	1	1	1	1	0	7.5	8.5	0.882353
2007-04-23	background	Az-901	0		0	1	0	1	1	4	8.5	0.470588
2007-04-23	background	Az-902	0	0	1	1	0	1	0	5	8.5	0.588235
2007-04-23	background	Az-903	0		1	0	1	1	0	3.5	8.5	0.411765
2007-04-23	background	Az-904	0	0	0	1	0	1	0	3	8.5	0.352941
2007-04-23	500 m	Az-905	0		0	1	0	1	1	4	8.5	0.470588
2007-04-23	500 m	Az-906	0	0	0	1	1	1	0	3.5	8.5	0.411765
2007-04-23	1000 m	Az-907	0		0	1	1	1	0	3.5	8.5	0.411765
2007-04-23	1000 m	Az-908	0	0	0	0	1	1	0	1.5	8.5	0.176471
2007-04-23	1500 m	Az-909	0		1	1	0	1	0	5	8.5	0.588235
2007-04-23	1500 m	Az-910	0	0	0	1	1	1	0	3.5	8.5	0.411765
2007-04-23	1500 m	Az-911	0		0	0	1	0	0	0.5	8.5	0.0588235
2007-04-23	1500 m	Az-912	0		0	1	1	1	0	3.5	8.5	0.411765
2007-04-23	1500 m	Az-913	0		1	0	0	0	0	2	8.5	0.235294
2007-04-23	1500 m	Az-914	0		0	0	0	0	0	0	8.5	0
2007-04-23	1500 m	Az-915	0		1	1	0	1	0	5	8.5	0.588235
2007-04-23	1500 m	Az-916	0		0	0	1	1	1	2.5	8.5	0.294118
2007-04-23	2000 m	Az-917	0		0	0	0	0	0	0	8.5	0
2007-04-23	2000 m	Az-918	0		1	0	0	1	1	4	8.5	0.470588
2007-04-23	2000 m	Az-919	0		0	1	0	0	0	2	8.5	0.235294
2007-04-23	2000 m	Az-920	0		0	0	1	1	1	2.5	8.5	0.294118
2007-04-23	2000 m	Az-921	0		0	0	1	1	0	1.5	8.5	0.176471
2007-04-23	2000 m	Az-922	0		1	0	1	1	0	3.5	8.5	0.411765
2007-04-23	3000 m	Az-923	0		0	1	1	1	0	3.5	8.5	0.411765
2007-04-23	4000 m	Az-924	0		0	1	1	1	1	4.5	8.5	0.529412
2007-04-23	5500 m	Az-925	1		0	1	1	1	0	5.5	8.5	0.647059
2007-04-23	5500 m	Az-926	0		0	1	0	1	1	4	8.5	0.470588
2007-04-23	5500 m	Az-927	1		1	0	0	0	0	4	8.5	0.470588
2007-04-23	5500 m	Az-928	0		0	1	0	1	0	3	8.5	0.352941
2007-04-23	5500 m	Az-929	0		0	1	1	1	1	4.5	8.5	0.529412
2007-04-23	5500 m	Az-930	0		0	1	1	1	0	3.5	8.5	0.411765
2007-04-23	5500 m	Az-931	1		0	1	1	1	1	6.5	8.5	0.764706
2007-04-23	5500 m	Az-932	0		1	1	1	0	0	4.5	8.5	0.529412
2007-04-23	5500 m	Az-933	0		1	1	1	1	1	6.5	8.5	0.764706
2007-04-23	7000 m	Az-934	0		0	1	1	1	1	4.5	8.5	0.529412
2007-04-23	7000 m	Az-935	0		0	1	1	1	1	4.5	8.5	0.529412
2007-04-23	7000 m	Az-936	0		0	1	1	1	1	4.5	8.5	0.529412
2007-04-23	7000 m	Az-937	0		1	1	1	0	0	4.5	8.5	0.529412	0.307208
2007-04-23	7000 m	Az-938	0		0	1	1	1	0	3.5	8.5	0.411765	0.211593
2007-06-06	background	Az-990	0	0	1	0	1	1	0	3.5	8.5	0.411765		1
2007-06-06	background	Az-991	0		1	0	1	1	0	3.5	8.5	0.411765
2007-06-06	background	Az-992	0	0	1	0	1	1	0	3.5	8.5	0.411765
2007-06-06	background	Az-993	0		1	0	0	0	0	2	8.5	0.235294
2007-06-06	1000 m	Az-994	0	0	1	0	1	1	0	3.5	8.5	0.411765
2007-06-06	1000 m	Az-995	0		0	1	0	1	0	3	8.5	0.352941
2007-06-06	1500 m	Az-996	0	0	0	0	0	1	0	1	8.5	0.117647
2007-06-06	1500 m	Az-997	1		0	1	0	1	0	5	8.5	0.588235
2007-06-06	4000 m	Az-998	0	0	1	0	0	0	0	2	8.5	0.235294
2007-06-06	4000 m	Az-999	0		1	0	0	1	0	3	8.5	0.352941
2007-06-06	5500 m	Az-1000	0	1	1	1	0	1	1	8	8.5	0.941176
2007-06-06	1500 m	Az-1001	0		1	0	0	1	0	3	8.5	0.352941
2007-06-06	7000 m	Az-1002	0	0	0	0	1	1	1	2.5	8.5	0.294118
2007-06-06	500 m	Az-1003	0		1	0	0	1	1	4	8.5	0.470588
2007-06-06	1500 m	Az-1004	0	0	1	0	0	1	1	4	8.5	0.470588
2007-06-06	1500 m	Az-1005	0		1	0	0	1	0	3	8.5	0.352941
2007-06-06	4000 m	Az-1006	0	0	1	0	1	1	1	4.5	8.5	0.529412
2007-06-06	5500 m	Az-1007	1		1	1	0	1	1	8	8.5	0.941176
2007-06-06	7000 m	Az-1008	0	0	1	0	1	1	1	4.5	8.5	0.529412
2007-06-06	7000 m	Az-1009	1		1	1	0	1	0	7	8.5	0.823529
2007-06-06	background	Az-1010	1	0	1	1	1	1	1	8.5	8.5	1
2007-06-06	background	Az-1011	0		1	1	1	0	0	4.5	8.5	0.529412
2007-06-06	1000 m	Az-1012	0	0	1	0	1	1	1	4.5	8.5	0.529412
2007-06-06	1500 m	Az-1013	0		1	0	0	1	1	4	8.5	0.470588
2007-06-06	4000 m	Az-1014	0	0	1	1	1	0	0	4.5	8.5	0.529412
2007-06-06	7000 m	Az-1015	0		1	0	1	1	1	4.5	8.5	0.529412
2007-07-04	500 m	As-15	0		0	0	1	1	0	1.5	8.5	0.176471
2007-07-04	1000 m	As-16	1	0	0	1	0	1	0	5	8.5	0.588235
2007-07-04	1500 m	As-17	0		1	0	0	0	0	2	8.5	0.235294
2007-07-04	5500 m	As-18	0	0	0	0	0	1	0	1	8.5	0.117647
2007-07-04	2000 m	As-19	0		1	1	1	1	0	5.5	8.5	0.647059
2007-07-04	2000 m	As-20	0	0	0	0	1	0	0	0.5	8.5	0.0588235
2007-07-04	500 m	As-21	0		0	0	1	1	0	1.5	8.5	0.176471
2007-07-04	500 m	As-22	0	0	0	0	1	1	1	2.5	8.5	0.294118
2007-07-04	500 m	As-23	0		0	1		1	0	3	8	0.375
2007-07-04	1500 m	As-24	0	0	1	1	1	0	0	4.5	8.5	0.529412
2007-07-04	2000 m	As-25	0		0	0	1	1	1	2.5	8.5	0.294118
2007-07-04	2000 m	As-26	0	0	1	0	1	0	0	2.5	8.5	0.294118
2007-07-04	1000 m	As-27	0		0	1	1	0	0	2.5	8.5	0.294118
2007-07-04	1500 m	As-28	0	0	0	0	1	1	1	2.5	8.5	0.294118
2007-07-04	1500 m	As-29	0		0	0	1	1	1	2.5	8.5	0.294118
2007-07-04	3000 m	As-30	0	0	1	0	1	1	1	4.5	8.5	0.529412
2007-07-04	7000 m	As-31	0		1	0	1	1	1	4.5	8.5	0.529412
2007-08-31	background	Ax-99	0	0	0	0	1	1	0	1.5	8.5	0.176471
2007-08-31	500 m	Ax-100	0	0	0	1	1	1	1	4.5	8.5	0.529412
2007-08-31	500 m	Ax-101	0	0	1	0	1	0	0	2.5	8.5	0.294118
2007-08-31	500 m	Ax-103	0	0	1	0	1	0	0	2.5	8.5	0.294118
2007-08-31	500 m	Ax-108	0	0	0	0	1	0	0	0.5	8.5	0.0588235
2007-08-31	500 m	Ax-109	0	0	1	0	0	0	0	2	8.5	0.235294
2007-08-31	1000 m	Ax-111	0	0	0	0	1	1	0	1.5	8.5	0.176471
2007-08-31	1000 m	Ax-112	1	0	1	1	1	1	0	7.5	8.5	0.882353
2007-08-31	2000 m	Ax-113	0	0	1	0	1	1	1	4.5	8.5	0.529412
2007-08-31	5500 m	Ax-115	0	0	1	0	1	0	0	2.5	8.5	0.294118
2007-08-31	5500 m	Ax-116	0	0	0	0	1	1	0	1.5	8.5	0.176471
2007-08-31	5500 m	Ax-117	0	0	1	0	1	1	1	4.5	8.5	0.529412
2007-08-31	5500 m	Ax-118	0	0	0	0	1	1	0	1.5	8.5	0.176471
2007-08-31	7000 m	Ax-119	0	0	1	0	1	0	0	2.5	8.5	0.294118
2007-08-31	7000 m	Ax-120	0	0	1	0	1	1	0	3.5	8.5	0.411765
2007-08-31	7000 m	Ax-121	0	0	0	0	1	0	0	0.5	8.5	0.0588235
2007-08-31	7000 m	Ax-122	0	0	0	0	1	1	0	1.5	8.5	0.176471
2007-08-31	7000 m	Ax-123	0	0	0	1	1	1	0	3.5	8.5	0.411765
2007-08-31	7000 m	Ax-124	0	0	0	0	1	0	0	0.5	8.5	0.0588235
2007-08-31	500 m	Ax-125	0	0	0	0	1	0	0	0.5	8.5	0.0588235
2007-10-10	background	Ax-172	1	0	0	1	1	1	1	6.5	8.5	0.764706
2007-10-10	background	Ax-173	0	0	1	1	1	1	0	5.5	8.5	0.647059
2007-10-10	background	Ax-174	0	0	1	1	1	0	0	4.5	8.5	0.529412
2007-10-10	500 m	Ax-175	0	0	0	0	1	0	0	0.5	8.5	0.0588235
2007-10-10	1000 m	Ax-176	0	0	1	0	0	0	0	2	8.5	0.235294
2007-10-10	1000 m	Ax-177	0	0	1	0	1	1	0	3.5	8.5	0.411765
2007-10-10	1500 m	Ax-178	0	0	0	0	1	1	0	1.5	8.5	0.176471
2007-10-10	1500 m	Ax-179	0	0	0	0	1	0	0	0.5	8.5	0.0588235
2007-10-10	1500 m	Ax-180	0	0	1	0	1	0	0	2.5	8.5	0.294118
2007-10-10	1500 m	Ax-181	0	0	0	0	1	1	0	1.5	8.5	0.176471
2007-10-10	1500 m	Ax-182	0	0	1	0	1	0	0	2.5	8.5	0.294118
2007-10-10	1500 m	Ax-183	0	0	1	1	0	0	0	4	8.5	0.470588
2007-10-10	2000 m	Ax-184	0	0	0	1	0	1	1	4	8.5	0.470588
2007-10-10	2000 m	Ax-185	0	0	0	1	1	1	1	4.5	8.5	0.529412
2007-10-10	2000 m	Ax-186	0	1	1	1	1	1	1	8.5	8.5	1
2007-10-10	2000 m	Ax-187	0	0	0	1	0	0	0	2	8.5	0.235294
2007-10-10	2000 m	Ax-188	0	0	0	1	1	1	1	4.5	8.5	0.529412
2007-10-10	3000 m	Ax-189	0	0	1	0	1	1	0	3.5	8.5	0.411765
2007-10-10	3000 m	Ax-190	0	0	1	0	1	1	0	3.5	8.5	0.411765
2007-10-10	7000 m	Ax-191	1	0	0	1	1	1	1	6.5	8.5	0.764706
2007-11-13	background	Ax-197	0	0	0	0	0	1	1	2	8.5	0.235294
2007-11-13	background	Ax-198	0	1	0	0	1	1	1	4.5	8.5	0.529412
2007-11-13	500 m	Ax-199	0	0	0	0	1	1	1	2.5	8.5	0.294118
2007-11-13	500 m	Ax-200	0	1	1	0	1	1	0	5.5	8.5	0.647059
2007-11-13	1000 m	Ax-201	0	0	1	0	1	0	0	2.5	8.5	0.294118
2007-11-13	2000 m	Ax-202	0	1	1	0	1	1	1	6.5	8.5	0.764706
2007-11-13	3000 m	Ax-203	0	0	1	0	0	1	1	4	8.5	0.470588
2007-11-13	3000 m	Ax-204	0	0	0	0	1	1	1	2.5	8.5	0.294118
2007-11-13	3000 m	Ax-205	0	0	0	0	1	1	1	2.5	8.5	0.294118
2007-11-13	4000 m	Ax-206	0	1	1	0	1	0	0	4.5	8.5	0.529412
2007-11-13	5500 m	Ax-207	0	0	0	0	1	1	1	2.5	8.5	0.294118
2007-11-13	7000 m	Ax-208	0	0	0	0	0	1	0	1	8.5	0.117647
2007-11-29	background	Ax-221	0	0	1	1	0	0	0	4	8.5	0.470588
2007-11-29	background	Ax-222	0	0	1	1	0	0	0	4	8.5	0.470588
2007-11-29	background	Ax-223	1	0	0	1	1	1	0	5.5	8.5	0.647059
2007-11-29	background	Ax-224	0	0	0	0	1	1	0	1.5	8.5	0.176471
2007-11-29	background	Ax-225	0	0	1	0	1	1	0	3.5	8.5	0.411765
2007-11-29	background	Ax-226	1	0	0	1	1	1	0	5.5	8.5	0.647059
2007-11-29	background	Ax-227	0	0	1	0	1	1	0	3.5	8.5	0.411765
2007-11-29	background	Ax-228	0	0	1	0	1	1	0	3.5	8.5	0.411765
2007-11-29	500 m	Ax-229	0	0	1	0	1	1	0	3.5	8.5	0.411765
2007-11-29	1500 m	Ax-230	0	0	1	0	0	0	0	2	8.5	0.235294
2007-11-29	1500 m	Ax-231	0	0	1	0	1	1	0	3.5	8.5	0.411765
2007-11-29	2000 m	Ax-232	0	0	0	1	0	1	0	3	8.5	0.352941
2007-11-29	2000 m	Ax-233	1	0	0	1	1	1	0	5.5	8.5	0.647059
2007-11-29	2000 m	Ax-234	1	0	1	0	1	0	0	4.5	8.5	0.529412
2007-11-29	2000 m	Ax-235	0	0	1	0	1	1	0	3.5	8.5	0.411765
2007-11-29	2000 m	Ax-236	1	0	0	1	1	1	0	5.5	8.5	0.647059
2007-11-29	2000 m	Ax-237	0	0	0	1	1	1	1	4.5	8.5	0.529412
2007-11-29	2000 m	Ax-238	1	0	1	1	1	0	0	6.5	8.5	0.764706
2007-11-29	2000 m	Ax-239	1	0	1	1	1	1	0	7.5	8.5	0.882353
2007-11-29	3000 m	Ax-240	1	0	0	1	1	1	0	5.5	8.5	0.647059
2007-11-29	4000 m	Ax-241	0	1	0	1	0	1	0	5	8.5	0.588235
2007-11-29	5500 m	Ax-242	1	0	0	1	0	1	0	5	8.5	0.588235
2007-11-29	7000 m	Ax-243	0	0	1	0	1	1	0	3.5	8.5	0.411765
2007-12-30	500 m	Ax-254	0	0	0	0	1	0	0	0.5	8.5	0.0588235
2007-12-30	1500 m	Ax-255	0	0	1	0	1	0	0	2.5	8.5	0.294118
2007-12-30	1500 m	Ax-256	0	0	0	0	1	1	1	2.5	8.5	0.294118
2007-12-30	4000 m	Ax-257	1	1	1	0	1	0	0	4.5	8.5	0.529412
2007-12-30	4000 m	Ax-258	0	0	0	1	1	1	0	3.5	8.5	0.411765
2007-12-30	5500 m	Ax-259	0	0	0	0	1	1	0	1.5	8.5	0.176471
2008-01-31	5500 m	Ax-263	0	0	0	0	1	1	1	2.5	8.5	0.294118
2008-01-31	background	Ax-264	0	0	1	0	1	1	0	3.5	8.5	0.411765
2008-01-31	background	Ax-265	0	0	0	0	0	1	1	2	8.5	0.235294
2008-01-31	500 m	Ax-266	0	0	1	0	1	1	0	3.5	8.5	0.411765
2008-01-31	1000 m	Ax-267	1	0	1	1	1	1	1	8.5	8.5	1
2008-01-31	3000 m	Ax-268	0	0	1	0	1	1	1	4.5	8.5	0.529412
2008-01-31	3000 m	Ax-269	0	0	1	0	1	1	0	3.5	8.5	0.411765
2008-01-31	3000 m	Ax-270	0	0	1	0	1	1	1	4.5	8.5	0.529412
2008-03-14	500 m	Ax-312	0	1	1	1	0	1	1	8	8.5	0.941176
2008-03-14	500 m	Ax-313	0	0	1	1	0	1	1	6	8.5	0.705882
2008-03-14	1000 m	Ax-314	0	0	1	1	0	0	0	4	8.5	0.470588
2008-03-14	1000 m	Ax-315	0	0	1	1	1	1	1	6.5	8.5	0.764706
2008-03-14	3000 m	Ax-316	0	0	1	0	1	1	0	3.5	8.5	0.411765
2008-03-14	3000 m	Ax-317	0	0	0	0	1	1	1	2.5	8.5	0.294118
2008-03-14	3000 m	Ax-318	0	1	1	0	1	1	1	6.5	8.5	0.764706
2008-03-14	3000 m	Ax-319	0	0	1	0	1	1	0	3.5	8.5	0.411765
2008-03-14	1500 m	Ax-320	0	0	0	0	1	0	0	0.5	8.5	0.0588235
2008-03-14	1500 m	Ax-322	0	0	1	0	1	1	0	3.5	8.5	0.411765
2008-03-14	5500 m	Ax-325	0	0	0	1	1	1	1	4.5	8.5	0.529412
2008-03-14	5500 m	Ax-326	0	0	0	0	1	0	0	0.5	8.5	0.0588235
2008-03-14	7000 m	Ax-327	0	1	0	1	1	0	0	4.5	8.5	0.529412
2008-03-14	7000 m	Ax-328	0	0	0	0	1	0	0	0.5	8.5	0.0588235
2008-03-14	7000 m	Ax-329	0	1	0	0	1	0	0	2.5	8.5	0.294118
2008-03-14	7000 m	Ax-330	0	0	0	0	1			0.5	6.5	0.0769231
2008-03-14	7000 m	Ax-331	0	0	0	0	1	0	0	0.5	8.5	0.0588235
2008-03-14	7000 m	Ax-332	0	0	0	0	1	0	0	0.5	8.5	0.0588235
2008-03-14	7000 m	Ax-333	0	0	0	0	0	1	0	1	8.5	0.117647
2008-04-02	500 m	Ax-342	0	0	1	0	1	1	1	4.5	8.5	0.529412
2008-04-02	500 m	Ax-343	0	0	1	0	1	1	1	4.5	8.5	0.529412
2008-04-02	1000 m	Ax-344	0	0	1	0	0	0	0	2	8.5	0.235294
2008-04-02	1500 m	Ax-345	0	0	1	0	1	1	1	4.5	8.5	0.529412
2008-04-02	1500 m	Ax-346	0	1	1	1	1	1	1	8.5	8.5	1
2008-04-02	3000 m	Ax-347	0	0	1	0	1	1	1	4.5	8.5	0.529412
2008-04-02	3000 m	Ax-348	0	0	0	1	1	0	0	2.5	8.5	0.294118
2008-04-02	4000 m	Ax-349	0	0		0	0	0	0	0	6.5	0
2008-05-26	background	Ax-407	0	0	0	0	1	1	1	2.5	8.5	0.294118
2008-05-26	background	Ax-408	0	0	1	1	0	1	1	6	8.5	0.705882
2008-05-26	background	Ax-409	0	0	0	0	1	1	0	1.5	8.5	0.176471
2008-05-26	background	Ax-410	0	0	0	0	0	1	0	1	8.5	0.117647
2008-05-26	background	Ax-411	0	0	0	0	1	1	1	2.5	8.5	0.294118
2008-05-26	background	Ax-412	0	1	0	0	1	1	1	4.5	8.5	0.529412
2008-05-26	background	Ax-413	0	0	0	0	1	1	1	2.5	8.5	0.294118
2008-05-26	background	Ax-414	0	0	1	0	1	1	1	4.5	8.5	0.529412
2008-05-26	background	Ax-415	0	0	1	0	1	1	0	3.5	8.5	0.411765
2008-05-26	500 m	Ax-417	0	0	0	0	1	1	0	1.5	8.5	0.176471
2008-05-26	500 m	Ax-418	0	0	0	0	1	1	0	1.5	8.5	0.176471
2008-05-26	500 m	Ax-419	0	0	1	0	0	0	0	2	8.5	0.235294
2008-05-26	1000 m	Ax-420	0	0	1	0	1	1	0	3.5	8.5	0.411765
2008-05-26	1000 m	Ax-421	0	0	1	0	1	0	0	2.5	8.5	0.294118
2008-05-26	1000 m	Ax-422	0	0	0	0	0	1	0	1	8.5	0.117647
2008-05-26	1000 m	Ax-423	0	0	1	0	1	1	0	3.5	8.5	0.411765
2008-05-26	1500 m	Ax-424	0	0	0	0	1	0	0	0.5	8.5	0.0588235
2008-05-26	2000 m	Ax-425	0	0	0	0	1	1	0	1.5	8.5	0.176471
2008-05-26	2000 m	Ax-426	0	0	1	0	1	0	0	2.5	8.5	0.294118
2008-05-26	2000 m	Ax-427	0	1	0	0	0	1	0	3	8.5	0.352941
2008-05-26	2000 m	Ax-428	0	0	1	0	1	1	0	3.5	8.5	0.411765
2008-05-26	4000 m	Ax-429	0	0	0	1	0	1	1	4	8.5	0.470588	0.398833
2008-05-26	4000 m	Ax-430	0	0	0	0	1			0.5	6.5	0.0769231	0.222349
