# Supplementary material for: How Has the Hazard to Humans of Microorganisms Found in Atmospheric Aerosol in the South of Western Siberia Changed over 10 Years?
Source: Int J Environ Res Public Health. 2020 Mar 3;17(5):1651. doi: 10.3390/ijerph17051651 (PMC7084375; doi:10.3390/ijerph17051651)
Supplement: Supplementary file 1 [file ijerph-17-01651-s001.zip › Table S9.xlsx]

## Sheet: Лист1
Date of sampling	Altitude of sampling	Isolates' codes	Ampicillin	Neomycin	Clindamycin	Chloram-phenicol	Carbenicillin	Kanamycin	Oleando-mycin	Rifampi-cium	Strepto-mycin	Polymyxin	Erythro-mycin	Lincomy-cin	Oxacillin	Gentamy-cin	Tetracyc-line	Vancomycin	Amikacin	Netilmicin	Benzyl-penicillin	Monomycin	Number of antibiotics for which isolate has resistance	Number of antibiotics tested	Ratio
2012-05-22	1500 m	St49																									0.933333
2012-05-22	4000 m	St50
2012-05-22	4000 m	St51
2012-05-22	7000 m	St52
2012-05-22	7000 m	St53
2012-05-22	7000 m	St54
2012-05-22	5500 m	St57
2012-05-22	5500 m	St59
2012-05-22	3000 m	St60
2012-05-22	500 m	St61
2012-05-22	500 m	St62
2012-05-22	500 m	St63
2012-05-22	1000 m	St64
2012-05-22	1000 m	St65
2012-05-22	1000 m	St66
2012-05-22	1000 m	St67
2012-05-22	1500 m	St68
2012-05-22	500 m	St69
2012-12-13	1000 m	St119	0	0	0		0	1		0	0	1	0	1	0	0	0	0	0				3	15	0.2
2012-12-13	1000 m	St120	0	0	1		0	0		0	0	1	0	1	0	0	0	0	0				3	15	0.2
2012-12-13	background	St121	1	0	0		1	0		0	1	0	0	0	0	0	0	0	0				3	15	0.2
2012-12-13	background	St122	1	0	0		1	0		0	0	0	0	0	0	0	0	0	0				2	15	0.133333
2012-12-13	background	St123	1	1	0		0	1		0	1	0	0	1	0	0	0	0	0				5	15	0.333333
2012-12-13	background	St124	0	0	0		0	1		0	0	0	0	1	0	0	0	0	0				2	15	0.133333
2012-12-13	background	St125	0	0	0		0	0		0	0	0	1	0	0	0	0	0	0				1	15	0.0666667
2012-12-13	500 m	St126	0	0	0		0	1		0	1	1	0	0	0	0	0	0	0				3	15	0.2
2012-12-13	500 m	St127	1	1	0		0	0		0	0	0	0	0	0	0	0	0	0				2	15	0.133333
2012-12-13	1500 m	St128	1	0	0		0	0		1	0	1	0	1	0	0	0	0	0				4	15	0.266667
2012-12-13	1500 m	St129
2012-12-13	1500 m	St130	0	1	0		0	1		0	0	1	0	0	0	0	0	0	0				3	15	0.2
2012-12-13	1500 m	St131	1	1	0		1	1		0	0	1	0	0	0	0	0	0	1				6	15	0.4
2012-12-13	1500 m	St132	0	0	0		0	0		0	0	1	0	0	0	0	0	0	0				1	15	0.0666667
2012-12-13	1500 m	St133	0	0	0		0	0		0	0	0	0	0	0	0	0	0	0				0	15	0
2012-12-13	1500 m	St134	0	0	0		0	0		0	0	0	0	0	0	0	0	0	0				0	15	0
2012-12-13	1500 m	St135	0	0	0		0	0		0	0	0	0	0	0	0	0	0	0				0	15	0
2012-12-13	1500 m	St136
2012-12-13	1500 m	St137	0	0	1		0	0		0	0	0	0	1	0	0	0	0	0				2	15	0.133333
2012-12-13	1500 m	St138	0	0	1		0	0		0	0	0	0	1	0	0	0	0	0				2	15	0.133333
2012-12-13	1500 m	St139
2012-12-13	3000 m	St140
2012-12-13	4000 m	St141	0	0	1		0	0		0	0	0	0	1	0	0	0	0	0				2	15	0.133333
2012-12-13	4000 m	St142	0	0	0		1	1		0	1	0	0	0	0	0	0	0	11				14	15	0.933333
2012-12-13	5500 m	St143	0	0	0		0	0		0	0	0	0	0	0	0	0	0	0				0	15	0
2012-12-13	7000 m	St144	0	0	0		0	0		0	0	0	0	0	0	0	0	0	0				0	15	0
2012-12-13	7000 m	St145	1	1	0		1	1		0	0	1	1	0	0	0	0	0	0				6	15	0.4
2012-12-13	1500 m	St146	0	1	0		1	1		0	0	1	0	0	0	0	0	0	1				5	15	0.333333
2012-12-13	1500 m	St147
2012-12-13	1000 m	St148	0	0	1		0	1		0	1	1	0	1	0	0	0	0	0				5	15	0.333333
2012-12-13	1000 m	St149	0	0	0		0	0		0	0	0	0	1	0	0	0	0	0				1	15	0.0666667
2012-12-13	500 m	St150	1	1	0		1	1		0	0	1	0	0	0	0	0	0	1				6	15	0.4
2012-12-13	500 m	St151	1	1	0		1	1		0	0	1	0	0	0	0	0	0	1				6	15	0.4
2012-12-13	2000 m	St164	0	0	0		0	0		0	0	1	1	0	0	0	0	0	0				2	15	0.133333	0.2	0.2
2012-12-13	2000 m	St165	0	0	0		0	0		0	0	1	0	0	0	0	0	0	0				1	15	0.0666667	0.187774
2013-02-27	background	St203	0	0			0	0		0	0		0		0	0	0	0	0				0	12	0		1
2013-02-27	1500 m	St205	1	0			0	0		0	0		0		0	0	0	0	0				1	12	0.0833333
2013-02-27	1500 m	St206	1	0			0	0		0	0		0		0	0	0	0	0				1	12	0.0833333
2013-02-27	2000 m	St207
2013-02-27	2000 m	St208	0	0			0	0		0	0		0		0	0	0	0	0				0	12	0
2013-02-27	2000 m	St209
2013-02-27	2000 m	St210	0	0			0	0		0	0		0		0	0	0	0	0				0	12	0
2013-02-27	4000 m	St212	0	0			0	0		0	0		1		0	0	0	0	0				1	12	0.0833333
2013-02-27	5500 m	St219	0	1			0	1		0	0		0		0	0	0	0	0				2	12	0.166667
2013-02-27	5500 m	St220	0	1			0	0		0	0		0		0	0	0	0	0				1	12	0.0833333
2013-02-27	1500 m	St221	0	0			0	0		0	0		0		0	0	0	0	0				0	12	0
2013-02-27	2000 m	St222
2013-04-09	500 m	St223
2013-04-09	500 m	St224	0	0			0	0		0	0		0		0	0	0	0					0	11	0
2013-04-09	1000 m	St225
2013-04-09	1000 m	St226
2013-04-09	2000 m	St227	0	0			0	0		0	0		0		0	0	0	0					0	11	0
2013-04-09	2000 m	St228	1	0			0	0		0	0		0		0	0	0	0					1	11	0.0909091
2013-04-09	3000 m	St229	0	0			0	0		0	0		0		0	0	0	0					0	11	0
2013-04-09	3000 m	St230
2013-04-09	7000 m	St231	0	0			0	0		0	0		0		0	0	0	0					0	11	0
2013-04-09	7000 m	St232	0	0			0	0		0	0		0		0	0	0	0					0	11	0
2013-04-09	500 m	St233
2013-04-09	500 m	St234
2013-04-09	500 m	St235
2013-04-09	500 m	St236	0	0			0	0		0	1		0		0	0	0	0					1	11	0.0909091
2013-04-09	7000 m	St237	0	0			0	0		0	1		0		0	0	0	0					1	11	0.0909091
2013-04-09	7000 m	St238	0	0			0	0		0	0		0		0	0	0	0					0	11	0
2013-07-16	1500 m	St329
2013-07-16	2000 m	St330
2013-07-16	2000 m	St331
2013-07-16	4000 m	St332
2013-07-16	5500 m	St333
2013-07-16	5500 m	St334
2013-07-16	7000 m	St335
2013-07-16	7000 m	St336
2013-07-16	1000 m 6-10 0С	St337
2013-07-16	4000 m 6-10 0С	St338
2013-07-16	4000 m 6-10 0С	St339
2013-07-16	5500 m 6-10 0С	St340
2013-07-16	7000 m 6-10 0С	St341
2013-07-16	5500 m	St346
2013-07-30	1000 m	St350	0	0							0		0		0	0	0			0	0		0	9	0
2013-07-30	1000 m	St351
2013-07-30	1000 m	St353	1	1							1		1		1	1	0			1	1		8	9	0.888889
2013-07-30	1500 m	St354	1	0							0		0		1	0	0			0	1		3	9	0.333333
2013-07-30	2000 m	St355	1	0							0		0		1	0	0			0	1		3	9	0.333333
2013-07-30	2000 m	St356	1	0							0		0		0	1	0			0	0		2	9	0.222222
2013-07-30	2000 m	St357	0	0							0		1		0	1	0			0	0		2	9	0.222222
2013-07-30	2000 m	St358
2013-07-30	2000 m	St359
2013-07-30	5500 m	St360
2013-07-30	5500 m	St361	0	0							0		1		0	0	0			0	0		1	9	0.111111
2013-07-30	5500 m	St362	1	1							0		0		0	0	0			0	1		3	9	0.333333
2013-07-30	7000 m	St363
2013-07-30	500 m	St364	1	1							1		0		1	0	0			0	0		4	9	0.444444
2013-07-30	500 m	St365
2013-07-30	500 m	St366	1	0							0		0		0	0	0			0	1		2	9	0.222222
2013-07-30	500 m	St367	0	0							0		0		1	0	0			0	0		1	9	0.111111
2013-07-30	500 m	St368	1	1							1		0		1	0	0			0	1		5	9	0.555556
2013-07-30	1000 m	St369	1	1							1		1		1	1	0			1	1		8	9	0.888889
2013-07-30	1000 m	St370	1	1							1		1		1	1	0			0	1		7	9	0.777778
2013-07-30	1000 m	St371	1	1							1		1		1	1	0			1	1		8	9	0.888889
2013-07-30	1000 m	St372	1	1							1		1		1	1	0			0	1		7	9	0.777778
2013-07-30	1000 m	St373	1	1							1		1		1	1	0			0	1		7	9	0.777778
2013-07-30	2000 m	St374	1	1							1		1		1	1	0			0	1		7	9	0.777778
2013-07-30	2000 m	St375	1	1							1		1		1	1	0			1	1		8	9	0.888889
2013-07-30	2000 m	St376	1	1							1		1		1	1	0			0	0		6	9	0.666667
2013-07-30	2000 m	St377	1	1							1		1		1	1	0			0	1		7	9	0.777778
2013-07-30	4000 m	St378	1	1							1		1		1	1	0			0	-		6	8	0.75
2013-07-30	4000 m	St379	1	1							1		1		1	1	0			1	1		8	9	0.888889
2013-07-30	4000 m	St380	1	0							1		0		1	0	0			0	1		4	9	0.444444
2013-07-30	5000 m	St381	0	0							0		0		0	0	0			0	0		0	9	0
2013-07-30	5000 m	St382
2013-07-30	5000 m	St383
2013-07-30	7000 m	St384	0	0							0		0		0	0	0			0	0		0	9	0
2013-07-30	7000 m	St385	1	1							1		0		1	0	0			0	0		4	9	0.444444
2013-07-30	7000 m	St386	0	0							0		0		0	0	0			0	0		0	9	0
2013-07-30	500 m	St387
2013-07-30	500 m	St388
2013-07-30	500 m	St390	1	0							1		0		1	0	0			1	0		4	9	0.444444
2013-07-30	500 m 6-10 0С	St391
2013-07-30	1000 m 6-10 0С	St392	1	1							1		1		1	1	0			1	1		8	9	0.888889
2013-07-30	2000 m 6-10 0С	St395	0	0							0		0		0	0	0			0	0		0	9	0
2013-07-30	3000 m 6-10 0С	St396	1	1							0		0		0	0	0			0	0		2	9	0.222222
2013-07-30	4000 m 6-10 0С	St397	1	1							0		0		0	0	0			0	0		2	9	0.222222
2013-07-30	5500 m 6-10 0С	St398
2013-07-30	5500 m 6-10 0С	St399	1	0							1				1	0	0			0	0		3	8	0.375
2013-07-30	5500 m 6-10 0С	St401
2013-10-01	7000 m	St454		1							1		1		1	1	1			1	1		8	8	1
2013-10-01	7000 m	St455
2013-10-01	7000 m	St456		0							0		0		1	0	0			0	0		1	8	0.125
2013-10-01	5500 m	St457		0							0		0		1	0	0			0	1		2	8	0.25
2013-10-01	5500 m	St458
2013-10-01	2000 m	St459
2013-10-01	1500 m	St460
2013-10-01	500 m	St461		0							0		1		1	0	0			0	0		2	8	0.25
2013-10-01	500 m	St462		0							0		0		1	0	0			0	0		1	8	0.125
2013-10-01	7000 m	St463
2013-10-01	7000 m	St466
2013-10-01	3000 m 6-10 0С	St467		0							1		0		1	0	0			0	1		3	8	0.375
2013-10-01	500 m	St468
2013-10-01	500 m	St469
2013-10-01	500 m	St470
2013-10-01	500 m	St471
2013-10-01	500 m	St472
2013-10-01	500 m	St473
2013-10-01	500 m	St474		0							0		0		1	0	0			0	0		1	8	0.125
2013-10-01	500 m	St475
2013-10-01	500 m	St476
2013-10-01	500 m	St477
2013-10-01	500 m	St478
2013-10-01	500 m	St479
2013-10-01	500 m	St480
2013-10-01	500 m	St481		0							0		0		1	0	0			0	0		1	8	0.125
2013-10-01	500 m	St482
2013-10-01	500 m	St484
2013-10-01	1500 m	St489
2013-10-01	500 m 6-10 0С	St498
2013-10-01	500 m 6-10 0С	St502
2013-10-01	500 m 6-10 0С	St503
2013-10-01	500 m 6-10 0С	St504
2013-10-01	7000 m 6-10 0С	St506
2013-10-01	7000 m 6-10 0С	St507
2013-10-01	7000 m 6-10 0С	St508
2013-10-01	7000 m 6-10 0С	St509
2013-10-01	7000 m 6-10 0С	St511
2013-10-01	7000 m 6-10 0С	St512
2013-10-01	7000 m 6-10 0С	St513
2013-10-01	500 m 6-10 0С	St514
2013-10-01	500 m 6-10 0С	St515
2013-10-01	500 m 6-10 0С	St516
2013-10-01	500 m 6-10 0С	St517
2013-10-01	500 m 6-10 0С	St518
2013-10-01	500 m 6-10 0С	St519
2013-10-01	500 m 6-10 0С	St520
2013-10-01	500 m 6-10 0С	St521
2013-10-01	500 m 6-10 0С	St522
2013-10-01	500 m 6-10 0С	St523
2013-10-01	500 m 6-10 0С	St524
2013-10-01	500 m 6-10 0С	St525
2013-10-01	500 m 6-10 0С	St526
2013-10-01	500 m 6-10 0С	St527
2013-10-01	500 m 6-10 0С	St528
2013-10-01	500 m 6-10 0С	St531
2013-10-01	500 m 6-10 0С	St532
2013-12-24	1000 m	St592
2013-12-24	1500 m	St593
2013-12-24	4000 m	St594
2013-12-24	7000 m	St596																								0.313805	0.350471
2013-12-24	5500 m	St597																								0.31929
2014-01-30	500 m	St614																									0.666667
2014-01-30	2000 m	St615
2014-01-30	3000 m	St616
2014-01-30	5500 m	St617
2014-01-30	7000 m	St618
2014-03-18	5500 m	St639
2014-03-18	7000 m	St640
2014-03-18	5500 m	St641	1	1	0		1	1		0	0	1	0		1	0	0	0					6	13	0.461538
2014-04-25	1500 m	St 656	0	0	1		0	0		0	0	0	0	1	1	0	0	0				0	3	15	0.2
2014-04-25	1500 m	St 657
2014-04-25	1500 m	St 658
2014-04-25	1500 m	St 659
2014-04-25	1500 m	St 660	0	0	1		0	0		0	0	0	0	1	1	0	0	1				0	4	15	0.266667
2014-04-25	1500 m	St 662	0	0	1		0	0		0	0	0	0	1	1	0	0	1				0	4	15	0.266667
2014-04-25	1500 m	St 663
2014-04-25	1500 m	St 664
2014-04-25	2000 m	St 667	1	0	1		1	0		0	0	0	1	1	1	0	0	1				0	7	15	0.466667
2014-04-25	2000 m	St 668
2014-04-25	2000 m	St 669
2014-04-25	3000 m	St 672	1	0	1		1	0		0	0	0	1	1	1	0	0	1				0	7	15	0.466667
2014-04-25	3000 m	St 673
2014-04-25	4000 m	St 674
2014-04-25	4000 m	St 675
2014-04-25	4000 m	St 676	1	0	0		1	0		1		0	1		1	0	0	1					6	12	0.5
2014-04-25	500 m	St 677	0	0	1		1	0		0	0	0	1	1	1	0	0	1				0	6	15	0.4
2014-04-25	500 m	St 678	1	0	1		1	0		0	0	0	1	1	1	1	0	1				0	8	15	0.533333
2014-04-25	500 m	St 679	1	0	1		0	0		0	0	0	1	1	1	0	0	1				0	6	15	0.4
2014-04-25	500 m	St 682
2014-04-25	1000 m	St 683
2014-04-25	1000 m	St 684	0	0	1		0	0		0	0	0	1	1	1	0	0	0				0	4	15	0.266667
2014-04-25	1000 m	St 685	0	0	1		0	0		0	0	0	1	1	1	0	0	0				0	4	15	0.266667
2014-04-25	1000 m	St 686
2014-04-25	1000 m	St 688
2014-04-25	1000 m	St 689
2014-04-25	1000 m	St 690	1	0	1		1	0		0	0	0	0	1	1	0	0	1				0	6	15	0.4
2014-04-25	1000 m	St 691	1	0	0		0	0		0	0	1	0	1	1	1	0	0				0	5	15	0.333333
2014-04-25	1000 m	St 692	0	1	0		0	1		0	1	1	0	0	1	1	0	0				0	6	15	0.4
2014-04-25	2000 m	St 693	1	1	1		1	0		1	1	0	1	1	1	0	0	1				0	10	15	0.666667
2014-04-25	2000 m	St 694	1	0	1		1	0		1	0	0	1	1	1	0	0	1				0	8	15	0.533333
2014-04-25	7000 m	St 695
2014-04-25	7000 m	St 696	1	0	1		1	0		1	1	0	1	1	1	0	0	0				0	8	15	0.533333
2014-04-25	7000 m	St 697	1	0	1		1	0		1	0	0	1	1	1	0	0	1				0	8	15	0.533333
2014-04-25	7000 m	St 698
2014-04-25	7000 m	St 699
2014-04-25	7000 m	St 700	0	0	1		0	0		0	0	0	0		1	0	0	0					2	13	0.153846
2014-04-25	4000 m	St 702	1	0	1		1	0		0	0	0	1	1	1	0	0	1				0	7	15	0.466667
2014-04-25	5500 m	St 704
2014-04-25	500 m 6-10 0С	St 705	1	0	1		1	0		0	0	0	1		1	0	0	1				0	6	14	0.428571
2014-04-25	500 m 6-10 0С	St 706
2014-04-25	500 m 6-10 0С	St 707	1	0	1		1	0		1	0	0	1	1	1	0	0	1				0	8	15	0.533333
2014-04-25	500 m 6-10 0С	St 708	1	0	1		1	0		1	0	0	1	1	1	0	0	1				0	8	15	0.533333
2014-04-25	500 m 6-10 0С	St 709
2014-04-25	500 m 6-10 0С	St 710
2014-04-25	1500 m 6-10 0С	St 711
2014-04-25	1500 m 6-10 0С	St 712
2014-04-25	1500 m 6-10 0С	St 713
2014-04-25	1500 m 6-10 0С	St 714
2014-04-25	1500 m 6-10 0С	St 717	1	0	0		0	0		0	0	0	0		0	0	0	1					2	13	0.153846
2014-04-25	1500 m 6-10 0С	St 718
2014-04-25	1500 m 6-10 0С	St 720
2014-04-25	1500 m 6-10 0С	St 721
2014-04-25	2000 m 6-10 0С	St 722
2014-04-25	2000 m 6-10 0С	St 724	1	0	1		1	0		1	0	0	1	1	1	0	0	1				0	8	15	0.533333
2014-04-25	2000 m 6-10 0С	St 726
2014-04-25	3000 m 6-10 0С	St 727	1	0	1		1	0		1		0	1	1	1	0	0	1				0	8	14	0.571429
2014-04-25	3000 m 6-10 0С	St 728
2014-04-25	3000 m 6-10 0С	St 729
2014-04-25	3000 m 6-10 0С	St 730
2014-04-25	4000 m 6-10 0С	St 731	1	0	1		1	0		0	0	0	1		1	0	0	1				0	6	14	0.428571
2014-04-25	7000 m 6-10 0С	St 734	1	0	1		0	0		0	0	0	0	1	1	0	0	0				0	4	15	0.266667
2014-04-25	7000 m 6-10 0С	St 735	1	0	1		1	0		1	0	0	1	1	1	0	0	1				0	8	15	0.533333
2014-04-25	7000 m 6-10 0С	St 736	1	0	1		1	0		1	0	0	1	1	1	0	0	1				0	8	15	0.533333
2014-04-25	7000 m 6-10 0С	St 738	0	0	1		0	0		0	0	0	1		1	0	0	1					4	13	0.307692
2014-04-25	7000 m 6-10 0С	St 739	1	0	1		1	0		1	0	0	1	0	1	0	0	1				0	7	15	0.466667
2014-07-03	background	St 786	0	0	0		0	0		0	0	1	0	0	0	0	0	0				0	1	15	0.0666667
2014-07-03	background	St 787
2014-07-03	background	St 788
2014-07-03	background	St 789	0	0	0		0	0		0	0	1	1	0	0	0	0	0				0	2	15	0.133333
2014-07-03	500 m	St 790
2014-07-03	500 m	St 791	0	0	0		0	0		0	0	0	0	1	1	0	0	0				0	2	15	0.133333
2014-07-03	500 m	St 792
2014-07-03	500 m	St 793
2014-07-03	500 m	St 794
2014-07-03	1000 m	St 795
2014-07-03	1500 m	St 796
2014-07-03	1500 m	St 797	0	0	0		0	0		0	0	0	0	0	0	0	0	0				0	0	15	0
2014-07-03	7000 m	St 798
2014-07-03	2000 m	St 799
2014-07-03	4000 m	St 800
2014-07-03	5500 m	St 801	0	0	0		0	0		0	0	0	1	0	0	0	0	0				0	1	15	0.0666667
2014-07-03	5500 m	St 802	0	0	0		0	0		0	0	0	1	0	0	0	0	0				0	1	15	0.0666667
2014-07-03	7000 m	St 803	0	0	0		0	0		0	0	0	0	0	0	0	0	0				0	0	15	0
2014-07-03	500 m	St 804
2014-07-03	500 m	St 805
2014-07-03	1000 m	St 806	0	0	0		0	0		0	0	0	0	0	0	0	0	0				0	0	15	0
2014-07-03	1500 m	St 807
2014-07-03	1500 m	St 808
2014-07-03	2000 m	St 809	0	0	0		0	0		0	0	0	0	0	0	0	0	0				0	0	15	0
2014-07-03	1000 m	St 810	0	0	0		0	0		0	0	0	0	1	0	0	0	0				0	1	15	0.0666667
2014-07-03	1000 m	St 811	0	0	0		0	0		0	0	0	0	1	0	0	1	0				0	2	15	0.133333
2014-07-03	5500 m	St 812
2014-07-03	5500 m	St 813
2014-07-03	1500 m	St 814	0	0	0		0	0		0	0	0	1	1	0	0	0	0				1	3	15	0.2
2014-07-03	1500 m	St 815		0	0		0	0		0	0	0	0	1	1	0	0	0				1	3	14	0.214286
2014-07-03	500 m 6-10 0С	St 816
2014-07-03	500 m 6-10 0С	St 817
2014-07-24	1000 m	St 855
2014-07-24	1000 m	St 856
2014-07-24	1000 m	St 858
2014-07-24	2000 m	St 859
2014-07-24	3000 m	St 860	0	0			0	0		0	0	0	0	0	0	0	0	0				0	0	14	0
2014-07-24	4000 m	St 861
2014-07-24	4000 m	St 862
2014-07-24	4000 m	St 863
2014-07-24	500 m	St 864	0	0			0	0		0	0	0	0	0	0	0	0	0				0	0	14	0
2014-07-24	500 m	St 865
2014-07-24	1000 m	St 866	0	0			0	0		1	0	0	0	0	0	0	0	0				0	1	14	0.0714286
2014-07-24	2000 m	St 867
2014-07-24	1000 m	St 882	0	0			0	0		0	0	1	0	0	0	0	0	0				0	1	14	0.0714286
2014-07-24	1500 m	St 883	0	0			0	0		0	0	0	0	0	0	0	0	0				0	0	14	0
2014-07-24	2000 m	St 884
2014-07-24	500 m	St 886
2014-07-24	500 m	St 887
2014-07-24	500 m 6-10 0С	St 888
2014-07-24	500 m 6-10 0С	St 889
2014-07-24	1000 m 6-10 0С	St 890
2014-07-24	1000 m 6-10 0С	St 891
2014-07-24	1000 m 6-10 0С	St 892
2014-07-24	1000 m 6-10 0С	St 893
2014-07-24	1000 m 6-10 0С	St 894
2014-07-24	1000 m 6-10 0С	St 895
2014-07-24	1500 m 6-10 0С	St 896
2014-07-24	3000 m 6-10 0С	St 897
2014-07-24	4000 m 6-10 0С	St 898	0	0			0	0		0	0	0	0	0	0	0	0	0				0	0	14	0
2014-07-24	4000 m 6-10 0С	St 899	0	0			0	0		0	0	0	0	0	0	0	0	0				0	0	14	0
2014-07-24	4000 m 6-10 0С	St 900	0	0			0	0		0	0	0	0	0	0	0	0	0				0	0	14	0
2014-12-23	2000 m	St 993
2014-12-23	2000 m	St 994
2014-12-23	2000 m	St 995
2014-12-23	3000 m	St 996
2014-12-23	4000 m	St 997
2014-12-23	7000 m	St 998																								0.27832	0.27832
2014-12-23	2000 m	St 1000																								0.206622
2015-01-29	500 m	Cb1
2015-01-29	500 m	Cb2
2015-01-29	1000 m	Cb3
2015-01-29	1000 m	Cb4
2015-01-29	1000 m	Cb5
2015-01-29	2000 m	Cb6
2015-01-29	2000 m	Cb8
2015-01-29	3000 m	Cb9
2015-01-29	4000 m	Cb10
2015-01-29	4000 m	Cb11
2015-01-29	4000 m	Cb12
2015-01-29	4000 m	Cb13
2015-01-29	4000 m	Cb14
2015-01-29	4000 m	Cb15
2015-01-29	5500 m	Cb16
2015-01-29	5500 m	Cb17
2015-01-29	7000 m	Cb18
2015-01-29	background	Cb19
2015-01-29	background	Cb20
2015-01-29	background	Cb21
2015-01-29	background	Cb22
2015-01-29	1000 m	Cb31
2015-01-29	4000 m 6-10 0С	Cb32
2015-03-31	500 m	Cb47
2015-03-31	500 m	Cb48
2015-03-31	500 m	Cb49
2015-03-31	1500 m	Cb50
2015-03-31	1500 m	Cb51
2015-03-31	2000 m	Cb52
2015-03-31	2000 m	Cb53
2015-03-31	7000 m	Cb54
2015-05-05	background	Cb68
2015-05-05	500 m	Cb69
2015-05-05	500 m	Cb70
2015-05-05	500 m	Cb71
2015-05-05	500 m	Cb72
2015-05-05	500 m	Cb73
2015-05-05	500 m	Cb74
2015-05-05	500 m	Cb75
2015-05-05	1000 m	Cb76
2015-05-05	1000 m	Cb77
2015-05-05	1000 m	Cb78
2015-05-05	1000 m	Cb79
2015-05-05	1000 m	Cb80
2015-05-05	1000 m	Cb81
2015-05-05	1500 m	Cb82
2015-05-05	1500 m	Cb83
2015-05-05	1500 m	Cb84
2015-05-05	2000 m	Cb85
2013-07-30	2000 m	Cb86
2015-05-05	500 m 6-10 0С	Cb87
2015-05-05	500 m 6-10 0С	Cb88
2015-05-05	500 m 6-10 0С	Cb89
2015-05-05	1000 m 6-10 0С	Cb90
2015-05-05	1500 m 6-10 0С	Cb91
2015-05-05	1500 m 6-10 0С	Cb92
2015-05-05	1500 m 6-10 0С	Cb93
2015-05-05	1500 m 6-10 0С	Cb94
2015-05-05	2000 m 6-10 0С	Cb96
2015-05-05	2000 m 6-10 0С	Cb98
2015-05-05	2000 m 6-10 0С	Cb100
2015-05-05	2000 m 6-10 0С	Cb101
2015-05-05	500 m	Cb102
2015-05-05	1000 m	Cb103
2015-08-07	500 m	Cb212
2015-08-07	500 m	Cb213
2015-08-07	500 m	Cb214
2015-08-07	500 m	Cb215
2015-08-07	1500 m	Cb216
2015-08-07	1500 m	Cb217
2015-08-07	1500 m	Cb218
2015-08-07	2000 m	Cb219
2015-08-07	2000 m	Cb220
2015-08-07	2000 m	Cb221
2015-08-07	2000 m	Cb222
2015-08-07	1500 m	Cb223
2015-08-07	4000 m	Cb224
2015-08-07	4000 m	Cb225
2015-08-07	4000 m	Cb226
2015-08-07	3000 m	Cb227
2015-08-07	3000 m	Cb228
2015-08-07	5500 m	Cb229
2015-08-07	5500 m	Cb230
2015-08-07	5500 m	Cb231
2015-08-07	5500 m	Cb232
2015-08-07	500 m	Cb233
2015-08-07	1000 m	Cb234
2015-08-07	1500 m	Cb235
2015-08-07	1500 m	Cb236
2015-08-07	2000 m	Cb237
2015-08-07	2000 m	Cb238
2015-08-07	3000 m	Cb239
2015-08-07	4000 m	Cb240
2015-08-07	7000 m	Cb241
2015-08-07	1000 m	Cb242
2015-08-07	4000 m	Cb243
2015-08-07	5500 m	Cb244
2015-08-07	7000 m	Cb245
2016-01-20	1500 m	Cb304
2016-01-20	1500 m	Cb305
2016-01-20	1500 m	Cb306
2016-01-20	3000 m	Cb307
2016-01-20	2000 m	Cb308
2016-01-20	10500 m	Cb311
2016-01-20	1500 m	Cb312
2016-01-20	1500 m	Cb313
2016-02-26	background	Cb-326
2016-02-26	500 m	Cb-327
2016-02-26	500 m	Cb-328
2016-02-26	4000 m	Cb-329
2016-02-26	4000 m	Cb-330
2016-02-26	5500 m	Cb-331
2016-02-26	1500 m	Cb-332
2016-02-26	1500 m	Cb-333
2016-02-26	1500 m	Cb-334
2016-02-26	5500 m	Cb-335
2016-02-26	5500 m	Cb-336
2016-02-26	7000 m	Cb-337
2016-02-26	2000 m	Cb-338
2016-02-26	1000 m	Cb-339
2016-02-26	3000 m	Cb-340
2016-02-26	3000 m	Cb-341
2016-02-26	3000 m	Cb-342
2016-02-26	3000 m	Cb-343
2016-02-26	3000 m	Cb-344
2016-02-26	3000 m	Cb-345
2016-02-26	1000 m	Cb-346
2016-02-26	1000 m	Cb-347
2016-02-26	1000 m	Cb-348
2016-02-26	1000 m	Cb-349
2016-02-26	1000 m	Cb-350
2016-02-26	1000 m	Cb-351
2016-02-26	2000 m	Cb-352
2016-02-26	2000 m	Cb-353
2016-02-26	4000 m	Cb-354
2016-02-26	4000 m	Cb-355
2016-02-26	4000 m	Cb-356
2016-02-26	1500 m	Cb-357
2016-02-26	1500 m	Cb-358
2016-02-26	1500 m	Cb-359
2016-02-26	1500 m	Cb-360
2016-02-26	1500 m	Cb-361
2016-02-26	1500 m	Cb-362
2016-02-26	1000 m	Cb-363
2016-02-26	500 m	Cb-364
2016-02-26	1000 m	Cb-365
2016-02-26	3000 m	Cb-366
2016-02-26	4000 m	Cb-367
2016-02-26	4000 m	Cb-368
2016-02-26	5500 m	Cb-369
2016-02-26	5500 m	Cb-370
2016-02-26	1000 m	Cb-371
2016-02-26	500 m	Cb-372
2016-02-26	500 m	Cb-373
2016-02-26	500 m	Cb-374
2016-02-26	1500 m	Cb-375
2016-02-26	1500 m	Cb-376
2016-02-26	1500 m	Cb-377
2016-02-26	1500 m	Cb-378
2016-02-26	3000 m	Cb-379
2016-02-26	3000 m	Cb-380
2016-02-26	5500 m 6-10 0С	Cb-381
2016-02-26	5500 m 6-10 0С	Cb-382
2016-02-26	5500 m 6-10 0С	Cb-383
2016-02-26	5500 m 6-10 0С	Cb-384
2016-02-26	5500 m 6-10 0С	Cb-385
2016-03-22	500 m	Cb-396
2016-03-22	500 m	Cb-397
2016-03-22	500 m	Cb-398
2016-03-22	500 m	Cb-399
2016-03-22	1000 m	Cb-400
2016-03-22	1000 m	Cb-401
2016-03-22	2000 m	Cb-402
2016-03-22	7000 m	Cb-403
2016-03-22	1000 m	Cb-404
2016-03-22	1000 m	Cb-405
2016-03-22	7000 m	Cb-406
2016-03-22	7000 m	Cb-407
2016-03-22	background	Cb-408
2016-04-25	500 m	Cb-420
2016-04-25	1500 m	Cb-421
2016-04-25	2000 m	Cb-422
2016-04-25	500 m	Cb-423
2016-04-25	500 m	Cb-424
2016-04-25	4000 m	Cb-425
2016-04-25	4000 m	Cb-426
2016-04-25	5500 m	Cb-427
2016-04-25	2000 m	Cb-428
2016-12-12	1500 m	Cb-979
2016-12-12	1500 m	Cb-980
2016-12-12	1500 m	Cb-981
2016-12-12	1500 m	Cb-982
2016-12-12	1500 m	Cb-983
2016-12-12	1500 m	Cb-984
2016-12-12	2000 m	Cb-985
2016-12-12	2000 m	Cb-986
2016-12-12	2000 m	Cb-987
2016-12-12	2000 m	Cb-988
2016-12-12	2000 m	Cb-989
2016-12-12	2000 m	Cb-990
2016-12-12	2000 m	Cb-991
2016-12-12	2000 m	Cb-992
2016-12-12	3000 m	Cb-993
2016-12-12	3000 m	Cb-994
2016-12-12	3000 m	Cb-995
2016-12-12	3000 m	Cb-996
2016-12-12	3000 m	Cb-997
2016-12-12	3000 m	Cb-998
2016-12-12	3000 m	Cb-999
2016-12-12	3000 m	Сg-1
2016-12-12	3000 m	Сg-2
2016-12-12	4000 m	Сg-3
2016-12-12	4000 m	Сg-4
2016-12-12	4000 m	Сg-5
2016-12-12	4000 m	Сg-6
2016-12-12	4000 m	Сg-7
2016-12-12	4000 m	Сg-8
2016-12-12	7000 m	Сg-9
2016-12-12	7000 m	Сg-10
2016-12-12	7000 m	Сg-12
2016-12-12	7000 m	Сg-13
2016-12-12	7000 m	Сg-14
2016-12-12	7000 m	Сg-15
2016-12-12	7000 m	Сg-16
2016-12-12	7000 m	Сg-17
2016-12-12	7000 m	Сg-18
2016-12-12	5500 m	Сg-19
2016-12-12	5500 m	Сg-20
2016-12-12	5500 m	Сg-21
2016-12-12	5500 m	Сg-22
2016-12-12	5500 m	Сg-23
2016-12-12	5500 m	Сg-24
2016-12-12	5500 m	Сg-25
2016-12-12	7000 m	Сg-26
2016-12-12	background	Сg-27
2016-12-12	background	Сg-28
2016-12-12	background	Сg-29
2016-12-12	background	Сg-30
2016-12-12	background	Сg-31
2016-12-12	background	Сg-32
2016-12-12	background	Сg-33
2016-12-12	500 m	Сg-34
2016-12-12	1500 m	Сg-35
2016-12-12	1500 m	Сg-36
2016-12-12	1500 m	Сg-37
2016-12-12	1500 m	Сg-38
2016-12-12	1500 m	Сg-39
2016-12-12	1500 m	Сg-40
2016-12-12	1500 m	Сg-41
2016-12-12	1500 m	Сg-42
2016-12-12	1500 m	Сg-43
2016-12-12	1500 m	Сg-44
2016-12-12	1500 m	Сg-45
2016-12-12	1500 m	Сg-46
Date of sampling	Altitude of sampling	Isolates' codes	Ampicillin	Neomycin	Penicillin	Chloram-phenicol	Carbenicillin	Kanamycin	Oleando-mycin	Rifampi-cium	Strepto-mycin	Polymyxin	Erythro-mycin	Lincomy-cin	Oxacillin	Gentamy-cin	Tetracyc-line	Number of antibiotics for which isolate has resistance	Number of antibiotics tested	Ratio
2006-06-28	500 m	Az-29
2006-06-28	500 m	Az-30	0	0	0	0	0	0	0	0	0	1	0	0	0	0	0	1	15	0.0666667		1
2006-06-28	500 m	Az-31
2006-06-28	500 m	Az-32
2006-06-28	500 m	Az-33
2006-06-28	500 m	Az-34
2006-06-28	500 m	Az-35	0	0	1	0	0	0	1	0	0	1	0	0	0	0	0	3	15	0.2
2006-06-28	500 m	Az-36
2006-06-28	500 m	Az-37	0	0	0	0	0	0	0	0	0	0	0	0	0	0	0	0	15	0
2006-06-28	500 m	Az-38
2006-06-28	1000 m	Az-39
2006-06-28	1000 m	Az-40
2006-06-28	1500 m	Az-41
2006-06-28	1500 m	Az-42	0	0	0	0	0	0	1	0	0	1	1	1	0	0	0	4	15	0.266667
2006-06-28	1500 m	Az-43	0	0	0	0	0	0	0	0	0	1	0	1	0	0	0	2	15	0.133333
2006-06-28	2000 m	Az-44	0	0	0	0	0	0	0	0	0	0	0	1	0	0	0	1	15	0.0666667
2006-06-28	2000 m	Az-45
2006-06-28	3000 m	Az-46	0	0	0	1	0	0	0	0	0	1	0	1	1	0	0	4	15	0.266667
2006-06-28	3000 m	Az-47
2006-06-28	3000 m	Az-48
2006-06-28	4000 m	Az-49
2006-06-28	4000 m	Az-50
2006-06-28	4000 m	Az-51	1	0	0	0	1	0	0	0	0	1	0	1	0	0	0	4	15	0.266667
2006-06-28	7000 m	Az-52
2006-06-28	7000 m	Az-53	0	0	0	0	0	0	0	0	0	0	0	0	0	0	0	0	15	0
2006-06-28	7000 m	Az-54
2006-06-28	7000 m	Az-55
2006-06-28	7000 m	Az-56
2006-06-28	7000 m	Az-57	0	0	0	0	0	0	0	0	0	0	0	0	0	0	0	0	15	0
2006-06-28	7000 m	Az-58
2006-06-28	7000 m	Az-59
2006-06-28	500 m	Az 60
2006-07-28	1000 m	Az 125
2006-07-28	1000 m	Az 126
2006-07-28	1000 m	Az 127
2006-07-28	1000 m	Az 128
2006-07-28	1000 m	Az 129
2006-07-28	1000 m	Az 130
2006-07-28	1500 m	Az 131
2006-07-28	1500 m	Az 132
2006-07-28	2000 m	Az 133
2006-07-28	2000 m	Az 134
2006-07-28	2000 m	Az 135
2006-07-28	2000 m	Az 136
2006-07-28	2000 m	Az 137
2006-07-28	2000 m	Az 138
2006-07-28	2000 m	Az 139
2006-07-28	2000 m	Az 140
2006-07-28	2000 m	Az 141
2006-07-28	4000 m	Az 142
2006-07-28	4000 m	Az 143
2006-07-28	4000 m	Az 144
2006-07-28	4000 m	Az 145
2006-07-28	4000 m	Az 146
2006-07-28	5500 m	Az 147
2006-07-28	4000 m	Az 148
2006-07-28	4000 m	Az 149
2006-07-28	5500 m	Az 150
2006-07-28	5500 m	Az 151
2006-07-28	7000 m	Az 152
2006-07-28	7000m	Az 153
2006-07-28	7000 m	Az 154
2006-07-28	7000 m	Az 155
2006-07-28	7000 m	Az 156
2006-07-28	7000 m	Az 157
2006-07-28	1500 m	Az 158
2006-07-28	2000 m	Az 159
2006-07-28	2000 m	Az 160
2006-07-28	2000 m	Az 161
2006-08-26	background	Az-214	1	1	1	0		1		0	1	1			1	1	1	9	11	0.818182
2006-08-26	background	Az-215	0	0	0	0		0		0	0	1			0	0	0	1	11	0.0909091
2006-08-26	background	Az-216
2006-08-26	1000 m	Az-217	0	0	0	0	0	0	0	0	0	0	0	0	0	0	0	0	15	0
2006-08-26	background	Az-218	0	0	0	0	0	0	0	0	0	0	0	0	1	0	0	1	15	0.0666667
2006-08-26	1000 m	Az-219
2006-08-26	1000 m	Az-220
2006-08-26	1000 m	Az-221	0	0	0	0		0		0	0	1			0	0	1	2	11	0.181818
2006-08-26	1000 m	Az-222
2006-08-26	1000 m	Az-223	0	0	0	0		0		0	0	1			0	0	0	1	11	0.0909091
2006-08-26	1000 m	Az-224	0	0	0	0		0		0	0	1			1	0	0	2	11	0.181818
2006-08-26	1000 m	Az-225	0	0	0	0		0		0	0	1			0	0	0	1	11	0.0909091
2006-08-26	500 m	Az-226	0	0	0	0	0	0	0	0	0	0	0	0	0	0	0	0	15	0
2006-08-26	500 m	Az-227
2006-08-26	500 m	Az-228	0	0	0	0	0	0	0	0	1	1	0	0	0	0	0	2	15	0.133333
2006-08-26	500 m	Az-229	0	0	1	0	0	0		0	0	1			1	0	0	3	12	0.25
2006-08-26	500 m	Az-230
2006-08-26	500 m	Az-231	0	0	0	0	0	0	0	0	0	1	0	0	0	0	0	1	15	0.0666667
2006-08-26	500 m	Az-232
2006-08-26	1500 m	Az-233	0	0	0	0	0	0	0	0	0	0	0	0	0	0	0	0	15	0
2006-08-26	1500 m	Az-234	0	0	0	0	0	0	0	0	0	0	0	0	0	0	0	0	15	0
2006-08-26	1500 m	Az-235	0	0	0	0	0	0	0	0	0	0	0	0	0	0	0	0	15	0
2006-08-26	1500 m	Az-236	1	0	1	1		0		0	1	1			1	0	0	6	11	0.545455
2006-08-26	2000 m	Az-237
2006-08-26	2000 m	Az-238	0	0	0	0		0		0	0	1			0	0	0	1	11	0.0909091
2006-08-26	1500 m	Az-239	0	0	0	0		0		0	0	1			0	0	0	1	11	0.0909091
2006-08-26	1500 m	Az-240	0	0	0	0		0		0	1	1			0	0	0	2	11	0.181818
2006-08-26	1500 m	Az-241
2006-08-26	1500 m	Az-242	0	0	0	0		0		0	0	1			0	0	0	1	11	0.0909091
2006-08-26	1500 m	Az-243	0	0	0	0	0	0	0	0	0	0	0	0	0	0	0	0	15	0
2006-08-26	1500 m	Az-244
2006-08-26	2000 m	Az-245	0	0	0	0	0	0	0	0	0	0	0	0	0	0	0	0	15	0
2006-08-26	2000 m	Az-246	0	0	0	0	0	0	0	0	0	1	0	0	0	0	0	1	15	0.0666667
2006-08-26	3000 m	Az-247	0	0	0	0		0		0	0	1			0	0	0	1	11	0.0909091
2006-08-26	4000 m	Az-248	0	0	0	0	0	0	0	0	0	0	0	0	0	0	0	0	15	0
2006-08-26	4000 m	Az-249	1	0	1	1		0		0	0	1			1	0	0	5	11	0.454545
2006-08-26	4000 m	Az-250	0	0	0	0		0		0	0	0			0	0	0	0	11	0
2006-08-26	4000 m	Az-251	0	0	0	1		0		0	0	1			0	0	0	2	11	0.181818
2006-08-26	4000 m	Az-252	0	0	0	0		0		0	0	1			0	0	0	1	11	0.0909091
2006-08-26	4000 m	Az-253	1	0	1	1		0		0	0	1			1	0	0	5	11	0.454545
2006-08-26	4000 m	Az-254	0	0	0	0		0		0	0	1			0	0	0	1	11	0.0909091
2006-08-26	5500 m	Az-255	0	0	0	0		0		0	0	0			0	0	0	0	11	0
2006-08-26	5500 m	Az-256	0	0	0	0		0		0	0	1			0	0	0	1	11	0.0909091
2006-08-26	3000 m	Az-257	1	0	0	0	0	0		0	0	0			0	0	0	1	12	0.0833333
2006-09-29	500 m	Az-305
2006-09-29	500 m	Az-306	0	0	0	0	0	0		0	0	0			0	0	0	0	12	0
2006-09-29	500 m	Az-307	0	0	0	0	0	0		0	0	1			1	0	0	2	12	0.166667
2006-09-29	3000 m	Az-308	0	0	0	0	0	0		0	0	0			0	0	0	0	12	0
2006-09-29	1000 m	Az-309	0	0	0	0	0	0		0	0	1			0	0	0	1	12	0.0833333
2006-09-29	1000 m	Az-310	0	0	0	0	0	0		0	0	1			1	0	0	2	12	0.166667
2006-09-29	1000 m	Az-311	0	0	0	0	0	0		0	0	0			0	0	0	0	12	0
2006-09-29	1000 m	Az-312
2006-09-29	1000 m	Az-313	0	0	0	0	0	0		0	0	1			1	0	0	2	12	0.166667
2006-09-29	1000 m	Az-314
2006-09-29	1000 m	Az-315	0	0	0	0	0	0		0	0	0			0	0	0	0	12	0
2006-09-29	1000 m	Az-316
2006-09-29	1000 m	Az-317
2006-09-29	1000 m	Az-318
2006-09-29	1000 m	Az-319
2006-09-29	1000 m	Az-320	0	0	0	0	0	0		0	0	1			0	0	0	1	12	0.0833333
2006-09-29	1000 m	Az-321	0	0	0	0	0	0		0	0	0			0	0	0	0	12	0
2006-09-29	1000 m	Az-322	0	0	0	0	0	0		0	0	1			1	0	0	2	12	0.166667
2006-09-29	1000 m	Az-323
2006-09-29	1000 m	Az-324
2006-09-29	1000 m	Az-325	0	0	0	0	0	0		0	0	0			0	0	0	0	12	0
2006-09-29	1000 m	Az-326
2006-09-29	2000 m	Az-327	0	0	0	0	0	0		0	0	0			0	0	0	0	12	0
2006-09-29	7000 m	Az-328
2006-09-29	2000 m	Az-329	0	0	1	0	0	0		0	0	0			1	0	0	2	12	0.166667
2006-09-29	1500 m	Az-330	0	0	0	0	0	0		0	0	1			1	0	0	2	12	0.166667
2006-09-29	5500 m	Az-331	0	0	0	0	0	0		0	0	1			1	0	0	2	12	0.166667
2006-09-29	2000 m	Az-332	0	0	0	0	0	0		0	0	1			0	0	0	1	12	0.0833333
2006-09-29	3000 m	Az-333
2006-09-29	3000 m	Az-334
2006-09-29	3000 m	Az-335
2006-09-29	1500 m	Az-336	0	0	0	0	0	0		0	0	1			0	0	0	1	12	0.0833333
2006-09-29	1500 m	Az-337	0	0	0	0	0	0		0	0	1			1	0	0	2	12	0.166667
2006-09-29	1500 m	Az-338	0	0	1	0	0	0		0	0	0			1	0	1	3	12	0.25
2006-09-29	4000 m	Az-339	0	0	1	1	0	0		0	0	0			1	0	0	3	12	0.25
2006-09-29	4000 m	Az-340	0	0	0	0	0	0		0	1	0			1	0	0	2	12	0.166667
2006-09-29	7000 m	Az-341
2006-09-29	5500 m	Az-342
2006-09-29	4000 m	Az-343	0	0	0	0	0	0		0	0	1			1	0	0	2	12	0.166667
2006-09-29	4000 m	Az-344	0	0	0	0	0	0		0	0	1			1	0	0	2	12	0.166667
2006-09-29	4000 m	Az-345	0	0	0	0	0	0		0	0	1			1	0	0	2	12	0.166667
2006-09-29	4000 m	Az-346	0	0	0	0	0	0		0	0	0			0	0	0	0	12	0
2006-09-29	5500 m	Az-347
2006-09-29	3000 m	Az-348	0	0	0	0	0	0		0	0	0			1	0	0	1	12	0.0833333
2006-09-29	1500 m	Az-349
2006-09-29	500 m	Az-350	0	0	0	0	0	0		0	0	1			0	0	0	1	12	0.0833333
2006-09-29	3000 m	Az-351
2006-09-29	3000 m	Az-352
2006-09-29	3000 m	Az-353
2006-09-29	2000 m	Az-354	1	0	1	0	0	0		0	0	0			1	0	0	3	12	0.25
2006-09-29	1500 m	Az-355	0	0	0	0	0	0		0	0	1			1	0	0	2	12	0.166667
2006-09-29	1500 m	Az-356
2006-09-29	1500 m	Az-357
2006-09-29	1000 m	Az-373
2006-09-29	1500 m	Az-374
2006-09-29	1000 m	Az-375
2006-09-29	1000 m	Az-376
2006-09-29	1000 m	Az-378
2006-09-29	1000 m	Az-379
2006-09-29	1000 m	Az-380
2006-10-27	500 m	Az-424	0	0		0	0	0		0		0			0		0	0	9	0
2006-10-27	500 m	Az-425	1	1		0	1	0		0		1			0		0	4	9	0.444444
2006-10-27	500 m	Az-426	0	0		0	0	0		0		1			1		0	2	9	0.222222
2006-10-27	500 m	Az-427	0	0		0	0	0		0		1			0		0	1	9	0.111111
2006-10-27	500 m	Az-428	1	1		0	0	0		0		0			0		0	2	9	0.222222
2006-10-27	500 m	Az-429
2006-10-27	3000 m	Az-430	0	0		0	0	0		0		1			0		0	1	9	0.111111
2006-10-27	500 m	Az-431	0	1		1	0	1		0		0			1		0	4	9	0.444444
2006-10-27	500 m	Az-432	0	0		0	0	1		0		1			1		0	3	9	0.333333
2006-10-27	500 m	Az-433	1	1		0	1	1		0		0			0		0	4	9	0.444444
2006-10-27	500 m	Az-434	0	0		0	0	0		0		1			0		0	1	9	0.111111
2006-10-27	1000 m	Az-435	0	0		0	0	0		0		1			1		0	2	9	0.222222
2006-10-27	1000 m	Az-436	0	0		0	0	0		0		0			0		0	0	9	0
2006-10-27	500 m	Az-437	1	0		0	0	0		0		0			1		0	2	9	0.222222
2006-10-27	1000 m	Az-438	0	0		0	1	0		0		1			0		0	2	9	0.222222
2006-10-27	1000 m	Az-439	0	0		0	0	0		0		0			0		0	0	9	0
2006-10-27	1000 m	Az-440	0	0		0	1	0		0		1			0		0	2	9	0.222222
2006-10-27	1500 m	Az-441	0	0		0	0	0		0		1			1		0	2	9	0.222222
2006-10-27	1500 m	Az-442	0	0		0	0	0		0		1			0		0	1	9	0.111111
2006-10-27	3000 m	Az-443	0	0		0	0	0		0		0			0		0	0	9	0
2006-10-27	3000 m	Az-444	0	0		0	0	0		0		1			1		0	2	9	0.222222
2006-10-27	3000 m	Az-445
2006-10-27	3000 m	Az-446	0	0		0	0	0		0		1			1		0	2	9	0.222222
2006-10-27	3000 m	Az-447	0	0		0	0	0		0		1			1		0	2	9	0.222222
2006-10-27	4000 m	Az-448	0	0		0	0	0		0		1			1		0	2	9	0.222222
2006-10-27	1000 m	Az-449	0	0		0	0	0		0		1			1		0	2	9	0.222222
2006-10-27	4000 m	Az-450
2006-10-27	4000 m	Az-451	0	0		0	0	0		0		1			0		0	1	9	0.111111
2006-10-27	4000 m	Az-452	0	0		0	1	0		0		0			1		0	2	9	0.222222
2006-10-27	5500 m	Az-453	0	0		0	0	0		0		1			1		0	2	9	0.222222
2006-10-27	5500 m	Az-454	0	0		0	0	0		0		1			0		0	1	9	0.111111
2006-10-27	7000 m	Az-455
2006-10-27	7000 m	Az-456	0	0		0	0	0		0		0			0		0	0	9	0
2006-10-27	7000 m	Az-457	0	0		1	0	0		0		0			1		0	2	9	0.222222
2006-10-27	7000 m	Az-458	1	0		1	1	0		0		0			1		0	4	9	0.444444
2006-10-27	7000 m	Az-459
2006-10-27	1500 m	Az-460	0	0		0	0	0		0		1			1		0	2	9	0.222222
2006-10-27	2000 m	Az-461
2006-10-27	2000 m	Az-462	0	0		0	0	0		0		0			1		0	1	9	0.111111
2006-10-27	7000 m	Az-463	0	0		0	0	0		0		1			1		0	2	9	0.222222
2006-11-28	background	Az-492	0	0		1	0	0		0		1			1		0	3	9	0.333333
2006-11-28	background	Az-493	0	0		1	0	0		1		1			1		0	4	9	0.444444
2006-11-28	background	Az-494	0	0		0	1	1		0		0			1		0	3	9	0.333333
2006-11-28	500 m	Az-495	1	0		0	0	0		0		0			1		0	2	9	0.222222
2006-11-28	500 m	Az-496	0	0		0	1	0		0		0			1		0	2	9	0.222222
2006-11-28	500 m	Az-497	0	0		0	0	0		0		0			0		1	1	9	0.111111
2006-11-28	500 m	Az-498	0	0		0	0	0		0		1			0		0	1	9	0.111111
2006-11-28	500 m	Az-499	1	1		1	0	0		0		1			0		0	4	9	0.444444
2006-11-28	500 m	Az-500	0	0		0	0	0		0		0			0		0	0	9	0
2006-11-28	500 m	Az-501	0	0		0	0	0		0		0			0		0	0	9	0
2006-11-28	500 m	Az-502	1	0		0	0	0		0		1			1		0	3	9	0.333333
2006-11-28	500 m	Az-503	0	0		0	0	0		0		0			0		0	0	9	0
2006-11-28	500 m	Az-504
2006-11-28	1000 m	Az-505	0	0		0	0	0		0		1			1		0	2	9	0.222222
2006-11-28	1000 m	Az-506	0	0		0	0	0		0		1			1		0	2	9	0.222222
2006-11-28	1000 m	Az-507	1	0		1	0	0		0		1			1		0	4	9	0.444444
2006-11-28	1500 m	Az-508	0	0		0	0	0		0		0			0		0	0	9	0
2006-11-28	2000 m	Az-509	0	0		0	0	0		0		1			0		0	1	9	0.111111
2006-11-28	2000 m	Az-510	0	0		1	0	0		0		1			1		0	3	9	0.333333
2006-11-28	4000 m	Az-511
2006-11-28	4000 m	Az-512	0	0		0	1	0		0		1			1		0	3	9	0.333333
2006-11-28	4000 m	Az-513	1	0		0	1	1		1		1			1		0	6	9	0.666667
2006-11-28	4000 m	Az-514	0	0		0	0	0		0		0			0		0	0	9	0
2006-11-28	5500 m	Az-515	1	0		0	1	0		0		0			0		0	2	9	0.222222
2006-11-29	5500 m	Az-516	0	0		0	1	0		0		1			1		0	3	9	0.333333
2006-12-26	background	Az-607		0	1			0		1		1		1		0	0	4	8	0.5
2006-12-26	background	Az-608		0	0			0		0		1		1		0	0	2	8	0.25
2006-12-26	background	Az-609		0	0			0		0		0		0		0	0	0	8	0
2006-12-26	background	Az-610
2006-12-26	background	Az-611		0	0			0		0		0		0		0	0	0	8	0
2006-12-26	background	Az-612		0	0			0		0		1		1		0	0	2	8	0.25
2006-12-26	500 m	Az-613
2006-12-26	500 m	Az-614		0	1			0		0		1		1		0	0	3	8	0.375
2006-12-26	500 m	Az-615		0	0			0		0		1		1		0	0	2	8	0.25
2006-12-26	500 m	Az-616		0	1			0		0		1		1		0	0	3	8	0.375
2006-12-26	1000 m	Az-617		0	0			0		0		1		1		0	0	2	8	0.25
2006-12-26	1000 m	Az-618		0	0			0		0		1		1		0	0	2	8	0.25
2006-12-26	1000 m	Az-619
2006-12-26	1500 m	Az-620
2006-12-26	1500 m	Az-621
2006-12-26	1500 m	Az-622		0	0			0		0		0		0		0	0	0	8	0
2006-12-26	1500 m	Az-623		1	1			1		1		1		1		0	1	7	8	0.875
2006-12-26	1500 m	Az-624
2006-12-26	1500 m	Az-625
2006-12-26	5500 m	Az-626		0	0			0		0		1		1		0	0	2	8	0.25
2006-12-26	1500 m	Az-627
2006-12-26	1500 m	Az-628		0	0			0		0		1		1		0	0	2	8	0.25
2006-12-26	5500 m	Az-629		1	1			1		1		1		1		0	1	7	8	0.875
2006-12-26	1500 m	Az-630
2006-12-26	1500 m	Az-631		0	0			0		0		1		1		0	0	2	8	0.25
2006-12-26	1500 m	Az-632
2006-12-26	2000 m	Az-633		1	1			1		1		1		1		0	1	7	8	0.875
2006-12-26	2000 m	Az-634
2006-12-26	2000 m	Az-635		0	1			1		1		1		1		0	1	6	8	0.75
2006-12-26	2000 m	Az-636		0	0			0		0		0		0		0	0	0	8	0
2006-12-26	3000 m	Az-637		0	1			0		0		0		1		0	0	2	8	0.25
2006-12-26	3000 m	Az-638
2006-12-26	3000 m	Az-639		1	0			1		0		0		1		0	0	3	8	0.375
2006-12-26	3000 m	Az-640
2006-12-26	3000 m	Az-641		0	1			0		0		0		1		0	0	2	8	0.25
2006-12-26	3000 m	Az-642
2006-12-26	3000 m	Az-643		0	1			0		0		1		0		0	0	2	8	0.25
2006-12-26	4000 m	Az-644		0	0			0		0		1		1		0	0	2	8	0.25
2006-12-26	4000 m	Az-645		0	0			0		0		0		1		0	0	1	8	0.125
2006-12-26	4000 m	Az-646		0	1			0		0		0		1		0	0	2	8	0.25
2006-12-26	4000 m	Az-647		0	0			0		0		1		1		0	0	2	8	0.25
2006-12-26	5500 m	Az-648		0	0			1		0		0		1		0	0	2	8	0.25
2006-12-26	5500 m	Az-649		0	1			0		0		0		1		0	0	2	8	0.25
2006-12-26	5500 m	Az-650
2006-12-26	5500 m	Az-651
2006-12-26	5500 m	Az-652		0	0			0		0		1		1		0	0	2	8	0.25
2006-12-26	7000 m	Az-653		0	1			0		1		0		0		1	1	4	8	0.5
2006-12-26	7000 m	Az-654		0	1			0		0		1		1		0	0	3	8	0.375
2006-12-26	7000 m	Az-655
2006-12-26	5500 m	Az-656		0	0			0		0		0		0		0	0	0	8	0
2006-12-26	5500 m	Az-657		0	0			0		0		1		0		0	0	1	8	0.125
2006-12-26	2000 m	Az-658
2006-12-26	2000 m	Az-659		0	0			0		0		1		1		0	0	2	8	0.25
2006-12-26	2000 m	Az-660
2006-12-26	2000 m	Az-661		0	0			1		0		1		1		0	0	3	8	0.375
2006-12-26	2000 m	Az-662		0	0			0		0		1		1		0	0	2	8	0.25
2006-12-26	2000 m	Az-663		0	0			0		0		1		1		0	0	2	8	0.25
2006-12-26	2000 m	Az-664
2006-12-26	2000 m	Az-665
2006-12-26	1500 m	Az-666
2006-12-26	7000 m	Az-667		0	1			0		1		1		1		0	0	4	8	0.5
2007-02-05	500 m	Az-695		0	0			0		1		1		1		0	0	3	8	0.375
2007-02-05	1500 m	Az-696		0	0			0		0		0		1		0	0	1	8	0.125
2007-02-05	1500 m	Az-697
2007-02-05	3000 m	Az-698		0	0			0		0		1		1		0	0	2	8	0.25
2007-02-05	3000 m	Az-700		0	1			0		0		1		1		0	0	3	8	0.375
2007-02-05	5500 m	Az-701		0	0			1		0		0		1		0	0	2	8	0.25
2007-02-27	500 m	Az-758	0	1	0	0	1	1		0		1	0		0		0	4	11	0.363636
2007-02-27	1000 m	Az-759	0	0	0	1	1	1		0		0	1		0		0	4	11	0.363636
2007-02-27	1000 m	Az-760	0	0	1	0	0	0		0		1	0		1		0	3	11	0.272727
2007-02-27	1000 m	Az-761	0	0	0	0	0	1		0		0	0		1		1	3	11	0.272727
2007-02-27	1000 m	Az-762
2007-02-27	1000 m	Az-763	1	0	1	0	0	0		0		1	0		1		0	4	11	0.363636
2007-02-27	1000 m	Az-764	1	0	0	0	0	0		0		1	0		1		0	3	11	0.272727
2007-02-27	1000 m	Az-765	1	0	1	0	0	0		0		1	0		1		0	4	11	0.363636
2007-02-27	1000 m	Az-766	0	0	0	0	1	0		0		0	1		1		0	3	11	0.272727
2007-02-27	1000 m	Az-767	0	1	0	1	0	1		0		1	0		1		0	5	11	0.454545
2007-02-27	1000 m	Az-768	0	0	0	1	0	0		0		0	0		1		0	2	11	0.181818
2007-02-27	1000 m	Az-769
2007-02-27	1000 m	Az-770	1	0	0	0	1	0		0		1	1		1		1	6	11	0.545455
2007-02-27	1000 m	Az-771	0	0	0	0	0	0		0		1	0		1		0	2	11	0.181818
2007-02-27	1000 m	Az-772	0	0	0	0	0	0		0		1	0		0		0	1	11	0.0909091
2007-02-27	2000 m	Az-773
2007-02-27	2000 m	Az-774
2007-02-27	2000 m	Az-775	0	0	0	0	0	0		0		1	0		1		0	2	11	0.181818
2007-02-27	2000 m	Az-776
2007-02-27	2000 m	Az-777	0	0	0	0	0	0		0		1	1		1		0	3	11	0.272727
2007-02-27	1500 m	Az-778
2007-02-27	1500 m	Az-779
2007-02-27	1500 m	Az-780	0	0	0	0	0	0		0		1	0		1		0	2	11	0.181818
2007-02-27	3000 m	Az-781	0	0	0	0	0	1		0		1	0		1		0	3	11	0.272727
2007-02-27	3000 m	Az-782	0	0	0	0	0	0		0		1	0		1		0	2	11	0.181818
2007-02-27	3000 m	Az-783	1	0	1	1	0	1		1		1	1		1		1	9	11	0.818182
2007-02-27	3000 m	Az-784	0	0	0	0	0	0		0		1	0		0		0	1	11	0.0909091
2007-02-27	3000 m	Az-785	1	1	1	1	1	1		1		1	1		1		1	11	11	1
2007-02-27	3000 m	Az-786	0	0	0	0	0	0		0		1	0		1		0	2	11	0.181818
2007-02-27	3000 m, доп. проба	Az-787	0	0	0	1	0	0		0		1	0		1		0	3	11	0.272727
2007-02-27	4000 m	Az-788	0	0	0	1	0	0		0		1	1		0		0	3	11	0.272727
2007-02-27	4000 m	Az-789
2007-02-27	5500 m	Az-790	0	0	0	0	0	0		0		1	0		0		0	1	11	0.0909091
2007-02-27	5500 m	Az-791	0	0	0	0	0	0		0		1	0		1		0	2	11	0.181818
2007-02-27	7000 m	Az-792	0	0	0	0	0	0		0		0	0		1		0	1	11	0.0909091
2007-02-27	7000 m	Az-793	0	0	0	0	0	0		0		1	1		1		0	3	11	0.272727
2007-02-27	7000 m	Az-794	1	0	1	0	1	0		0		1	0		1		0	5	11	0.454545
2007-04-05	background	Az-803	0	0	1	0	0	1		1		1	0		0		0	4	11	0.363636
2007-04-05	background	Az-804	1	0	1	0	1	0		0		1	0		1		0	5	11	0.454545
2007-04-05	background	Az-805	0	0	0	1	0	0		0		1	0		1		0	3	11	0.272727
2007-04-05	background	Az-806	1	0	1	0	1	0		0		1	0		1		0	5	11	0.454545
2007-04-05	500 m	Az-807	0	0	0	1	1	0		0		1	0		1		0	4	11	0.363636
2007-04-05	500 m	Az-808	0	0	0	1	0	0		1		1	0		0		0	3	11	0.272727
2007-04-05	500 m	Az-809	0	0	0	0	0	0		0		0	0		0		0	0	11	0
2007-04-05	500 m	Az-810	0	0	0	0	0	0		0		1	0		1		0	2	11	0.181818
2007-04-05	500 m	Az-811	1	0	1	1	1	0		0		1	1		1		0	7	11	0.636364
2007-04-05	1000 m	Az-812	1	0	1	0	1	0		0		1	1		1		0	6	11	0.545455
2007-04-05	1000 m	Az-813	0	0	0	0	0	0		0		1	0		1		0	2	11	0.181818
2007-04-05	1000 m	Az-814	0	0	0	0	0	0		0		1	0		1		0	2	11	0.181818
2007-04-05	1500 m	Az-815	1	0	1	0	0	0		0		0	0		0		0	2	11	0.181818
2007-04-05	1500 m	Az-816	0	0	1	0	0	0		0		1	0		0		0	2	11	0.181818
2007-04-05	2000 m	Az-817	0	0	0	0	0	0		0		1	0		0		0	1	11	0.0909091
2007-04-05	2000 m	Az-818	0	0	0	0	0	0		0		1	0		1		0	2	11	0.181818
2007-04-05	2000 m	Az-819	1	0	1	0	1	0		0		1	1		1		0	6	11	0.545455
2007-04-05	2000 m	Az-820	1	0	1	1	1	0		0		1	0		1		0	6	11	0.545455
2007-04-05	2000 m	Az-821	1	0	1	1	1	0		0		1	1		1		0	7	11	0.636364
2007-04-05	3000 m	Az-822	0	0	0	1	0	0		0		1	0		1		0	3	11	0.272727
2007-04-05	3000 m	Az-823	1	0	1	0	1	0		0		1	0		1		0	5	11	0.454545
2007-04-05	3000 m	Az-824	0	0	0	0	0	0		0		1	0		1		0	2	11	0.181818
2007-04-05	3000 m	Az-825	0	0	0	0	0	0		0		1	0		1		0	2	11	0.181818
2007-04-05	3000 m	Az-826	0	0	0	0	0	0		0		1	0		1		0	2	11	0.181818
2007-04-05	3000 m	Az-827	1	0	1	1	1	0		0		1	1		1		0	7	11	0.636364
2007-04-05	3000 m	Az-828	1	0	1	0	1	0		0		1	1		1		0	6	11	0.545455
2007-04-05	3000 m	Az-829	0	0	0	0	0	0		0		1	0		1		0	2	11	0.181818
2007-04-05	3000 m	Az-830	0	0	0	0	0	0		0		1	0		1		0	2	11	0.181818
2007-04-05	3000 m	Az-831	0	0	0	0	0	0		0		1	0		0		0	1	11	0.0909091
2007-04-05	3000 m	Az-832	0	0	1	1	0	0		0		1	1		0		1	5	11	0.454545
2007-04-05	3000 m	Az-833	0	0	0	0	0	0		0		1	0		0		0	1	11	0.0909091
2007-04-05	3000 m	Az-834	1	0	1	1	1	0		0		1	1		1		0	7	11	0.636364
2007-04-05	3000 m	Az-835	1	0	1	0	1	0		0		1	0		1		0	5	11	0.454545
2007-04-05	4000 m	Az-836	0	0	0	0	0	0		0		1	0		0		1	2	11	0.181818
2007-04-05	4000 m	Az-837	0	0	0	0	0	0		0		1	0		1		0	2	11	0.181818
2007-04-05	4000 m	Az-838	0	0	0	0	0	0		0		1	0		1		0	2	11	0.181818
2007-04-05	4000 m	Az-839	0	0	0	0	0	0		0		1	0		1		0	2	11	0.181818
2007-04-05	4000 m	Az-840	0	0	0	0	0	0		0		1	0		1		0	2	11	0.181818
2007-04-05	5500 m	Az-841	0	0	0	0	0	0		0		1	0		0		1	2	11	0.181818
2007-04-05	5500 m	Az-842	1	0	1	1	1	0		0		1	1		1		0	7	11	0.636364
2007-04-05	5500 m	Az-843	0	0	0	0	0	0		0		1	0		0		0	1	11	0.0909091
2007-04-05	5500 m	Az-844	0	0	0	0	0	0		0		1	0		0		0	1	11	0.0909091
2007-04-05	5500 m	Az-845	0	0	0	0	0	0		0		1	0		0		1	2	11	0.181818
2007-04-05	5500 m	Az-846	0	0	0	0	0	0		0		1	0		1		0	2	11	0.181818
2007-04-05	5500 m	Az-847	0	0	0	0	0	0		0		1	0		1		1	3	11	0.272727
2007-04-05	5500 m	Az-848	0	0	0	0	0	0		0		1	0		0		1	2	11	0.181818
2007-04-05	5500 m	Az-849	0	0	0	0	0	0		0		1	0		0		0	1	11	0.0909091
2007-04-05	5500 m	Az-850	1	0	1	1	1	0		0		1	1		1		1	8	11	0.727273
2007-04-05	5500 m	Az-851	0	0	0	0	0	0		0		1	0		1		0	2	11	0.181818
2007-04-05	5500 m	Az-852	0	0	1	0	0	0		0		1	0		1		0	3	11	0.272727
2007-04-23	background	Az-901	0	0	0	0	0			0		1	0		1		0	2	10	0.2
2007-04-23	background	Az-902	1	0	1	0	0			0		1	0		1		0	4	10	0.4
2007-04-23	background	Az-903	0	0	0	0	0			0		1	0		1		0	2	10	0.2
2007-04-23	background	Az-904	1	0	1	1	1			0		1	0		1		0	6	10	0.6
2007-04-23	500 m	Az-905	0	0	0	0	0			0		1	0		0		0	1	10	0.1
2007-04-23	500 m	Az-906	1	0	1	0	1			0		1	1		1		0	6	10	0.6
2007-04-23	1000 m	Az-907	0	0	0	0	0			0		1	0		1		0	2	10	0.2
2007-04-23	1000 m	Az-908	0	1	0	0	0			0		1	0		1		0	3	10	0.3
2007-04-23	1500 m	Az-909	0	0	0	0	0			0		1	0		1		0	2	10	0.2
2007-04-23	1500 m	Az-910	0	0	1	0	0			0		1	0		1		0	3	10	0.3
2007-04-23	1500 m	Az-911	0	0	0	1	0			0		1	0		1		0	3	10	0.3
2007-04-23	1500 m	Az-912	1	0	1	1	1			0		1	1		1		0	7	10	0.7
2007-04-23	1500 m	Az-913	0	0	0	0	0			0		1	0		1		0	2	10	0.2
2007-04-23	1500 m	Az-914	0	0	1	0	1			0		0	1		1		1	5	10	0.5
2007-04-23	1500 m	Az-915	0	0	0	0	0			0		1	0		0		0	1	10	0.1
2007-04-23	1500 m	Az-916	0	0	1	1	0			0		1	0		1		0	4	10	0.4
2007-04-23	2000 m	Az-917	0	0	0	0	0			0		1	0		1		0	2	10	0.2
2007-04-23	2000 m	Az-918	0	0	0	0	0			0		1	0		0		0	1	10	0.1
2007-04-23	2000 m	Az-919	0	0	0	0	0			0		1	0		1		0	2	10	0.2
2007-04-23	2000 m	Az-920	0	0	0	0	0			0		1	0		1		0	2	10	0.2
2007-04-23	2000 m	Az-921	0	0	0	0	0			0		0	0		0		0	0	10	0
2007-04-23	2000 m	Az-922	0	0	0	0	0			0		1	0		1		0	2	10	0.2
2007-04-23	3000 m	Az-923	1	0	1	0	0			0		1	0		0		0	3	10	0.3
2007-04-23	4000 m	Az-924	0	0	0	0	0			0		1	0		1		0	2	10	0.2
2007-04-23	5500 m	Az-925	0	0	0	0	0			0		1	0		0		0	1	10	0.1
2007-04-23	5500 m	Az-926	0	0	0	0	0			0		1	0		0		0	1	10	0.1
2007-04-23	5500 m	Az-927	0	0	0	0	0			0		1	0		0		0	1	10	0.1
2007-04-23	5500 m	Az-928
2007-04-23	5500 m	Az-929	0	0	0	0	0			0		1	0		1		0	2	10	0.2
2007-04-23	5500 m	Az-930	0	0	1	0	0			0		1	0		1		0	3	10	0.3
2007-04-23	5500 m	Az-931	1	0	1	1	0			0		1	0		0		0	4	10	0.4
2007-04-23	5500 m	Az-932
2007-04-23	5500 m	Az-933	0	0	0	0	0			0		1	0		1		0	2	10	0.2
2007-04-23	7000 m	Az-934	0	0	0	0	0			0		1	0		1		0	2	10	0.2
2007-04-23	7000 m	Az-935	0	0	0	0	0			0		1	0		1		0	2	10	0.2
2007-04-23	7000 m	Az-936	0	0	1	0	0			0		0	0		0		0	1	10	0.1
2007-04-23	7000 m	Az-937	0	0	0	0	0			0		1	0		1		0	2	10	0.2	0.23235	0.232125
2007-04-23	7000 m	Az-938	0	0	0	0	0			0		1	0		1		0	2	10	0.2	0.184206
2007-06-06	background	Az-990																				1
2007-06-06	background	Az-991
2007-06-06	background	Az-992	0	0	0	0	1			0		1	0		1		0	3	10	0.3
2007-06-06	background	Az-993	0	0	0	0	0			0		0	0		1		0	1	10	0.1
2007-06-06	1000 m	Az-994	0	0	0	0	0			0		0	0		1		0	1	10	0.1
2007-06-06	1000 m	Az-995	0	0	0	0	0			0		0	0		1		0	1	10	0.1
2007-06-06	1500 m	Az-996	0	0	0	0	0			0		1	0		0		0	1	10	0.1
2007-06-06	1500 m	Az-997	0	0	0	0	0			0		1	0		0		0	1	10	0.1
2007-06-06	4000 m	Az-998	0	0	1	0	0			0		0	0		1		1	3	10	0.3
2007-06-06	4000 m	Az-999	1	0	1	1	0			0		0	0		1		1	5	10	0.5
2007-06-06	5500 m	Az-1000	0	0	0	0	0			0		1	0		1		0	2	10	0.2
2007-06-06	1500 m	Az-1001	0	0	0	0	0			0		1	0		1		0	2	10	0.2
2007-06-06	7000 m	Az-1002	0	0	0	0	0			0		0	0		0		0	0	10	0
2007-06-06	500 m	Az-1003
2007-06-06	1500 m	Az-1004	0	0	0	0	0			0		0	0		0		0	0	10	0
2007-06-06	1500 m	Az-1005	0	0	0	0	0			0		1	0		1		0	2	10	0.2
2007-06-06	4000 m	Az-1006	0	0	0	0	0			0		0	0		0		0	0	10	0
2007-06-06	5500 m	Az-1007	0	0	0	1	0			0		1	0		0		0	2	10	0.2
2007-06-06	7000 m	Az-1008	0	0	0	0	0			0		1	1		1		0	3	10	0.3
2007-06-06	7000 m	Az-1009	0	0	0	1	0			0		1	0		0		0	2	10	0.2
2007-06-06	background	Az-1010	0	0	0	0	0			0		1	0		0		0	1	10	0.1
2007-06-06	background	Az-1011	0	0	0	0	0			0		1	0		1		0	2	10	0.2
2007-06-06	1000 m	Az-1012	0	0	0	1	0			0		0	0		0		0	1	10	0.1
2007-06-06	1500 m	Az-1013	0	0	0	0	0			0		1	0		0		0	1	10	0.1
2007-06-06	4000 m	Az-1014	1	0	0	0	0			0		1	0		1		0	3	10	0.3
2007-06-06	7000 m	Az-1015	0	0	0	0	0			0		1	0		0		0	1	10	0.1
2007-07-04	500 m	As-15	0	0	0	0	0			0	0	1	0		0		0	1	11	0.0909091
2007-07-04	1000 m	As-16	0	0	0	0	0			0	0	1	0		0		0	1	11	0.0909091
2007-07-04	1500 m	As-17	0	0	0	1	1			0	1	1	0		1		0	5	11	0.454545
2007-07-04	5500 m	As-18	0	0	0	0	0			1	1	1	0		1		0	4	11	0.363636
2007-07-04	2000 m	As-19	0	0	0	0	0			0	0	0	0		0		0	0	11	0
2007-07-04	2000 m	As-20	0	0	0	0	0			0	0	1	0		1		0	2	11	0.181818
2007-07-04	500 m	As-21	1	0	0	1	0			0	0	1	0		0		0	3	11	0.272727
2007-07-04	500 m	As-22	0	0	0	0	0			0	0	1	0		1		0	2	11	0.181818
2007-07-04	500 m	As-23	0	0	0	0	0			0	0	1	0		0		0	1	11	0.0909091
2007-07-04	1500 m	As-24	0	0	0	0	1			0	0	0	0		1		0	2	11	0.181818
2007-07-04	2000 m	As-25	0	0	0	1	0			0	0	1	0		1		0	3	11	0.272727
2007-07-04	2000 m	As-26	0	0	0	0	0			0	0	0	0		1		0	1	11	0.0909091
2007-07-04	1000 m	As-27	0	0	0	0	0			0	0	0	0		1		0	1	11	0.0909091
2007-07-04	1500 m	As-28	0	0	0	1	0			0	0	1	0		0		0	2	11	0.181818
2007-07-04	1500 m	As-29	0	0	0	1	0			0	0	1	0		0		0	2	11	0.181818
2007-07-04	3000 m	As-30	0	0	0	0	0			0	0	0	0		1		0	1	11	0.0909091
2007-07-04	7000 m	As-31	0	0	0	1	0			0	0	1	0		1		0	3	11	0.272727
2007-08-31	background	Ax-99	0	0		1	0	0		0	0	1	0		0		0	2	11	0.181818
2007-08-31	500 m	Ax-100
2007-08-31	500 m	Ax-101
2007-08-31	500 m	Ax-103
2007-08-31	500 m	Ax-108
2007-08-31	500 m	Ax-109	0	0		0	0	0		0	0	0	0		1		0	1	11	0.0909091
2007-08-31	1000 m	Ax-111	0	0		0	0	0		0	0	1	0		1		0	2	11	0.181818
2007-08-31	1000 m	Ax-112	0	0		0	0	0		0	0	1	0		0		0	1	11	0.0909091
2007-08-31	2000 m	Ax-113	0	0		0	0	0		0	0	1	0		0		0	1	11	0.0909091
2007-08-31	5500 m	Ax-115	0	0		0	0	0		0	0	1	0		0		0	1	11	0.0909091
2007-08-31	5500 m	Ax-116	0	0		0	0	0		0	0	1	0		1		0	2	11	0.181818
2007-08-31	5500 m	Ax-117	0	0		0	0	0		0	0	1	0		0		0	1	11	0.0909091
2007-08-31	5500 m	Ax-118
2007-08-31	7000 m	Ax-119	1	0		0	0	0		0	0	0	0		1		0	2	11	0.181818
2007-08-31	7000 m	Ax-120	0	0		0	0	0		0	0	1	0		1		0	2	11	0.181818
2007-08-31	7000 m	Ax-121	1	0		0	1	0		0	0	0	0		1		0	3	11	0.272727
2007-08-31	7000 m	Ax-122	0	0		0	0	0		0	0	1	0		1		0	2	11	0.181818
2007-08-31	7000 m	Ax-123
2007-08-31	7000 m	Ax-124	0	0		0	1	0		0	0	0	0		1		0	2	11	0.181818
2007-08-31	500 m	Ax-125	1	0		0	1	0		0	0	0	0		1		0	3	11	0.272727
2007-10-10	background	Ax-172	0	0		1	0	0		0	0	1	0		0		0	2	11	0.181818
2007-10-10	background	Ax-173	1	0		0	1	0		0	0	1	1		1		0	5	11	0.454545
2007-10-10	background	Ax-174	1	0		0	1	0		0	0	1	0		1		0	4	11	0.363636
2007-10-10	500 m	Ax-175
2007-10-10	1000 m	Ax-176
2007-10-10	1000 m	Ax-177	0	0		1	0	0		0	0	1	0		0		0	2	11	0.181818
2007-10-10	1500 m	Ax-178
2007-10-10	1500 m	Ax-179
2007-10-10	1500 m	Ax-180
2007-10-10	1500 m	Ax-181	0	0		0	0	0		0	1	1	0		1		0	3	11	0.272727
2007-10-10	1500 m	Ax-182
2007-10-10	1500 m	Ax-183
2007-10-10	2000 m	Ax-184	1	0		0	1	0		0	0	1	0		1		0	4	11	0.363636
2007-10-10	2000 m	Ax-185	0	0		0	0	0		0	0	1	0		1		0	2	11	0.181818
2007-10-10	2000 m	Ax-186	0	0		0	0	0		0	0	1	0		1		0	2	11	0.181818
2007-10-10	2000 m	Ax-187	0	0		0	0	0		0	1	1	0		1		0	3	11	0.272727
2007-10-10	2000 m	Ax-188	0	0		0	0	0		0	0	1	0		0		0	1	11	0.0909091
2007-10-10	3000 m	Ax-189	0	0		0	0	0		0	0	1	0		0		0	1	11	0.0909091
2007-10-10	3000 m	Ax-190	0	0		0	0	0		0	0	1	0		0		0	1	11	0.0909091
2007-10-10	7000 m	Ax-191	0	0		1	0	0		0	0	1	0		0		0	2	11	0.181818
2007-11-13	background	Ax-197	0	0		0	0	0		0	0	1	0		1		0	2	11	0.181818
2007-11-13	background	Ax-198	0	0		0	0	0		0	1	0	0		1		0	2	11	0.181818
2007-11-13	500 m	Ax-199	0	0		0	0	0		0	0	0	0		1		0	1	11	0.0909091
2007-11-13	500 m	Ax-200	0	0		0	0	0		0	0	1	0		0		0	1	11	0.0909091
2007-11-13	1000 m	Ax-201	0	0		0	0	0		1	0	1	0		1		0	3	11	0.272727
2007-11-13	2000 m	Ax-202	0	0		0	0	0		0	0	1	0		0		0	1	11	0.0909091
2007-11-13	3000 m	Ax-203	0	0		0	0	0		0	1	0	1		0		0	2	11	0.181818
2007-11-13	3000 m	Ax-204	0	0		0	0	0		0	0	1	0		0		0	1	11	0.0909091
2007-11-13	3000 m	Ax-205	0	0		0	0	0		0	0	1	0		0		0	1	11	0.0909091
2007-11-13	4000 m	Ax-206
2007-11-13	5500 m	Ax-207	0	0		0	0	0		0	0	0	0		0		0	0	11	0
2007-11-13	7000 m	Ax-208	0	0		0	0	0		0	0	1	0		0		0	1	11	0.0909091
2007-11-29	background	Ax-221	0	0		0	0	0		0	1	1	0		1		0	3	11	0.272727
2007-11-29	background	Ax-222
2007-11-29	background	Ax-223	0	0		0	0	0		0	0	1	0		0		0	1	11	0.0909091
2007-11-29	background	Ax-224	0	0		0	0	0		0	1	1	0		0		0	2	11	0.181818
2007-11-29	background	Ax-225
2007-11-29	background	Ax-226	0	0		0	0	0		0	0	1	0		0		0	1	11	0.0909091
2007-11-29	background	Ax-227	0	0		0	0	0		0	1	1	0		0		0	2	11	0.181818
2007-11-29	background	Ax-228	0	0		0	0	0		0	1	1	0		1		0	3	11	0.272727
2007-11-29	500 m	Ax-229	0	0		0	0	0		0	0	1	0		0		0	1	11	0.0909091
2007-11-29	1500 m	Ax-230	0	0		0	0	0		0	0	1	0		0		0	1	11	0.0909091
2007-11-29	1500 m	Ax-231	0	0		0	0	0		0	1	0	1		0		0	2	11	0.181818
2007-11-29	2000 m	Ax-232	0	0		0	0	0		0	0	1	0		1		0	2	11	0.181818
2007-11-29	2000 m	Ax-233	0	0		0	0	0		0	0	1	0		0		0	1	11	0.0909091
2007-11-29	2000 m	Ax-234	0	0		0	0	0		0	0	1	0		0		0	1	11	0.0909091
2007-11-29	2000 m	Ax-235	0	0		0	0	0		0	0	0	0		0		0	0	11	0
2007-11-29	2000 m	Ax-236	0	0		0	1	0		0	0	1	1		1		0	4	11	0.363636
2007-11-29	2000 m	Ax-237	0	0		1	0	0		0	0	1	0		0		0	2	11	0.181818
2007-11-29	2000 m	Ax-238	0	0		0	0	0		0	1	1	0		1		0	3	11	0.272727
2007-11-29	2000 m	Ax-239	1	0		1	1	0		0	0	1	1		1		0	6	11	0.545455
2007-11-29	3000 m	Ax-240	0	0		0	0	0		0	0	1	0		0		0	1	11	0.0909091
2007-11-29	4000 m	Ax-241	0	0		0	1	0		0	0	1	0		1		0	3	11	0.272727
2007-11-29	5500 m	Ax-242	0	0		0	0	0		0	0	1	0		0		0	1	11	0.0909091
2007-11-29	7000 m	Ax-243	0	0		0	0	0		0	0	1	0		0		0	1	11	0.0909091
2007-12-30	500 m	Ax-254
2007-12-30	1500 m	Ax-255
2007-12-30	1500 m	Ax-256	1	1		1	1	1		1	1	1	1		1		1	11	11	1
2007-12-30	4000 m	Ax-257	0	0		0	0	0		0	1	0	0		1		1	3	11	0.272727
2007-12-30	4000 m	Ax-258	0	0		0	0	0		0	0	1	0		0		0	1	11	0.0909091
2007-12-30	5500 m	Ax-259	0	0		0	0	0		0	1	0	1		0		0	2	11	0.181818
2008-01-31	5500 m	Ax-263	0	0		0	0	0		0	0	1	0		0		0	1	11	0.0909091
2008-01-31	background	Ax-264	0	0		0	0	0		0	0	1	0		0		0	1	11	0.0909091
2008-01-31	background	Ax-265	0	0		0	1	0		0	0	1	0		1		0	3	11	0.272727
2008-01-31	500 m	Ax-266	0	0		0	0	0		0	0	1	0		1		0	2	11	0.181818
2008-01-31	1000 m	Ax-267	0	0		0	0	0		0	0	1	0		0		0	1	11	0.0909091
2008-01-31	3000 m	Ax-268	0	0		1	0	0		0	0	1	0		1		0	3	11	0.272727
2008-01-31	3000 m	Ax-269	0	0		0	0	0		0	0	1	0		0		0	1	11	0.0909091
2008-01-31	3000 m	Ax-270	0	0		0	0	0		0	0	1	0		1		0	2	11	0.181818
2008-03-14	500 m	Ax-312	0	0		0	0	0		0	0	1	0		1		0	2	11	0.181818
2008-03-14	500 m	Ax-313	0	0		0	0	0		0	0	1	0		0		0	1	11	0.0909091
2008-03-14	1000 m	Ax-314	1	0		0	1	0		0	1	1	0		1		0	5	11	0.454545
2008-03-14	1000 m	Ax-315	0	0		0	0	0		0	0	1	0		0		0	1	11	0.0909091
2008-03-14	3000 m	Ax-316	0	0		0	0	0		0	0	1	0		0		0	1	11	0.0909091
2008-03-14	3000 m	Ax-317	0	0		0	0	0		0	1	1	0		1		0	3	11	0.272727
2008-03-14	3000 m	Ax-318	0	0		0	0	0		0	0	1	0		1		0	2	11	0.181818
2008-03-14	3000 m	Ax-319
2008-03-14	1500 m	Ax-320	0	0		0	0	0		0	0	0	0		1		0	1	11	0.0909091
2008-03-14	1500 m	Ax-322	0	0		0	0	0		0	0	1	0		1		0	2	11	0.181818
2008-03-14	5500 m	Ax-325	0	0		1	0	0		0	0	1	0		0		0	2	11	0.181818
2008-03-14	5500 m	Ax-326
2008-03-14	7000 m	Ax-327
2008-03-14	7000 m	Ax-328	1	0		0	1	0		0	1	0	1		1		0	5	11	0.454545
2008-03-14	7000 m	Ax-329	1	0		0	0	0		0	1	1	1		1		0	5	11	0.454545
2008-03-14	7000 m	Ax-330
2008-03-14	7000 m	Ax-331	1	0		0	1	0		0	1	0	1		1		0	5	11	0.454545
2008-03-14	7000 m	Ax-332	1	0		1	1	1		1	1	1	1		1		1	10	11	0.909091
2008-03-14	7000 m	Ax-333
2008-04-02	500 m	Ax-342	0	0		0	0	0		0	0	1	0		1		0	2	11	0.181818
2008-04-02	500 m	Ax-343	0	0		0	0	0		0	0	1	0		0		0	1	11	0.0909091
2008-04-02	1000 m	Ax-344	0	0		0	0	0		0	0	1	1		1		1	4	11	0.363636
2008-04-02	1500 m	Ax-345	0	0		0	0	0		0	0	1	0		1		0	2	11	0.181818
2008-04-02	1500 m	Ax-346	1	1		0	1	0		0	0	1	0		1		0	5	11	0.454545
2008-04-02	3000 m	Ax-347	0	0		0	1	0		0	1	1	0		1		0	4	11	0.363636
2008-04-02	3000 m	Ax-348	1	0		0	0	0		0	0	0	0		1		0	2	11	0.181818
2008-04-02	4000 m	Ax-349	1	0		1	1	0		0	1	0	0		1		0	5	11	0.454545
2008-05-26	background	Ax-407	0	0		0	0	0		0	0	1	0		1		0	2	11	0.181818
2008-05-26	background	Ax-408	1	0		0	1	0		0	0	1	0		1		0	4	11	0.363636
2008-05-26	background	Ax-409	0	0		0	0	0		1	0	1	0		1		0	3	11	0.272727
2008-05-26	background	Ax-410	0	0		0	0	0		0	0	1	0		1		0	2	11	0.181818
2008-05-26	background	Ax-411	0	0		0	1	0		0	1	0	1		1		0	4	11	0.363636
2008-05-26	background	Ax-412	0	0		0	0	0		0	0	1	1		1		0	3	11	0.272727
2008-05-26	background	Ax-413	0	0		0	0	0		0	1	1	0		1		0	3	11	0.272727
2008-05-26	background	Ax-414	0	0		0	0	0		0	0	1	0		0		1	2	11	0.181818
2008-05-26	background	Ax-415	0	0		0	0	0		0	0	1	0		0		0	1	11	0.0909091
2008-05-26	500 m	Ax-417	0	0		0	0	0		0	0	0	0		0		0	0	11	0
2008-05-26	500 m	Ax-418	0	0		1	0	0		0	0	0	1		1		0	3	11	0.272727
2008-05-26	500 m	Ax-419	1	0		0	1	0		0	0	1	0		1		0	4	11	0.363636
2008-05-26	1000 m	Ax-420	0	0		0	0	0		0	0	1	1		1		0	3	11	0.272727
2008-05-26	1000 m	Ax-421	1	0		0	1	0		0	1	0	0		1		0	4	11	0.363636
2008-05-26	1000 m	Ax-422	0	0		0	0	0		0	0	1	0		1		0	2	11	0.181818
2008-05-26	1000 m	Ax-423	0	0		0	0	0		0	0	1	0		0		0	1	11	0.0909091
2008-05-26	1500 m	Ax-424
2008-05-26	2000 m	Ax-425	0	0		0	1	0		0	1	1	0		1		1	5	11	0.454545
2008-05-26	2000 m	Ax-426	1	0		0	0	0		0	1	1	1		1		0	5	11	0.454545
2008-05-26	2000 m	Ax-427	0	0		0	1	0		0	0	0	0		0		0	1	11	0.0909091
2008-05-26	2000 m	Ax-428	1	0		1	1	0		1	0	0	1		1		0	6	11	0.545455
2008-05-26	4000 m	Ax-429	0	0		0	0	0		0	0	1	0		1		0	2	11	0.181818	0.206494	0.206494
2008-05-26	4000 m	Ax-430																			0.14891
