# Supplementary material for: How Has the Hazard to Humans of Microorganisms Found in Atmospheric Aerosol in the South of Western Siberia Changed over 10 Years?
Source: Int J Environ Res Public Health. 2020 Mar 3;17(5):1651. doi: 10.3390/ijerph17051651 (PMC7084375; doi:10.3390/ijerph17051651)
Supplement: Supplementary file 1 [file ijerph-17-01651-s001.zip › Table S12.xlsx]

## Sheet: Лист1
Date of sampling	Altitude of sampling	Isolates' codes	log10 of isolates' quantity in samples		Part of the maximum quantity		Maximum for each year	Maximum for session		Part of the maximum quantity
2012-05-22	1500 m	St49	2.49485	-0.39794	0.4		2.89279	5.55706	-3.06221	0.000866551
2012-05-22	4000 m	St50	2.67094	-0.221849	0.6			5.55706	-2.88611	0.00129983
2012-05-22	4000 m	St51	2.67094	-0.221849	0.6				-2.88611	0.00129983
2012-05-22	7000 m	St52	2.67094	-0.221849	0.6				-2.88611	0.00129983
2012-05-22	7000 m	St53	2.67094	-0.221849	0.6				-2.88611	0.00129983
2012-05-22	7000 m	St54	2.67094	-0.221849	0.6				-2.88611	0.00129983
2012-05-22	5500 m	St57	2.49485	-0.39794	0.4				-3.06221	0.000866551
2012-05-22	5500 m	St59	2.49485	-0.39794	0.4				-3.06221	0.000866551
2012-05-22	3000 m	St60	2.19382	-0.69897	0.2				-3.36324	0.000433276
2012-05-22	500 m	St61	2.49485	-0.39794	0.4				-3.06221	0.000866551
2012-05-22	500 m	St62	2.49485	-0.39794	0.4				-3.06221	0.000866551
2012-05-22	500 m	St63	2.49485	-0.39794	0.4				-3.06221	0.000866551
2012-05-22	1000 m	St64	2.89279	0	1				-2.66427	0.00216638
2012-05-22	1000 m	St65	2.89279	0	1				-2.66427	0.00216638
2012-05-22	1000 m	St66	2.89279	0	1				-2.66427	0.00216638
2012-05-22	1000 m	St67	2.89279	0	1				-2.66427	0.00216638
2012-05-22	1500 m	St68	2.49485	-0.39794	0.4				-3.06221	0.000866551
2012-05-22	500 m	St69	2.49485	-0.39794	0.4				-3.06221	0.000866551
2012-12-13	1000 m	St119	1.09691	-1.79588	0.016				-4.46015	3.4662e-05
2012-12-13	1000 m	St120	1.09691	-1.79588	0.016				-4.46015	3.4662e-05
2012-12-13	background	St121	2.49485	-0.39794	0.4				-3.06221	0.000866551
2012-12-13	background	St122	2.49485	-0.39794	0.4				-3.06221	0.000866551
2012-12-13	background	St123	2.49485	-0.39794	0.4				-3.06221	0.000866551
2012-12-13	background	St124	2.49485	-0.39794	0.4				-3.06221	0.000866551
2012-12-13	background	St125	2.49485	-0.39794	0.4				-3.06221	0.000866551
2012-12-13	500 m	St126	2.67094	-0.221849	0.6				-2.88611	0.00129983
2012-12-13	500 m	St127	2.67094	-0.221849	0.6				-2.88611	0.00129983
2012-12-13	1500 m	St128	1.09691	-1.79588	0.016				-4.46015	3.4662e-05
2012-12-13	1500 m	St129	1.09691	-1.79588	0.016				-4.46015	3.4662e-05
2012-12-13	1500 m	St130	1.09691	-1.79588	0.016				-4.46015	3.4662e-05
2012-12-13	1500 m	St131	1.09691	-1.79588	0.016				-4.46015	3.4662e-05
2012-12-13	1500 m	St132	1.09691	-1.79588	0.016				-4.46015	3.4662e-05
2012-12-13	1500 m	St133	1.09691	-1.79588	0.016				-4.46015	3.4662e-05
2012-12-13	1500 m	St134	1.09691	-1.79588	0.016				-4.46015	3.4662e-05
2012-12-13	1500 m	St135	1.09691	-1.79588	0.016				-4.46015	3.4662e-05
2012-12-13	1500 m	St136	1.09691	-1.79588	0.016				-4.46015	3.4662e-05
2012-12-13	1500 m	St137	1.09691	-1.79588	0.016				-4.46015	3.4662e-05
2012-12-13	1500 m	St138	1.09691	-1.79588	0.016				-4.46015	3.4662e-05
2012-12-13	1500 m	St139	1.09691	-1.79588	0.016				-4.46015	3.4662e-05
2012-12-13	3000 m	St140	2.19382	-0.69897	0.2				-3.36324	0.000433276
2012-12-13	4000 m	St141	2.49485	-0.39794	0.4				-3.06221	0.000866551
2012-12-13	4000 m	St142	2.49485	-0.39794	0.4				-3.06221	0.000866551
2012-12-13	5500 m	St143	2.19382	-0.69897	0.2				-3.36324	0.000433276
2012-12-13	7000 m	St144	2.67094	-0.221849	0.6				-2.88611	0.00129983
2012-12-13	7000 m	St145	2.67094	-0.221849	0.6				-2.88611	0.00129983
2012-12-13	1500 m	St146	2.49485	-0.39794	0.4				-3.06221	0.000866551
2012-12-13	1500 m	St147	2.49485	-0.39794	0.4				-3.06221	0.000866551
2012-12-13	1000 m	St148	1.09691	-1.79588	0.016				-4.46015	3.4662e-05
2012-12-13	1000 m	St149	1.09691	-1.79588	0.016				-4.46015	3.4662e-05
2012-12-13	500 m	St150	2.49485	-0.39794	0.4				-3.06221	0.000866551
2012-12-13	500 m	St151	2.49485	-0.39794	0.4				-3.06221	0.000866551
2012-12-13	2000 m	St164	1.09691	-1.79588	0.016	0.21471	0.21471		-4.46015	3.4662e-05	0.000465142	0.000465142
2012-12-13	2000 m	St165	1.09691	-1.79588	0.016	0.222521			-4.46015	3.4662e-05	0.000482065
2013-02-27	background	St203					3.95725
2013-02-27	1500 m	St205	2.19382	-1.76343	0.0172414				-3.36324	0.000433276
2013-02-27	1500 m	St206	2.19382	-1.76343	0.0172414				-3.36324	0.000433276
2013-02-27	2000 m	St207	3.95725	0	1				-1.59981	0.02513
2013-02-27	2000 m	St208	3.95725	0	1				-1.59981	0.02513
2013-02-27	2000 m	St209	3.95725	0	1				-1.59981	0.02513
2013-02-27	2000 m	St210	3.95725	0	1				-1.59981	0.02513
2013-02-27	4000 m	St212	1.09691	-2.86034	0.00137931				-4.46015	3.4662e-05
2013-02-27	5500 m	St219	1.09691	-2.86034	0.00137931				-4.46015	3.4662e-05
2013-02-27	5500 m	St220	1.09691	-2.86034	0.00137931				-4.46015	3.4662e-05
2013-02-27	1500 m	St221	2.19382	-1.76343	0.0172414				-3.36324	0.000433276
2013-02-27	2000 m	St222	3.95725	0	1				-1.59981	0.02513
2013-04-09	500 m	St223	2.49485	-1.4624	0.0344828				-3.06221	0.000866551
2013-04-09	500 m	St224	2.49485	-1.4624	0.0344828				-3.06221	0.000866551
2013-04-09	1000 m	St225	2.19382	-1.76343	0.0172414				-3.36324	0.000433276
2013-04-09	1000 m	St226	2.19382	-1.76343	0.0172414				-3.36324	0.000433276
2013-04-09	2000 m	St227	3.33995	-0.6173	0.241379				-2.21711	0.00606586
2013-04-09	2000 m	St228	3.33995	-0.6173	0.241379				-2.21711	0.00606586
2013-04-09	3000 m	St229	2.49485	-1.4624	0.0344828				-3.06221	0.000866551
2013-04-09	3000 m	St230	2.49485	-1.4624	0.0344828				-3.06221	0.000866551
2013-04-09	7000 m	St231	2.49485	-1.4624	0.0344828				-3.06221	0.000866551
2013-04-09	7000 m	St232	2.49485	-1.4624	0.0344828				-3.06221	0.000866551
2013-04-09	500 m	St233	2.49485	-1.4624	0.0344828				-3.06221	0.000866551
2013-04-09	500 m	St234	2.49485	-1.4624	0.0344828				-3.06221	0.000866551
2013-04-09	500 m	St235	2.49485	-1.4624	0.0344828				-3.06221	0.000866551
2013-04-09	500 m	St236	2.49485	-1.4624	0.0344828				-3.06221	0.000866551
2013-04-09	7000 m	St237	2.49485	-1.4624	0.0344828				-3.06221	0.000866551
2013-04-09	7000 m	St238	2.49485	-1.4624	0.0344828				-3.06221	0.000866551
2013-07-16	1500 m	St329	2.19382	-1.76343	0.0172414				-3.36324	0.000433276
2013-07-16	2000 m	St330	2.49485	-1.4624	0.0344828				-3.06221	0.000866551
2013-07-16	2000 m	St331	2.49485	-1.4624	0.0344828				-3.06221	0.000866551
2013-07-16	4000 m	St332	2.19382	-1.76343	0.0172414				-3.36324	0.000433276
2013-07-16	5500 m	St333	2.19382	-1.76343	0.0172414				-3.36324	0.000433276
2013-07-16	5500 m	St334	2.19382	-1.76343	0.0172414				-3.36324	0.000433276
2013-07-16	7000 m	St335	2.49485	-1.4624	0.0344828				-3.06221	0.000866551
2013-07-16	7000 m	St336	2.49485	-1.4624	0.0344828				-3.06221	0.000866551
2013-07-16	1000 m 6-10 0С	St337	2.19382	-1.76343	0.0172414				-3.36324	0.000433276
2013-07-16	4000 m 6-10 0С	St338	1.09691	-2.86034	0.00137931				-4.46015	3.4662e-05
2013-07-16	4000 m 6-10 0С	St339	1.09691	-2.86034	0.00137931				-4.46015	3.4662e-05
2013-07-16	5500 m 6-10 0С	St340	2.19382	-1.76343	0.0172414				-3.36324	0.000433276
2013-07-16	7000 m 6-10 0С	St341	2.49485	-1.4624	0.0344828				-3.06221	0.000866551
2013-07-16	5500 m	St346	2.19382	-1.76343	0.0172414				-3.36324	0.000433276
2013-07-30	1000 m	St350	2.67094	-1.28631	0.0517241				-2.88611	0.00129983
2013-07-30	1000 m	St351	2.67094	-1.28631	0.0517241				-2.88611	0.00129983
2013-07-30	1000 m	St353	2.67094	-1.28631	0.0517241				-2.88611	0.00129983
2013-07-30	1500 m	St354	2.19382	-1.76343	0.0172414				-3.36324	0.000433276
2013-07-30	2000 m	St355	2.19382	-1.76343	0.0172414				-3.36324	0.000433276
2013-07-30	2000 m	St356	2.19382	-1.76343	0.0172414				-3.36324	0.000433276
2013-07-30	2000 m	St357	2.19382	-1.76343	0.0172414				-3.36324	0.000433276
2013-07-30	2000 m	St358	2.19382	-1.76343	0.0172414				-3.36324	0.000433276
2013-07-30	2000 m	St359	2.19382	-1.76343	0.0172414				-3.36324	0.000433276
2013-07-30	5500 m	St360	2.67094	-1.28631	0.0517241				-2.88611	0.00129983
2013-07-30	5500 m	St361	2.67094	-1.28631	0.0517241				-2.88611	0.00129983
2013-07-30	5500 m	St362	2.67094	-1.28631	0.0517241				-2.88611	0.00129983
2013-07-30	7000 m	St363	2.19382	-1.76343	0.0172414				-3.36324	0.000433276
2013-07-30	500 m	St364	2.89279	-1.06446	0.0862069				-2.66427	0.00216638
2013-07-30	500 m	St365	2.89279	-1.06446	0.0862069				-2.66427	0.00216638
2013-07-30	500 m	St366	2.89279	-1.06446	0.0862069				-2.66427	0.00216638
2013-07-30	500 m	St367	2.89279	-1.06446	0.0862069				-2.66427	0.00216638
2013-07-30	500 m	St368	2.89279	-1.06446	0.0862069				-2.66427	0.00216638
2013-07-30	1000 m	St369	2.67094	-1.28631	0.0517241				-2.88611	0.00129983
2013-07-30	1000 m	St370	2.67094	-1.28631	0.0517241				-2.88611	0.00129983
2013-07-30	1000 m	St371	2.67094	-1.28631	0.0517241				-2.88611	0.00129983
2013-07-30	1000 m	St372	2.67094	-1.28631	0.0517241				-2.88611	0.00129983
2013-07-30	1000 m	St373	2.67094	-1.28631	0.0517241				-2.88611	0.00129983
2013-07-30	2000 m	St374	2.19382	-1.76343	0.0172414				-3.36324	0.000433276
2013-07-30	2000 m	St375	2.19382	-1.76343	0.0172414				-3.36324	0.000433276
2013-07-30	2000 m	St376	2.19382	-1.76343	0.0172414				-3.36324	0.000433276
2013-07-30	2000 m	St377	2.19382	-1.76343	0.0172414				-3.36324	0.000433276
2013-07-30	4000 m	St378	1.09691	-2.86034	0.00137931				-4.46015	3.4662e-05
2013-07-30	4000 m	St379	1.09691	-2.86034	0.00137931				-4.46015	3.4662e-05
2013-07-30	4000 m	St380	1.09691	-2.86034	0.00137931				-4.46015	3.4662e-05
2013-07-30	5000 m	St381	2.67094	-1.28631	0.0517241				-2.88611	0.00129983
2013-07-30	5000 m	St382	2.67094	-1.28631	0.0517241				-2.88611	0.00129983
2013-07-30	5000 m	St383	2.67094	-1.28631	0.0517241				-2.88611	0.00129983
2013-07-30	7000 m	St384	2.19382	-1.76343	0.0172414				-3.36324	0.000433276
2013-07-30	7000 m	St385	2.19382	-1.76343	0.0172414				-3.36324	0.000433276
2013-07-30	7000 m	St386	2.19382	-1.76343	0.0172414				-3.36324	0.000433276
2013-07-30	500 m	St387	2.89279	-1.06446	0.0862069				-2.66427	0.00216638
2013-07-30	500 m	St388	2.89279	-1.06446	0.0862069				-2.66427	0.00216638
2013-07-30	500 m	St390	2.89279	-1.06446	0.0862069				-2.66427	0.00216638
2013-07-30	500 m 6-10 0С	St391	2.19382	-1.76343	0.0172414				-3.36324	0.000433276
2013-07-30	1000 m 6-10 0С	St392	2.67094	-1.28631	0.0517241				-2.88611	0.00129983
2013-07-30	2000 m 6-10 0С	St395	2.79588	-1.16137	0.0689655				-2.76118	0.0017331
2013-07-30	3000 m 6-10 0С	St396	1.09691	-2.86034	0.00137931				-4.46015	3.4662e-05
2013-07-30	4000 m 6-10 0С	St397	1.09691	-2.86034	0.00137931				-4.46015	3.4662e-05
2013-07-30	5500 m 6-10 0С	St398	2.49485	-1.4624	0.0344828				-3.06221	0.000866551
2013-07-30	5500 m 6-10 0С	St399	2.49485	-1.4624	0.0344828				-3.06221	0.000866551
2013-07-30	5500 m 6-10 0С	St401	2.49485	-1.4624	0.0344828				-3.06221	0.000866551
2013-10-01	7000 m	St454	2.19382	-1.76343	0.0172414				-3.36324	0.000433276
2013-10-01	7000 m	St455	2.19382	-1.76343	0.0172414				-3.36324	0.000433276
2013-10-01	7000 m	St456	2.19382	-1.76343	0.0172414				-3.36324	0.000433276
2013-10-01	5500 m	St457	1.09691	-2.86034	0.00137931				-4.46015	3.4662e-05
2013-10-01	5500 m	St458	1.09691	-2.86034	0.00137931				-4.46015	3.4662e-05
2013-10-01	2000 m	St459	1.09691	-2.86034	0.00137931				-4.46015	3.4662e-05
2013-10-01	1500 m	St460	1.09691	-2.86034	0.00137931				-4.46015	3.4662e-05
2013-10-01	500 m	St461	3.84703	-0.110215	0.775862				-1.71002	0.0194974
2013-10-01	500 m	St462	3.84703	-0.110215	0.775862				-1.71002	0.0194974
2013-10-01	7000 m	St463	2.19382	-1.76343	0.0172414				-3.36324	0.000433276
2013-10-01	7000 m	St466	2.19382	-1.76343	0.0172414				-3.36324	0.000433276
2013-10-01	3000 m 6-10 0С	St467	2.19382	-1.76343	0.0172414				-3.36324	0.000433276
2013-10-01	500 m	St468	3.84703	-0.110215	0.775862				-1.71002	0.0194974
2013-10-01	500 m	St469	3.84703	-0.110215	0.775862				-1.71002	0.0194974
2013-10-01	500 m	St470	3.84703	-0.110215	0.775862				-1.71002	0.0194974
2013-10-01	500 m	St471	3.84703	-0.110215	0.775862				-1.71002	0.0194974
2013-10-01	500 m	St472	3.84703	-0.110215	0.775862				-1.71002	0.0194974
2013-10-01	500 m	St473	3.84703	-0.110215	0.775862				-1.71002	0.0194974
2013-10-01	500 m	St474	3.84703	-0.110215	0.775862				-1.71002	0.0194974
2013-10-01	500 m	St475	3.84703	-0.110215	0.775862				-1.71002	0.0194974
2013-10-01	500 m	St476	3.84703	-0.110215	0.775862				-1.71002	0.0194974
2013-10-01	500 m	St477	3.84703	-0.110215	0.775862				-1.71002	0.0194974
2013-10-01	500 m	St478	3.84703	-0.110215	0.775862				-1.71002	0.0194974
2013-10-01	500 m	St479	3.84703	-0.110215	0.775862				-1.71002	0.0194974
2013-10-01	500 m	St480	3.84703	-0.110215	0.775862				-1.71002	0.0194974
2013-10-01	500 m	St481	3.84703	-0.110215	0.775862				-1.71002	0.0194974
2013-10-01	500 m	St482	3.84703	-0.110215	0.775862				-1.71002	0.0194974
2013-10-01	500 m	St484	3.84703	-0.110215	0.775862				-1.71002	0.0194974
2013-10-01	1500 m	St489	1.09691	-2.86034	0.00137931				-4.46015	3.4662e-05
2013-10-01	500 m 6-10 0С	St498	3.7253	-0.231949	0.586207				-1.83176	0.0147314
2013-10-01	500 m 6-10 0С	St502	3.7253	-0.231949	0.586207				-1.83176	0.0147314
2013-10-01	500 m 6-10 0С	St503	3.7253	-0.231949	0.586207				-1.83176	0.0147314
2013-10-01	500 m 6-10 0С	St504	3.7253	-0.231949	0.586207				-1.83176	0.0147314
2013-10-01	7000 m 6-10 0С	St506	2.19382	-1.76343	0.0172414				-3.36324	0.000433276
2013-10-01	7000 m 6-10 0С	St507	2.19382	-1.76343	0.0172414				-3.36324	0.000433276
2013-10-01	7000 m 6-10 0С	St508	2.19382	-1.76343	0.0172414				-3.36324	0.000433276
2013-10-01	7000 m 6-10 0С	St509	2.19382	-1.76343	0.0172414				-3.36324	0.000433276
2013-10-01	7000 m 6-10 0С	St511	2.19382	-1.76343	0.0172414				-3.36324	0.000433276
2013-10-01	7000 m 6-10 0С	St512	2.19382	-1.76343	0.0172414				-3.36324	0.000433276
2013-10-01	7000 m 6-10 0С	St513	2.19382	-1.76343	0.0172414				-3.36324	0.000433276
2013-10-01	500 m 6-10 0С	St514	3.7253	-0.231949	0.586207				-1.83176	0.0147314
2013-10-01	500 m 6-10 0С	St515	3.7253	-0.231949	0.586207				-1.83176	0.0147314
2013-10-01	500 m 6-10 0С	St516	3.7253	-0.231949	0.586207				-1.83176	0.0147314
2013-10-01	500 m 6-10 0С	St517	3.7253	-0.231949	0.586207				-1.83176	0.0147314
2013-10-01	500 m 6-10 0С	St518	3.7253	-0.231949	0.586207				-1.83176	0.0147314
2013-10-01	500 m 6-10 0С	St519	3.7253	-0.231949	0.586207				-1.83176	0.0147314
2013-10-01	500 m 6-10 0С	St520	3.7253	-0.231949	0.586207				-1.83176	0.0147314
2013-10-01	500 m 6-10 0С	St521	3.7253	-0.231949	0.586207				-1.83176	0.0147314
2013-10-01	500 m 6-10 0С	St522	3.7253	-0.231949	0.586207				-1.83176	0.0147314
2013-10-01	500 m 6-10 0С	St523	3.7253	-0.231949	0.586207				-1.83176	0.0147314
2013-10-01	500 m 6-10 0С	St524	3.7253	-0.231949	0.586207				-1.83176	0.0147314
2013-10-01	500 m 6-10 0С	St525	3.7253	-0.231949	0.586207				-1.83176	0.0147314
2013-10-01	500 m 6-10 0С	St526	3.7253	-0.231949	0.586207				-1.83176	0.0147314
2013-10-01	500 m 6-10 0С	St527	3.7253	-0.231949	0.586207				-1.83176	0.0147314
2013-10-01	500 m 6-10 0С	St528	3.7253	-0.231949	0.586207				-1.83176	0.0147314
2013-10-01	500 m 6-10 0С	St531	3.7253	-0.231949	0.586207				-1.83176	0.0147314
2013-10-01	500 m 6-10 0С	St532	3.7253	-0.231949	0.586207				-1.83176	0.0147314
2013-12-24	1000 m	St592	2.19382	-1.76343	0.0172414				-3.36324	0.000433276
2013-12-24	1500 m	St593	2.19382	-1.76343	0.0172414				-3.36324	0.000433276
2013-12-24	4000 m	St594	2.19382	-1.76343	0.0172414				-3.36324	0.000433276
2013-12-24	7000 m	St596	1.09691	-2.86034	0.00137931	0.231651	0.231651		-4.46015	3.4662e-05	0.00917091	0.00917091
2013-12-24	5500 m	St597	1.09691	-2.86034	0.00137931	0.318955			-4.46015	3.4662e-05	0.00699737
2014-01-30	500 m	St614	2.19382	-3.36324	0.000433276		5.55706		-3.36324	0.000433276
2014-01-30	2000 m	St615	2.19382	-3.36324	0.000433276				-3.36324	0.000433276
2014-01-30	3000 m	St616	2.19382	-3.36324	0.000433276				-3.36324	0.000433276
2014-01-30	5500 m	St617	2.67094	-2.88611	0.00129983				-2.88611	0.00129983
2014-01-30	7000 m	St618	2.49485	-3.06221	0.000866551				-3.06221	0.000866551
2014-03-18	5500 m	St639	2.19382	-3.36324	0.000433276				-3.36324	0.000433276
2014-03-18	7000 m	St640	2.19382	-3.36324	0.000433276				-3.36324	0.000433276
2014-03-18	5500 m	St641	2.19382	-3.36324	0.000433276				-3.36324	0.000433276
2014-04-25	1500 m	St 656	4.21501	-1.34205	0.0454939				-1.34205	0.0454939
2014-04-25	1500 m	St 657	4.21501	-1.34205	0.0454939				-1.34205	0.0454939
2014-04-25	1500 m	St 658	4.21501	-1.34205	0.0454939				-1.34205	0.0454939
2014-04-25	1500 m	St 659	4.21501	-1.34205	0.0454939				-1.34205	0.0454939
2014-04-25	1500 m	St 660	4.21501	-1.34205	0.0454939				-1.34205	0.0454939
2014-04-25	1500 m	St 662	4.21501	-1.34205	0.0454939				-1.34205	0.0454939
2014-04-25	1500 m	St 663	4.21501	-1.34205	0.0454939				-1.34205	0.0454939
2014-04-25	1500 m	St 664	4.21501	-1.34205	0.0454939				-1.34205	0.0454939
2014-04-25	2000 m	St 667	4.1129	-1.44416	0.0359619				-1.44416	0.0359619
2014-04-25	2000 m	St 668	4.1129	-1.44416	0.0359619				-1.44416	0.0359619
2014-04-25	2000 m	St 669	4.1129	-1.44416	0.0359619				-1.44416	0.0359619
2014-04-25	3000 m	St 672	5.55706	0	1				0	1
2014-04-25	3000 m	St 673	5.55706	0	1				0	1
2014-04-25	4000 m	St 674	5.19382	-0.363236	0.433276				-0.363236	0.433276
2014-04-25	4000 m	St 675	5.19382	-0.363236	0.433276				-0.363236	0.433276
2014-04-25	4000 m	St 676	5.19382	-0.363236	0.433276				-0.363236	0.433276
2014-04-25	500 m	St 677	5.20666	-0.350399	0.446274				-0.350399	0.446274
2014-04-25	500 m	St 678	5.20666	-0.350399	0.446274				-0.350399	0.446274
2014-04-25	500 m	St 679	5.20666	-0.350399	0.446274				-0.350399	0.446274
2014-04-25	500 m	St 682	5.20666	-0.350399	0.446274				-0.350399	0.446274
2014-04-25	1000 m	St 683	4.49267	-1.06438	0.0862218				-1.06438	0.0862218
2014-04-25	1000 m	St 684	4.49267	-1.06438	0.0862218				-1.06438	0.0862218
2014-04-25	1000 m	St 685	4.49267	-1.06438	0.0862218				-1.06438	0.0862218
2014-04-25	1000 m	St 686	4.49267	-1.06438	0.0862218				-1.06438	0.0862218
2014-04-25	1000 m	St 688	4.49267	-1.06438	0.0862218				-1.06438	0.0862218
2014-04-25	1000 m	St 689	4.49267	-1.06438	0.0862218				-1.06438	0.0862218
2014-04-25	1000 m	St 690	4.49267	-1.06438	0.0862218				-1.06438	0.0862218
2014-04-25	1000 m	St 691	4.49267	-1.06438	0.0862218				-1.06438	0.0862218
2014-04-25	1000 m	St 692	4.49267	-1.06438	0.0862218				-1.06438	0.0862218
2014-04-25	2000 m	St 693	4.1129	-1.44416	0.0359619				-1.44416	0.0359619
2014-04-25	2000 m	St 694	4.1129	-1.44416	0.0359619				-1.44416	0.0359619
2014-04-25	7000 m	St 695	4.61542	-0.941632	0.114385				-0.941632	0.114385
2014-04-25	7000 m	St 696	4.61542	-0.941632	0.114385				-0.941632	0.114385
2014-04-25	7000 m	St 697	4.61542	-0.941632	0.114385				-0.941632	0.114385
2014-04-25	7000 m	St 698	4.61542	-0.941632	0.114385				-0.941632	0.114385
2014-04-25	7000 m	St 699	4.61542	-0.941632	0.114385				-0.941632	0.114385
2014-04-25	7000 m	St 700	4.61542	-0.941632	0.114385				-0.941632	0.114385
2014-04-25	4000 m	St 702	5.19382	-0.363236	0.433276				-0.363236	0.433276
2014-04-25	5500 m	St 704	4.77016	-0.786894	0.163345				-0.786894	0.163345
2014-04-25	500 m 6-10 0С	St 705	5.10763	-0.449422	0.355286				-0.449422	0.355286
2014-04-25	500 m 6-10 0С	St 706	5.10763	-0.449422	0.355286				-0.449422	0.355286
2014-04-25	500 m 6-10 0С	St 707	5.10763	-0.449422	0.355286				-0.449422	0.355286
2014-04-25	500 m 6-10 0С	St 708	5.10763	-0.449422	0.355286				-0.449422	0.355286
2014-04-25	500 m 6-10 0С	St 709	5.10763	-0.449422	0.355286				-0.449422	0.355286
2014-04-25	500 m 6-10 0С	St 710	5.10763	-0.449422	0.355286				-0.449422	0.355286
2014-04-25	1500 m 6-10 0С	St 711	4.36701	-1.19005	0.0645581				-1.19005	0.0645581
2014-04-25	1500 m 6-10 0С	St 712	4.36701	-1.19005	0.0645581				-1.19005	0.0645581
2014-04-25	1500 m 6-10 0С	St 713	4.36701	-1.19005	0.0645581				-1.19005	0.0645581
2014-04-25	1500 m 6-10 0С	St 714	4.36701	-1.19005	0.0645581				-1.19005	0.0645581
2014-04-25	1500 m 6-10 0С	St 717	4.36701	-1.19005	0.0645581				-1.19005	0.0645581
2014-04-25	1500 m 6-10 0С	St 718	4.36701	-1.19005	0.0645581				-1.19005	0.0645581
2014-04-25	1500 m 6-10 0С	St 720	4.36701	-1.19005	0.0645581				-1.19005	0.0645581
2014-04-25	1500 m 6-10 0С	St 721	4.36701	-1.19005	0.0645581				-1.19005	0.0645581
2014-04-25	2000 m 6-10 0С	St 722	4.92136	-0.635695	0.231369				-0.635695	0.231369
2014-04-25	2000 m 6-10 0С	St 724	4.92136	-0.635695	0.231369				-0.635695	0.231369
2014-04-25	2000 m 6-10 0С	St 726	4.92136	-0.635695	0.231369				-0.635695	0.231369
2014-04-25	3000 m 6-10 0С	St 727	5.37851	-0.178544	0.662912				-0.178544	0.662912
2014-04-25	3000 m 6-10 0С	St 728	5.37851	-0.178544	0.662912				-0.178544	0.662912
2014-04-25	3000 m 6-10 0С	St 729	5.37851	-0.178544	0.662912				-0.178544	0.662912
2014-04-25	3000 m 6-10 0С	St 730	5.37851	-0.178544	0.662912				-0.178544	0.662912
2014-04-25	4000 m 6-10 0С	St 731	5.24032	-0.316741	0.482236				-0.316741	0.482236
2014-04-25	7000 m 6-10 0С	St 734	4.8696	-0.687457	0.205373				-0.687457	0.205373
2014-04-25	7000 m 6-10 0С	St 735	4.8696	-0.687457	0.205373				-0.687457	0.205373
2014-04-25	7000 m 6-10 0С	St 736	4.8696	-0.687457	0.205373				-0.687457	0.205373
2014-04-25	7000 m 6-10 0С	St 738	4.8696	-0.687457	0.205373				-0.687457	0.205373
2014-04-25	7000 m 6-10 0С	St 739	4.8696	-0.687457	0.205373				-0.687457	0.205373
2014-07-03	background	St 786	2.67094	-2.88611	0.00129983				-2.88611	0.00129983
2014-07-03	background	St 787	2.67094	-2.88611	0.00129983				-2.88611	0.00129983
2014-07-03	background	St 788	2.67094	-2.88611	0.00129983				-2.88611	0.00129983
2014-07-03	background	St 789	2.67094	-2.88611	0.00129983				-2.88611	0.00129983
2014-07-03	500 m	St 790	2.89279	-2.66427	0.00216638				-2.66427	0.00216638
2014-07-03	500 m	St 791	2.89279	-2.66427	0.00216638				-2.66427	0.00216638
2014-07-03	500 m	St 792	2.89279	-2.66427	0.00216638				-2.66427	0.00216638
2014-07-03	500 m	St 793	2.89279	-2.66427	0.00216638				-2.66427	0.00216638
2014-07-03	500 m	St 794	2.89279	-2.66427	0.00216638				-2.66427	0.00216638
2014-07-03	1000 m	St 795	1.09691	-4.46015	3.4662e-05				-4.46015	3.4662e-05
2014-07-03	1500 m	St 796	2.67094	-2.88611	0.00129983				-2.88611	0.00129983
2014-07-03	1500 m	St 797	2.67094	-2.88611	0.00129983				-2.88611	0.00129983
2014-07-03	7000 m	St 798	2.19382	-3.36324	0.000433276				-3.36324	0.000433276
2014-07-03	2000 m	St 799	2.19382	-3.36324	0.000433276				-3.36324	0.000433276
2014-07-03	4000 m	St 800	2.19382	-3.36324	0.000433276				-3.36324	0.000433276
2014-07-03	5500 m	St 801	2.49485	-3.06221	0.000866551				-3.06221	0.000866551
2014-07-03	5500 m	St 802	2.49485	-3.06221	0.000866551				-3.06221	0.000866551
2014-07-03	7000 m	St 803	2.19382	-3.36324	0.000433276				-3.36324	0.000433276
2014-07-03	500 m	St 804	2.89279	-2.66427	0.00216638				-2.66427	0.00216638
2014-07-03	500 m	St 805	2.89279	-2.66427	0.00216638				-2.66427	0.00216638
2014-07-03	1000 m	St 806	1.09691	-4.46015	3.4662e-05				-4.46015	3.4662e-05
2014-07-03	1500 m	St 807	2.67094	-2.88611	0.00129983				-2.88611	0.00129983
2014-07-03	1500 m	St 808	2.67094	-2.88611	0.00129983				-2.88611	0.00129983
2014-07-03	2000 m	St 809	2.19382	-3.36324	0.000433276				-3.36324	0.000433276
2014-07-03	1000 m	St 810	1.09691	-4.46015	3.4662e-05				-4.46015	3.4662e-05
2014-07-03	1000 m	St 811	1.09691	-4.46015	3.4662e-05				-4.46015	3.4662e-05
2014-07-03	5500 m	St 812	2.49485	-3.06221	0.000866551				-3.06221	0.000866551
2014-07-03	5500 m	St 813	2.49485	-3.06221	0.000866551				-3.06221	0.000866551
2014-07-03	1500 m	St 814	2.67094	-2.88611	0.00129983				-2.88611	0.00129983
2014-07-03	1500 m	St 815	2.67094	-2.88611	0.00129983				-2.88611	0.00129983
2014-07-03	500 m 6-10 0С	St 816	2.49485	-3.06221	0.000866551				-3.06221	0.000866551
2014-07-03	500 m 6-10 0С	St 817	2.49485	-3.06221	0.000866551				-3.06221	0.000866551
2014-07-24	1000 m	St 855	2.89279	-2.66427	0.00216638				-2.66427	0.00216638
2014-07-24	1000 m	St 856	2.89279	-2.66427	0.00216638				-2.66427	0.00216638
2014-07-24	1000 m	St 858	2.89279	-2.66427	0.00216638				-2.66427	0.00216638
2014-07-24	2000 m	St 859	2.19382	-3.36324	0.000433276				-3.36324	0.000433276
2014-07-24	3000 m	St 860	2.19382	-3.36324	0.000433276				-3.36324	0.000433276
2014-07-24	4000 m	St 861	3.67094	-1.88611	0.0129983				-1.88611	0.0129983
2014-07-24	4000 m	St 862	3.67094	-1.88611	0.0129983				-1.88611	0.0129983
2014-07-24	4000 m	St 863	3.67094	-1.88611	0.0129983				-1.88611	0.0129983
2014-07-24	500 m	St 864	1.09691	-4.46015	3.4662e-05				-4.46015	3.4662e-05
2014-07-24	500 m	St 865	1.09691	-4.46015	3.4662e-05				-4.46015	3.4662e-05
2014-07-24	1000 m	St 866	2.89279	-2.66427	0.00216638				-2.66427	0.00216638
2014-07-24	2000 m	St 867	2.19382	-3.36324	0.000433276				-3.36324	0.000433276
2014-07-24	1000 m	St 882	2.89279	-2.66427	0.00216638				-2.66427	0.00216638
2014-07-24	1500 m	St 883	1.09691	-4.46015	3.4662e-05				-4.46015	3.4662e-05
2014-07-24	2000 m	St 884	2.19382	-3.36324	0.000433276				-3.36324	0.000433276
2014-07-24	500 m	St 886	1.09691	-4.46015	3.4662e-05				-4.46015	3.4662e-05
2014-07-24	500 m	St 887	1.09691	-4.46015	3.4662e-05				-4.46015	3.4662e-05
2014-07-24	500 m 6-10 0С	St 888	2.79588	-2.76118	0.0017331				-2.76118	0.0017331
2014-07-24	500 m 6-10 0С	St 889	2.79588	-2.76118	0.0017331				-2.76118	0.0017331
2014-07-24	1000 m 6-10 0С	St 890	3.19382	-2.36324	0.00433276				-2.36324	0.00433276
2014-07-24	1000 m 6-10 0С	St 891	3.19382	-2.36324	0.00433276				-2.36324	0.00433276
2014-07-24	1000 m 6-10 0С	St 892	3.19382	-2.36324	0.00433276				-2.36324	0.00433276
2014-07-24	1000 m 6-10 0С	St 893	3.19382	-2.36324	0.00433276				-2.36324	0.00433276
2014-07-24	1000 m 6-10 0С	St 894	3.19382	-2.36324	0.00433276				-2.36324	0.00433276
2014-07-24	1000 m 6-10 0С	St 895	3.19382	-2.36324	0.00433276				-2.36324	0.00433276
2014-07-24	1500 m 6-10 0С	St 896	1.09691	-4.46015	3.4662e-05				-4.46015	3.4662e-05
2014-07-24	3000 m 6-10 0С	St 897	2.19382	-3.36324	0.000433276				-3.36324	0.000433276
2014-07-24	4000 m 6-10 0С	St 898	3.73789	-1.81917	0.0151646				-1.81917	0.0151646
2014-07-24	4000 m 6-10 0С	St 899	3.73789	-1.81917	0.0151646				-1.81917	0.0151646
2014-07-24	4000 m 6-10 0С	St 900	3.73789	-1.81917	0.0151646				-1.81917	0.0151646
2014-12-23	2000 m	St 993	2.79588	-2.76118	0.0017331				-2.76118	0.0017331
2014-12-23	2000 m	St 994	2.79588	-2.76118	0.0017331				-2.76118	0.0017331
2014-12-23	2000 m	St 995	2.79588	-2.76118	0.0017331				-2.76118	0.0017331
2014-12-23	3000 m	St 996	1.09691	-4.46015	3.4662e-05				-4.46015	3.4662e-05
2014-12-23	4000 m	St 997	2.19382	-3.36324	0.000433276				-3.36324	0.000433276
2014-12-23	7000 m	St 998	1.09691	-4.46015	3.4662e-05	0.107452			-4.46015	3.4662e-05	0.0036848	0.0036848
2014-12-23	2000 m	St 1000	2.79588	-2.76118	0.0017331	0.191526			-2.76118	0.0017331	0.00491116
2015-01-29	500 m	Cb1	2.49485	-1.43136	0.037037		3.92621		-3.06221	0.000866551
2015-01-29	500 m	Cb2	2.49485	-1.43136	0.037037				-3.06221	0.000866551
2015-01-29	1000 m	Cb3	2.89279	-1.03342	0.0925926				-2.66427	0.00216638
2015-01-29	1000 m	Cb4	2.89279	-1.03342	0.0925926				-2.66427	0.00216638
2015-01-29	1000 m	Cb5	2.89279	-1.03342	0.0925926				-2.66427	0.00216638
2015-01-29	2000 m	Cb6	2.79588	-1.13033	0.0740741				-2.76118	0.0017331
2015-01-29	2000 m	Cb8	2.79588	-1.13033	0.0740741				-2.76118	0.0017331
2015-01-29	3000 m	Cb9	2.19382	-1.73239	0.0185185				-3.36324	0.000433276
2015-01-29	4000 m	Cb10	3.03892	-0.887296	0.12963				-2.51814	0.00303293
2015-01-29	4000 m	Cb11	3.03892	-0.887296	0.12963				-2.51814	0.00303293
2015-01-29	4000 m	Cb12	3.03892	-0.887296	0.12963				-2.51814	0.00303293
2015-01-29	4000 m	Cb13	3.03892	-0.887296	0.12963				-2.51814	0.00303293
2015-01-29	4000 m	Cb14	3.03892	-0.887296	0.12963				-2.51814	0.00303293
2015-01-29	4000 m	Cb15	3.03892	-0.887296	0.12963				-2.51814	0.00303293
2015-01-29	5500 m	Cb16	2.49485	-1.43136	0.037037				-3.06221	0.000866551
2015-01-29	5500 m	Cb17	2.49485	-1.43136	0.037037				-3.06221	0.000866551
2015-01-29	7000 m	Cb18	2.79588	-1.13033	0.0740741				-2.76118	0.0017331
2015-01-29	background	Cb19	2.79588	-1.13033	0.0740741				-2.76118	0.0017331
2015-01-29	background	Cb20	2.79588	-1.13033	0.0740741				-2.76118	0.0017331
2015-01-29	background	Cb21	2.79588	-1.13033	0.0740741				-2.76118	0.0017331
2015-01-29	background	Cb22	2.79588	-1.13033	0.0740741				-2.76118	0.0017331
2015-01-29	1000 m	Cb31	2.89279	-1.03342	0.0925926				-2.66427	0.00216638
2015-01-29	4000 m 6-10 0С	Cb32	2.19382	-1.73239	0.0185185				-3.36324	0.000433276
2015-03-31	500 m	Cb47	2.49485	-1.43136	0.037037				-3.06221	0.000866551
2015-03-31	500 m	Cb48	2.49485	-1.43136	0.037037				-3.06221	0.000866551
2015-03-31	500 m	Cb49	2.49485	-1.43136	0.037037				-3.06221	0.000866551
2015-03-31	1500 m	Cb50	2.49485	-1.43136	0.037037				-3.06221	0.000866551
2015-03-31	1500 m	Cb51	2.49485	-1.43136	0.037037				-3.06221	0.000866551
2015-03-31	2000 m	Cb52	2.67094	-1.25527	0.0555556				-2.88611	0.00129983
2015-03-31	2000 m	Cb53	2.67094	-1.25527	0.0555556				-2.88611	0.00129983
2015-03-31	7000 m	Cb54	2.19382	-1.73239	0.0185185				-3.36324	0.000433276
2015-05-05	background	Cb68	2.19382	-1.73239	0.0185185				-3.36324	0.000433276
2015-05-05	500 m	Cb69	3.73789	-0.188326	0.648148				-1.81917	0.0151646
2015-05-05	500 m	Cb70	3.73789	-0.188326	0.648148				-1.81917	0.0151646
2015-05-05	500 m	Cb71	3.73789	-0.188326	0.648148				-1.81917	0.0151646
2015-05-05	500 m	Cb72	3.73789	-0.188326	0.648148				-1.81917	0.0151646
2015-05-05	500 m	Cb73	3.73789	-0.188326	0.648148				-1.81917	0.0151646
2015-05-05	500 m	Cb74	3.73789	-0.188326	0.648148				-1.81917	0.0151646
2015-05-05	500 m	Cb75	3.73789	-0.188326	0.648148				-1.81917	0.0151646
2015-05-05	1000 m	Cb76	3.33995	-0.586266	0.259259				-2.21711	0.00606586
2015-05-05	1000 m	Cb77	3.33995	-0.586266	0.259259				-2.21711	0.00606586
2015-05-05	1000 m	Cb78	3.33995	-0.586266	0.259259				-2.21711	0.00606586
2015-05-05	1000 m	Cb79	3.33995	-0.586266	0.259259				-2.21711	0.00606586
2015-05-05	1000 m	Cb80	3.33995	-0.586266	0.259259				-2.21711	0.00606586
2015-05-05	1000 m	Cb81	3.33995	-0.586266	0.259259				-2.21711	0.00606586
2015-05-05	1500 m	Cb82	3.89279	-0.0334238	0.925926				-1.66427	0.0216638
2015-05-05	1500 m	Cb83	3.89279	-0.0334238	0.925926				-1.66427	0.0216638
2015-05-05	1500 m	Cb84	3.89279	-0.0334238	0.925926				-1.66427	0.0216638
2015-05-05	2000 m	Cb85	3.92621	0	1				-1.63084	0.0233969
2013-07-30	2000 m	Cb86	3.92621	0	1				-1.63084	0.0233969
2015-05-05	500 m 6-10 0С	Cb87	3.67094	-0.255273	0.555556				-1.88611	0.0129983
2015-05-05	500 m 6-10 0С	Cb88	3.67094	-0.255273	0.555556				-1.88611	0.0129983
2015-05-05	500 m 6-10 0С	Cb89	3.67094	-0.255273	0.555556				-1.88611	0.0129983
2015-05-05	1000 m 6-10 0С	Cb90	1.09691	-2.8293	0.00148148				-4.46015	3.4662e-05
2015-05-05	1500 m 6-10 0С	Cb91	3.39794	-0.528274	0.296296				-2.15912	0.00693241
2015-05-05	1500 m 6-10 0С	Cb92	3.39794	-0.528274	0.296296				-2.15912	0.00693241
2015-05-05	1500 m 6-10 0С	Cb93	3.39794	-0.528274	0.296296				-2.15912	0.00693241
2015-05-05	1500 m 6-10 0С	Cb94	3.39794	-0.528274	0.296296				-2.15912	0.00693241
2015-05-05	2000 m 6-10 0С	Cb96	3.90139	-0.0248236	0.944444				-1.65567	0.0220971
2015-05-05	2000 m 6-10 0С	Cb98	3.90139	-0.0248236	0.944444				-1.65567	0.0220971
2015-05-05	2000 m 6-10 0С	Cb100	3.90139	-0.0248236	0.944444				-1.65567	0.0220971
2015-05-05	2000 m 6-10 0С	Cb101	3.90139	-0.0248236	0.944444				-1.65567	0.0220971
2015-05-05	500 m	Cb102	3.73789	-0.188326	0.648148				-1.81917	0.0151646
2015-05-05	1000 m	Cb103	3.33995	-0.586266	0.259259				-2.21711	0.00606586
2015-08-07	500 m	Cb212
2015-08-07	500 m	Cb213
2015-08-07	500 m	Cb214
2015-08-07	500 m	Cb215
2015-08-07	1500 m	Cb216
2015-08-07	1500 m	Cb217
2015-08-07	1500 m	Cb218
2015-08-07	2000 m	Cb219
2015-08-07	2000 m	Cb220
2015-08-07	2000 m	Cb221
2015-08-07	2000 m	Cb222
2015-08-07	1500 m	Cb223
2015-08-07	4000 m	Cb224
2015-08-07	4000 m	Cb225
2015-08-07	4000 m	Cb226
2015-08-07	3000 m	Cb227
2015-08-07	3000 m	Cb228
2015-08-07	5500 m	Cb229
2015-08-07	5500 m	Cb230
2015-08-07	5500 m	Cb231
2015-08-07	5500 m	Cb232
2015-08-07	500 m	Cb233
2015-08-07	1000 m	Cb234
2015-08-07	1500 m	Cb235
2015-08-07	1500 m	Cb236
2015-08-07	2000 m	Cb237
2015-08-07	2000 m	Cb238
2015-08-07	3000 m	Cb239
2015-08-07	4000 m	Cb240
2015-08-07	7000 m	Cb241
2015-08-07	1000 m	Cb242
2015-08-07	4000 m	Cb243
2015-08-07	5500 m	Cb244				0.321782	0.321782				0.0075287	0.0075287
2015-08-07	7000 m	Cb245				0.326317					0.0076348
2016-01-20	1500 m	Cb304	2.19382	-2.76418	0.00172117		4.958		-3.36324	0.000433276
2016-01-20	1500 m	Cb305	2.19382	-2.76418	0.00172117				-3.36324	0.000433276
2016-01-20	1500 m	Cb306	2.19382	-2.76418	0.00172117				-3.36324	0.000433276
2016-01-20	3000 m	Cb307	2.19382	-2.76418	0.00172117				-3.36324	0.000433276
2016-01-20	2000 m	Cb308	2.89279	-2.06521	0.00860585				-2.66427	0.00216638
2016-01-20	1500 m	Cb311	2.19382	-2.76418	0.00172117				-3.36324	0.000433276
2016-01-20	1500 m	Cb312	2.19382	-2.76418	0.00172117				-3.36324	0.000433276
2016-01-20	1500 m	Cb313	2.19382	-2.76418	0.00172117				-3.36324	0.000433276
2016-02-26	background	Cb-326	2.19382	-2.76418	0.00172117				-3.36324	0.000433276
2016-02-26	500 m	Cb-327	3.23521	-1.72278	0.0189329				-2.32184	0.00476603
2016-02-26	500 m	Cb-328	3.23521	-1.72278	0.0189329				-2.32184	0.00476603
2016-02-26	4000 m	Cb-329	4.34611	-0.611888	0.244406				-1.21095	0.0615251
2016-02-26	4000 m	Cb-330	4.34611	-0.611888	0.244406				-1.21095	0.0615251
2016-02-26	5500 m	Cb-331
2016-02-26	1500 m	Cb-332	4.958	0	1				-0.59906	0.251733
2016-02-26	1500 m	Cb-333	4.958	0	1				-0.59906	0.251733
2016-02-26	1500 m	Cb-334	4.958	0	1				-0.59906	0.251733
2016-02-26	5500 m	Cb-335
2016-02-26	5500 m	Cb-336
2016-02-26	7000 m	Cb-337	2.19382	-2.76418	0.00172117				-3.36324	0.000433276
2016-02-26	2000 m	Cb-338	4.63473	-0.323267	0.475043				-0.922327	0.119584
2016-02-26	1000 m	Cb-339	3.95725	-1.00075	0.0998279				-1.59981	0.02513
2016-02-26	3000 m	Cb-340	3.59176	-1.36624	0.0430293				-1.9653	0.0108319
2016-02-26	3000 m	Cb-341	3.59176	-1.36624	0.0430293				-1.9653	0.0108319
2016-02-26	3000 m	Cb-342	3.59176	-1.36624	0.0430293				-1.9653	0.0108319
2016-02-26	3000 m	Cb-343	3.59176	-1.36624	0.0430293				-1.9653	0.0108319
2016-02-26	3000 m	Cb-344	3.59176	-1.36624	0.0430293				-1.9653	0.0108319
2016-02-26	3000 m	Cb-345	3.59176	-1.36624	0.0430293				-1.9653	0.0108319
2016-02-26	1000 m	Cb-346	3.95725	-1.00075	0.0998279				-1.59981	0.02513
2016-02-26	1000 m	Cb-347	3.95725	-1.00075	0.0998279				-1.59981	0.02513
2016-02-26	1000 m	Cb-348	3.95725	-1.00075	0.0998279				-1.59981	0.02513
2016-02-26	1000 m	Cb-349	3.95725	-1.00075	0.0998279				-1.59981	0.02513
2016-02-26	1000 m	Cb-350	3.95725	-1.00075	0.0998279				-1.59981	0.02513
2016-02-26	1000 m	Cb-351	3.95725	-1.00075	0.0998279				-1.59981	0.02513
2016-02-26	2000 m	Cb-352	4.63473	-0.323267	0.475043				-0.922327	0.119584
2016-02-26	2000 m	Cb-353	4.63473	-0.323267	0.475043				-0.922327	0.119584
2016-02-26	4000 m	Cb-354	4.34611	-0.611888	0.244406				-1.21095	0.0615251
2016-02-26	4000 m	Cb-355	4.34611	-0.611888	0.244406				-1.21095	0.0615251
2016-02-26	4000 m	Cb-356	4.34611	-0.611888	0.244406				-1.21095	0.0615251
2016-02-26	1500 m	Cb-357	4.958	0	1				-0.59906	0.251733
2016-02-26	1500 m	Cb-358	4.958	0	1				-0.59906	0.251733
2016-02-26	1500 m	Cb-359	4.958	0	1				-0.59906	0.251733
2016-02-26	1500 m	Cb-360	4.958	0	1				-0.59906	0.251733
2016-02-26	1500 m	Cb-361	4.958	0	1				-0.59906	0.251733
2016-02-26	1500 m	Cb-362	4.958	0	1				-0.59906	0.251733
2016-02-26	1000 m	Cb-363	3.95725	-1.00075	0.0998279				-1.59981	0.02513
2016-02-26	500 m	Cb-364	3.23521	-1.72278	0.0189329				-2.32184	0.00476603
2016-02-26	1000 m	Cb-365	3.95725	-1.00075	0.0998279				-1.59981	0.02513
2016-02-26	3000 m	Cb-366	3.59176	-1.36624	0.0430293				-1.9653	0.0108319
2016-02-26	4000 m	Cb-367	4.34611	-0.611888	0.244406				-1.21095	0.0615251
2016-02-26	4000 m	Cb-368	4.34611	-0.611888	0.244406				-1.21095	0.0615251
2016-02-26	5500 m	Cb-369
2016-02-26	5500 m	Cb-370
2016-02-26	1000 m	Cb-371	3.95725	-1.00075	0.0998279				-1.59981	0.02513
2016-02-26	500 m	Cb-372	3.23521	-1.72278	0.0189329				-2.32184	0.00476603
2016-02-26	500 m	Cb-373	3.23521	-1.72278	0.0189329				-2.32184	0.00476603
2016-02-26	500 m	Cb-374	3.23521	-1.72278	0.0189329				-2.32184	0.00476603
2016-02-26	1500 m	Cb-375	4.958	0	1				-0.59906	0.251733
2016-02-26	1500 m	Cb-376	4.958	0	1				-0.59906	0.251733
2016-02-26	1500 m	Cb-377	4.958	0	1				-0.59906	0.251733
2016-02-26	1500 m	Cb-378	4.958	0	1				-0.59906	0.251733
2016-02-26	3000 m	Cb-379	3.59176	-1.36624	0.0430293				-1.9653	0.0108319
2016-02-26	3000 m	Cb-380	3.59176	-1.36624	0.0430293				-1.9653	0.0108319
2016-02-26	5500 m 6-10 0С	Cb-381	3.03892	-1.91908	0.0120482				-2.51814	0.00303293
2016-02-26	5500 m 6-10 0С	Cb-382	3.03892	-1.91908	0.0120482				-2.51814	0.00303293
2016-02-26	5500 m 6-10 0С	Cb-383	3.03892	-1.91908	0.0120482				-2.51814	0.00303293
2016-02-26	5500 m 6-10 0С	Cb-384	3.03892	-1.91908	0.0120482				-2.51814	0.00303293
2016-02-26	5500 m 6-10 0С	Cb-385	3.03892	-1.91908	0.0120482				-2.51814	0.00303293
2016-03-22	500 m	Cb-396	3.83727	-1.12072	0.0757315				-1.71978	0.0190641
2016-03-22	500 m	Cb-397	3.83727	-1.12072	0.0757315				-1.71978	0.0190641
2016-03-22	500 m	Cb-398	3.83727	-1.12072	0.0757315				-1.71978	0.0190641
2016-03-22	500 m	Cb-399	3.83727	-1.12072	0.0757315				-1.71978	0.0190641
2016-03-22	1000 m	Cb-400	3.75012	-1.20787	0.0619621				-1.80693	0.0155979
2016-03-22	1000 m	Cb-401	3.75012	-1.20787	0.0619621				-1.80693	0.0155979
2016-03-22	2000 m	Cb-402	4.20666	-0.751339	0.177281				-1.3504	0.0446274
2016-03-22	7000 m	Cb-403	2.67094	-2.28705	0.00516351				-2.88611	0.00129983
2016-03-22	1000 m	Cb-404	3.75012	-1.20787	0.0619621				-1.80693	0.0155979
2016-03-22	1000 m	Cb-405	3.75012	-1.20787	0.0619621				-1.80693	0.0155979
2016-03-22	7000 m	Cb-406	2.67094	-2.28705	0.00516351				-2.88611	0.00129983
2016-03-22	7000 m	Cb-407	2.67094	-2.28705	0.00516351				-2.88611	0.00129983
2016-03-22	background	Cb-408	2.19382	-2.76418	0.00172117				-3.36324	0.000433276
2016-04-25	500 m	Cb-420	2.19382	-2.76418	0.00172117				-3.36324	0.000433276
2016-04-25	1500 m	Cb-421	2.19382	-2.76418	0.00172117				-3.36324	0.000433276
2016-04-25	2000 m	Cb-422	2.19382	-2.76418	0.00172117				-3.36324	0.000433276
2016-04-25	500 m	Cb-423	2.19382	-2.76418	0.00172117				-3.36324	0.000433276
2016-04-25	500 m	Cb-424	2.19382	-2.76418	0.00172117				-3.36324	0.000433276
2016-04-25	4000 m	Cb-425	1.09691	-3.86109	0.000137694				-4.46015	3.4662e-05
2016-04-25	4000 m	Cb-426	1.09691	-3.86109	0.000137694				-4.46015	3.4662e-05
2016-04-25	5500 m	Cb-427	1.09691	-3.86109	0.000137694				-4.46015	3.4662e-05
2016-04-25	2000 m	Cb-428	2.19382	-2.76418	0.00172117				-3.36324	0.000433276
2016-12-12	1500 m	Cb-979	4.54212	-0.415871	0.383821				-1.01493	0.0966205
2016-12-12	1500 m	Cb-980	4.54212	-0.415871	0.383821				-1.01493	0.0966205
2016-12-12	1500 m	Cb-981	4.54212	-0.415871	0.383821				-1.01493	0.0966205
2016-12-12	1500 m	Cb-982	4.54212	-0.415871	0.383821				-1.01493	0.0966205
2016-12-12	1500 m	Cb-983	4.54212	-0.415871	0.383821				-1.01493	0.0966205
2016-12-12	1500 m	Cb-984	4.54212	-0.415871	0.383821				-1.01493	0.0966205
2016-12-12	2000 m	Cb-985	3.75012	-1.20787	0.0619621				-1.80693	0.0155979
2016-12-12	2000 m	Cb-986	3.75012	-1.20787	0.0619621				-1.80693	0.0155979
2016-12-12	2000 m	Cb-987	3.75012	-1.20787	0.0619621				-1.80693	0.0155979
2016-12-12	2000 m	Cb-988	3.75012	-1.20787	0.0619621				-1.80693	0.0155979
2016-12-12	2000 m	Cb-989	3.75012	-1.20787	0.0619621				-1.80693	0.0155979
2016-12-12	2000 m	Cb-990	3.75012	-1.20787	0.0619621				-1.80693	0.0155979
2016-12-12	2000 m	Cb-991	3.75012	-1.20787	0.0619621				-1.80693	0.0155979
2016-12-12	2000 m	Cb-992	3.75012	-1.20787	0.0619621				-1.80693	0.0155979
2016-12-12	3000 m	Cb-993	3.68518	-1.27281	0.0533563				-1.87187	0.0134315
2016-12-12	3000 m	Cb-994	3.68518	-1.27281	0.0533563				-1.87187	0.0134315
2016-12-12	3000 m	Cb-995	3.68518	-1.27281	0.0533563				-1.87187	0.0134315
2016-12-12	3000 m	Cb-996	3.68518	-1.27281	0.0533563				-1.87187	0.0134315
2016-12-12	3000 m	Cb-997	3.68518	-1.27281	0.0533563				-1.87187	0.0134315
2016-12-12	3000 m	Cb-998	3.68518	-1.27281	0.0533563				-1.87187	0.0134315
2016-12-12	3000 m	Cb-999	3.68518	-1.27281	0.0533563				-1.87187	0.0134315
2016-12-12	3000 m	Сg-1	3.68518	-1.27281	0.0533563				-1.87187	0.0134315
2016-12-12	3000 m	Сg-2	3.68518	-1.27281	0.0533563				-1.87187	0.0134315
2016-12-12	4000 m	Сg-3	3.39794	-1.56006	0.0275387				-2.15912	0.00693241
2016-12-12	4000 m	Сg-4	3.39794	-1.56006	0.0275387				-2.15912	0.00693241
2016-12-12	4000 m	Сg-5	3.39794	-1.56006	0.0275387				-2.15912	0.00693241
2016-12-12	4000 m	Сg-6	3.39794	-1.56006	0.0275387				-2.15912	0.00693241
2016-12-12	4000 m	Сg-7	3.39794	-1.56006	0.0275387				-2.15912	0.00693241
2016-12-12	4000 m	Сg-8	3.39794	-1.56006	0.0275387				-2.15912	0.00693241
2016-12-12	7000 m	Сg-9	4.56304	-0.39496	0.402754				-0.99402	0.101386
2016-12-12	7000 m	Сg-10	4.56304	-0.39496	0.402754				-0.99402	0.101386
2016-12-12	7000 m	Сg-12	4.56304	-0.39496	0.402754				-0.99402	0.101386
2016-12-12	7000 m	Сg-13	4.56304	-0.39496	0.402754				-0.99402	0.101386
2016-12-12	7000 m	Сg-14	4.56304	-0.39496	0.402754				-0.99402	0.101386
2016-12-12	7000 m	Сg-15	4.56304	-0.39496	0.402754				-0.99402	0.101386
2016-12-12	7000 m	Сg-16	4.56304	-0.39496	0.402754				-0.99402	0.101386
2016-12-12	7000 m	Сg-17	4.56304	-0.39496	0.402754				-0.99402	0.101386
2016-12-12	7000 m	Сg-18	4.56304	-0.39496	0.402754				-0.99402	0.101386
2016-12-12	5500 m	Сg-19	4.21913	-0.73887	0.182444				-1.33793	0.0459272
2016-12-12	5500 m	Сg-20	4.21913	-0.73887	0.182444				-1.33793	0.0459272
2016-12-12	5500 m	Сg-21	4.21913	-0.73887	0.182444				-1.33793	0.0459272
2016-12-12	5500 m	Сg-22	4.21913	-0.73887	0.182444				-1.33793	0.0459272
2016-12-12	5500 m	Сg-23	4.21913	-0.73887	0.182444				-1.33793	0.0459272
2016-12-12	5500 m	Сg-24	4.21913	-0.73887	0.182444				-1.33793	0.0459272
2016-12-12	5500 m	Сg-25	4.21913	-0.73887	0.182444				-1.33793	0.0459272
2016-12-12	7000 m	Сg-26	4.56304	-0.39496	0.402754				-0.99402	0.101386
2016-12-12	background	Сg-27	4.01336	-0.944632	0.113597				-1.54369	0.0285962
2016-12-12	background	Сg-28	4.01336	-0.944632	0.113597				-1.54369	0.0285962
2016-12-12	background	Сg-29	4.01336	-0.944632	0.113597				-1.54369	0.0285962
2016-12-12	background	Сg-30	4.01336	-0.944632	0.113597				-1.54369	0.0285962
2016-12-12	background	Сg-31	4.01336	-0.944632	0.113597				-1.54369	0.0285962
2016-12-12	background	Сg-32	4.01336	-0.944632	0.113597				-1.54369	0.0285962
2016-12-12	background	Сg-33	4.01336	-0.944632	0.113597				-1.54369	0.0285962
2016-12-12	500 m	Сg-34
2016-12-12	1500 m	Сg-35	4.54212	-0.415871	0.383821				-1.01493	0.0966205
2016-12-12	1500 m	Сg-36	4.54212	-0.415871	0.383821				-1.01493	0.0966205
2016-12-12	1500 m	Сg-37	4.54212	-0.415871	0.383821				-1.01493	0.0966205
2016-12-12	1500 m	Сg-38	4.54212	-0.415871	0.383821				-1.01493	0.0966205
2016-12-12	1500 m	Сg-39	4.54212	-0.415871	0.383821				-1.01493	0.0966205
2016-12-12	1500 m	Сg-40	4.54212	-0.415871	0.383821				-1.01493	0.0966205
2016-12-12	1500 m	Сg-41	4.54212	-0.415871	0.383821				-1.01493	0.0966205
2016-12-12	1500 m	Сg-42	4.54212	-0.415871	0.383821				-1.01493	0.0966205
2016-12-12	1500 m	Сg-43	4.54212	-0.415871	0.383821				-1.01493	0.0966205
2016-12-12	1500 m	Сg-44	4.54212	-0.415871	0.383821				-1.01493	0.0966205
2016-12-12	1500 m	Сg-45	4.54212	-0.415871	0.383821	0.217501	0.217501		-1.01493	0.0966205	0.0547523	0.0547523
2016-12-12	1500 m	Сg-46	4.54212	-0.415871	0.383821	0.281025			-1.01493	0.0966205	0.0707434
2006-06-28	500 m	Az-29	3.48013	-1.1342	0.0734177		4.61433	4.61433	-1.1342	0.0734177
2006-06-28	500 m	Az-30	3.48013	-1.1342	0.0734177			4.61433	-1.1342	0.0734177
2006-06-28	500 m	Az-31	3.48013	-1.1342	0.0734177				-1.1342	0.0734177
2006-06-28	500 m	Az-32	3.48013	-1.1342	0.0734177				-1.1342	0.0734177
2006-06-28	500 m	Az-33	3.48013	-1.1342	0.0734177				-1.1342	0.0734177
2006-06-28	500 m	Az-34	3.48013	-1.1342	0.0734177				-1.1342	0.0734177
2006-06-28	500 m	Az-35	3.48013	-1.1342	0.0734177				-1.1342	0.0734177
2006-06-28	500 m	Az-36	3.48013	-1.1342	0.0734177				-1.1342	0.0734177
2006-06-28	500 m	Az-37	3.48013	-1.1342	0.0734177				-1.1342	0.0734177
2006-06-28	500 m	Az-38	3.48013	-1.1342	0.0734177				-1.1342	0.0734177
2006-06-28	1000 m	Az-39	3.22185	-1.39248	0.0405063				-1.39248	0.0405063
2006-06-28	1000 m	Az-40	3.22185	-1.39248	0.0405063				-1.39248	0.0405063
2006-06-28	1500 m	Az-41	3.41567	-1.19866	0.0632911				-1.19866	0.0632911
2006-06-28	1500 m	Az-42	3.41567	-1.19866	0.0632911				-1.19866	0.0632911
2006-06-28	1500 m	Az-43	3.41567	-1.19866	0.0632911				-1.19866	0.0632911
2006-06-28	2000 m	Az-44	3.46489	-1.14944	0.0708861				-1.14944	0.0708861
2006-06-28	2000 m	Az-45	3.46489	-1.14944	0.0708861				-1.14944	0.0708861
2006-06-28	3000 m	Az-46	3.13167	-1.48265	0.0329114				-1.48265	0.0329114
2006-06-28	3000 m	Az-47	3.13167	-1.48265	0.0329114				-1.48265	0.0329114
2006-06-28	3000 m	Az-48	3.13167	-1.48265	0.0329114				-1.48265	0.0329114
2006-06-28	4000 m	Az-49	3.19382	-1.42051	0.0379747				-1.42051	0.0379747
2006-06-28	4000 m	Az-50	3.19382	-1.42051	0.0379747				-1.42051	0.0379747
2006-06-28	4000 m	Az-51	3.19382	-1.42051	0.0379747				-1.42051	0.0379747
2006-06-28	7000 m	Az-52	4.1383	-0.476023	0.334177				-0.476023	0.334177
2006-06-28	7000 m	Az-53	4.1383	-0.476023	0.334177				-0.476023	0.334177
2006-06-28	7000 m	Az-54	4.1383	-0.476023	0.334177				-0.476023	0.334177
2006-06-28	7000 m	Az-55	4.1383	-0.476023	0.334177				-0.476023	0.334177
2006-06-28	7000 m	Az-56	4.1383	-0.476023	0.334177				-0.476023	0.334177
2006-06-28	7000 m	Az-57	4.1383	-0.476023	0.334177				-0.476023	0.334177
2006-06-28	7000 m	Az-58	4.1383	-0.476023	0.334177				-0.476023	0.334177
2006-06-28	7000 m	Az-59	4.1383	-0.476023	0.334177				-0.476023	0.334177
2006-06-28	500 m	Az 60	3.48013	-1.1342	0.0734177				-1.1342	0.0734177
2006-07-28	1000 m	Az 125	3.7736	-0.840722	0.144304				-0.840722	0.144304
2006-07-28	1000 m	Az 126	3.7736	-0.840722	0.144304				-0.840722	0.144304
2006-07-28	1000 m	Az 127	3.7736	-0.840722	0.144304				-0.840722	0.144304
2006-07-28	1000 m	Az 128	3.7736	-0.840722	0.144304				-0.840722	0.144304
2006-07-28	1000 m	Az 129	3.7736	-0.840722	0.144304				-0.840722	0.144304
2006-07-28	1000 m	Az 130	3.7736	-0.840722	0.144304				-0.840722	0.144304
2006-07-28	1500 m	Az 131	3.92621	-0.688112	0.205063				-0.688112	0.205063
2006-07-28	1500 m	Az 132	3.92621	-0.688112	0.205063				-0.688112	0.205063
2006-07-28	2000 m	Az 133	4.29876	-0.315564	0.483544				-0.315564	0.483544
2006-07-28	2000 m	Az 134	4.29876	-0.315564	0.483544				-0.315564	0.483544
2006-07-28	2000 m	Az 135	4.29876	-0.315564	0.483544				-0.315564	0.483544
2006-07-28	2000 m	Az 136	4.29876	-0.315564	0.483544				-0.315564	0.483544
2006-07-28	2000 m	Az 137	4.29876	-0.315564	0.483544				-0.315564	0.483544
2006-07-28	2000 m	Az 138	4.29876	-0.315564	0.483544				-0.315564	0.483544
2006-07-28	2000 m	Az 139	4.29876	-0.315564	0.483544				-0.315564	0.483544
2006-07-28	2000 m	Az 140	4.29876	-0.315564	0.483544				-0.315564	0.483544
2006-07-28	2000 m	Az 141	4.29876	-0.315564	0.483544				-0.315564	0.483544
2006-07-28	4000 m	Az 142	4.30329	-0.31104	0.488608				-0.31104	0.488608
2006-07-28	4000 m	Az 143	4.30329	-0.31104	0.488608				-0.31104	0.488608
2006-07-28	4000 m	Az 144	4.30329	-0.31104	0.488608				-0.31104	0.488608
2006-07-28	4000 m	Az 145	4.30329	-0.31104	0.488608				-0.31104	0.488608
2006-07-28	4000 m	Az 146	4.30329	-0.31104	0.488608				-0.31104	0.488608
2006-07-28	5500 m	Az 147	3.73373	-0.880594	0.131646				-0.880594	0.131646
2006-07-28	4000 m	Az 148	4.30329	-0.31104	0.488608				-0.31104	0.488608
2006-07-28	4000 m	Az 149	4.30329	-0.31104	0.488608				-0.31104	0.488608
2006-07-28	5500 m	Az 150	3.73373	-0.880594	0.131646				-0.880594	0.131646
2006-07-28	5500 m	Az 151	3.73373	-0.880594	0.131646				-0.880594	0.131646
2006-07-28	7000 m	Az 152	4.61433	0	1				0	1
2006-07-28	7000m	Az 153	4.61433	0	1				0	1
2006-07-28	7000 m	Az 154	4.61433	0	1				0	1
2006-07-28	7000 m	Az 155	4.61433	0	1				0	1
2006-07-28	7000 m	Az 156	4.61433	0	1				0	1
2006-07-28	7000 m	Az 157	4.61433	0	1				0	1
2006-07-28	1500 m	Az 158	3.92621	-0.688112	0.205063				-0.688112	0.205063
2006-07-28	2000 m	Az 159	4.29876	-0.315564	0.483544				-0.315564	0.483544
2006-07-28	2000 m	Az 160	4.29876	-0.315564	0.483544				-0.315564	0.483544
2006-07-28	2000 m	Az 161	4.29876	-0.315564	0.483544				-0.315564	0.483544
2006-08-26	background	Az-214	2.86283	-1.7515	0.0177215				-1.7515	0.0177215
2006-08-26	background	Az-215	2.86283	-1.7515	0.0177215				-1.7515	0.0177215
2006-08-26	background	Az-216	2.86283	-1.7515	0.0177215				-1.7515	0.0177215
2006-08-26	1000 m	Az-217	3.37946	-1.23487	0.0582278				-1.23487	0.0582278
2006-08-26	background	Az-218	2.86283	-1.7515	0.0177215				-1.7515	0.0177215
2006-08-26	1000 m	Az-219	3.37946	-1.23487	0.0582278				-1.23487	0.0582278
2006-08-26	1000 m	Az-220	3.37946	-1.23487	0.0582278				-1.23487	0.0582278
2006-08-26	1000 m	Az-221	3.37946	-1.23487	0.0582278				-1.23487	0.0582278
2006-08-26	1000 m	Az-222	3.37946	-1.23487	0.0582278				-1.23487	0.0582278
2006-08-26	1000 m	Az-223	3.37946	-1.23487	0.0582278				-1.23487	0.0582278
2006-08-26	1000 m	Az-224	3.37946	-1.23487	0.0582278				-1.23487	0.0582278
2006-08-26	1000 m	Az-225	3.37946	-1.23487	0.0582278				-1.23487	0.0582278
2006-08-26	500 m	Az-226	2.97197	-1.64235	0.0227848				-1.64235	0.0227848
2006-08-26	500 m	Az-227	2.97197	-1.64235	0.0227848				-1.64235	0.0227848
2006-08-26	500 m	Az-228	2.97197	-1.64235	0.0227848				-1.64235	0.0227848
2006-08-26	500 m	Az-229	2.97197	-1.64235	0.0227848				-1.64235	0.0227848
2006-08-26	500 m	Az-230	2.97197	-1.64235	0.0227848				-1.64235	0.0227848
2006-08-26	500 m	Az-231	2.97197	-1.64235	0.0227848				-1.64235	0.0227848
2006-08-26	500 m	Az-232	2.97197	-1.64235	0.0227848				-1.64235	0.0227848
2006-08-26	1500 m	Az-233	3.01773	-1.5966	0.0253165				-1.5966	0.0253165
2006-08-26	1500 m	Az-234	3.01773	-1.5966	0.0253165				-1.5966	0.0253165
2006-08-26	1500 m	Az-235	3.01773	-1.5966	0.0253165				-1.5966	0.0253165
2006-08-26	1500 m	Az-236	3.01773	-1.5966	0.0253165				-1.5966	0.0253165
2006-08-26	2000 m	Az-237	2.86283	-1.7515	0.0177215				-1.7515	0.0177215
2006-08-26	2000 m	Az-238	2.86283	-1.7515	0.0177215				-1.7515	0.0177215
2006-08-26	1500 m	Az-239	3.01773	-1.5966	0.0253165				-1.5966	0.0253165
2006-08-26	1500 m	Az-240	3.01773	-1.5966	0.0253165				-1.5966	0.0253165
2006-08-26	1500 m	Az-241	3.01773	-1.5966	0.0253165				-1.5966	0.0253165
2006-08-26	1500 m	Az-242	3.01773	-1.5966	0.0253165				-1.5966	0.0253165
2006-08-26	1500 m	Az-243	3.01773	-1.5966	0.0253165				-1.5966	0.0253165
2006-08-26	1500 m	Az-244	3.01773	-1.5966	0.0253165				-1.5966	0.0253165
2006-08-26	2000 m	Az-245	2.86283	-1.7515	0.0177215				-1.7515	0.0177215
2006-08-26	2000 m	Az-246	2.86283	-1.7515	0.0177215				-1.7515	0.0177215
2006-08-26	3000 m	Az-247	2.49485	-2.11948	0.00759494				-2.11948	0.00759494
2006-08-26	4000 m	Az-248	3.01773	-1.5966	0.0253165				-1.5966	0.0253165
2006-08-26	4000 m	Az-249	3.01773	-1.5966	0.0253165				-1.5966	0.0253165
2006-08-26	4000 m	Az-250	3.01773	-1.5966	0.0253165				-1.5966	0.0253165
2006-08-26	4000 m	Az-251	3.01773	-1.5966	0.0253165				-1.5966	0.0253165
2006-08-26	4000 m	Az-252	3.01773	-1.5966	0.0253165				-1.5966	0.0253165
2006-08-26	4000 m	Az-253	3.01773	-1.5966	0.0253165				-1.5966	0.0253165
2006-08-26	4000 m	Az-254	3.01773	-1.5966	0.0253165				-1.5966	0.0253165
2006-08-26	5500 m	Az-255	2.79588	-1.81845	0.0151899				-1.81845	0.0151899
2006-08-26	5500 m	Az-256	2.79588	-1.81845	0.0151899				-1.81845	0.0151899
2006-08-26	3000 m	Az-257	2.49485	-2.11948	0.00759494				-2.11948	0.00759494
2006-09-29	500 m	Az-305	2.86283	-1.7515	0.0177215				-1.7515	0.0177215
2006-09-29	500 m	Az-306	2.86283	-1.7515	0.0177215				-1.7515	0.0177215
2006-09-29	500 m	Az-307	2.86283	-1.7515	0.0177215				-1.7515	0.0177215
2006-09-29	3000 m	Az-308	3.33995	-1.27438	0.0531646				-1.27438	0.0531646
2006-09-29	1000 m	Az-309	3.7736	-0.840722	0.144304				-0.840722	0.144304
2006-09-29	1000 m	Az-310	3.7736	-0.840722	0.144304				-0.840722	0.144304
2006-09-29	1000 m	Az-311	3.7736	-0.840722	0.144304				-0.840722	0.144304
2006-09-29	1000 m	Az-312	3.7736	-0.840722	0.144304				-0.840722	0.144304
2006-09-29	1000 m	Az-313	3.7736	-0.840722	0.144304				-0.840722	0.144304
2006-09-29	1000 m	Az-314	3.7736	-0.840722	0.144304				-0.840722	0.144304
2006-09-29	1000 m	Az-315	3.7736	-0.840722	0.144304				-0.840722	0.144304
2006-09-29	1000 m	Az-316	3.7736	-0.840722	0.144304				-0.840722	0.144304
2006-09-29	1000 m	Az-317	3.7736	-0.840722	0.144304				-0.840722	0.144304
2006-09-29	1000 m	Az-318	3.7736	-0.840722	0.144304				-0.840722	0.144304
2006-09-29	1000 m	Az-319	3.7736	-0.840722	0.144304				-0.840722	0.144304
2006-09-29	1000 m	Az-320	3.7736	-0.840722	0.144304				-0.840722	0.144304
2006-09-29	1000 m	Az-321	3.7736	-0.840722	0.144304				-0.840722	0.144304
2006-09-29	1000 m	Az-322	3.7736	-0.840722	0.144304				-0.840722	0.144304
2006-09-29	1000 m	Az-323	3.7736	-0.840722	0.144304				-0.840722	0.144304
2006-09-29	1000 m	Az-324	3.7736	-0.840722	0.144304				-0.840722	0.144304
2006-09-29	1000 m	Az-325	3.7736	-0.840722	0.144304				-0.840722	0.144304
2006-09-29	1000 m	Az-326	3.7736	-0.840722	0.144304				-0.840722	0.144304
2006-09-29	2000 m	Az-327	3.57403	-1.04029	0.0911392				-1.04029	0.0911392
2006-09-29	7000 m	Az-328	2.49485	-2.11948	0.00759494				-2.11948	0.00759494
2006-09-29	2000 m	Az-329	3.57403	-1.04029	0.0911392				-1.04029	0.0911392
2006-09-29	1500 m	Az-330	3.93154	-0.682783	0.207595				-0.682783	0.207595
2006-09-29	5500 m	Az-331
2006-09-29	2000 m	Az-332	3.57403	-1.04029	0.0911392				-1.04029	0.0911392
2006-09-29	3000 m	Az-333	3.33995	-1.27438	0.0531646				-1.27438	0.0531646
2006-09-29	3000 m	Az-334	3.33995	-1.27438	0.0531646				-1.27438	0.0531646
2006-09-29	3000 m	Az-335	3.33995	-1.27438	0.0531646				-1.27438	0.0531646
2006-09-29	1500 m	Az-336	3.93154	-0.682783	0.207595				-0.682783	0.207595
2006-09-29	1500 m	Az-337	3.93154	-0.682783	0.207595				-0.682783	0.207595
2006-09-29	1500 m	Az-338	3.93154	-0.682783	0.207595				-0.682783	0.207595
2006-09-29	4000 m	Az-339	3.49485	-1.11948	0.0759494				-1.11948	0.0759494
2006-09-29	4000 m	Az-340	3.49485	-1.11948	0.0759494				-1.11948	0.0759494
2006-09-29	7000 m	Az-341	2.49485	-2.11948	0.00759494				-2.11948	0.00759494
2006-09-29	5500 m	Az-342
2006-09-29	4000 m	Az-343	3.49485	-1.11948	0.0759494				-1.11948	0.0759494
2006-09-29	4000 m	Az-344	3.49485	-1.11948	0.0759494				-1.11948	0.0759494
2006-09-29	4000 m	Az-345	3.49485	-1.11948	0.0759494				-1.11948	0.0759494
2006-09-29	4000 m	Az-346	3.49485	-1.11948	0.0759494				-1.11948	0.0759494
2006-09-29	5500 m	Az-347
2006-09-29	3000 m	Az-348	3.33995	-1.27438	0.0531646				-1.27438	0.0531646
2006-09-29	1500 m	Az-349	3.93154	-0.682783	0.207595				-0.682783	0.207595
2006-09-29	500 m	Az-350	2.86283	-1.7515	0.0177215				-1.7515	0.0177215
2006-09-29	3000 m	Az-351	3.33995	-1.27438	0.0531646				-1.27438	0.0531646
2006-09-29	3000 m	Az-352	3.33995	-1.27438	0.0531646				-1.27438	0.0531646
2006-09-29	3000 m	Az-353	3.33995	-1.27438	0.0531646				-1.27438	0.0531646
2006-09-29	2000 m	Az-354	3.57403	-1.04029	0.0911392				-1.04029	0.0911392
2006-09-29	1500 m	Az-355	3.93154	-0.682783	0.207595				-0.682783	0.207595
2006-09-29	1500 m	Az-356	3.93154	-0.682783	0.207595				-0.682783	0.207595
2006-09-29	1500 m	Az-357	3.93154	-0.682783	0.207595				-0.682783	0.207595
2006-09-29	1000 m	Az-373	3.7736	-0.840722	0.144304				-0.840722	0.144304
2006-09-29	1500 m	Az-374	3.93154	-0.682783	0.207595				-0.682783	0.207595
2006-09-29	1000 m	Az-375	3.7736	-0.840722	0.144304				-0.840722	0.144304
2006-09-29	1000 m	Az-376	3.7736	-0.840722	0.144304				-0.840722	0.144304
2006-09-29	1000 m	Az-378	3.7736	-0.840722	0.144304				-0.840722	0.144304
2006-09-29	1000 m	Az-379	3.7736	-0.840722	0.144304				-0.840722	0.144304
2006-09-29	1000 m	Az-380	3.7736	-0.840722	0.144304				-0.840722	0.144304
2006-10-27	500 m	Az-424	3.22185	-1.39248	0.0405063				-1.39248	0.0405063
2006-10-27	500 m	Az-425	3.22185	-1.39248	0.0405063				-1.39248	0.0405063
2006-10-27	500 m	Az-426	3.22185	-1.39248	0.0405063				-1.39248	0.0405063
2006-10-27	500 m	Az-427	3.22185	-1.39248	0.0405063				-1.39248	0.0405063
2006-10-27	500 m	Az-428	3.22185	-1.39248	0.0405063				-1.39248	0.0405063
2006-10-27	500 m	Az-429	3.22185	-1.39248	0.0405063				-1.39248	0.0405063
2006-10-27	3000 m	Az-430	3.24818	-1.36615	0.043038				-1.36615	0.043038
2006-10-27	500 m	Az-431	3.22185	-1.39248	0.0405063				-1.39248	0.0405063
2006-10-27	500 m	Az-432	3.22185	-1.39248	0.0405063				-1.39248	0.0405063
2006-10-27	500 m	Az-433	3.22185	-1.39248	0.0405063				-1.39248	0.0405063
2006-10-27	500 m	Az-434	3.22185	-1.39248	0.0405063				-1.39248	0.0405063
2006-10-27	1000 m	Az-435	3.44909	-1.16523	0.0683544				-1.16523	0.0683544
2006-10-27	1000 m	Az-436	3.44909	-1.16523	0.0683544				-1.16523	0.0683544
2006-10-27	500 m	Az-437	3.22185	-1.39248	0.0405063				-1.39248	0.0405063
2006-10-27	1000 m	Az-438	3.44909	-1.16523	0.0683544				-1.16523	0.0683544
2006-10-27	1000 m	Az-439	3.44909	-1.16523	0.0683544				-1.16523	0.0683544
2006-10-27	1000 m	Az-440	3.44909	-1.16523	0.0683544				-1.16523	0.0683544
2006-10-27	1500 m	Az-441	2.86283	-1.7515	0.0177215				-1.7515	0.0177215
2006-10-27	1500 m	Az-442	2.86283	-1.7515	0.0177215				-1.7515	0.0177215
2006-10-27	3000 m	Az-443	3.24818	-1.36615	0.043038				-1.36615	0.043038
2006-10-27	3000 m	Az-444	3.24818	-1.36615	0.043038				-1.36615	0.043038
2006-10-27	3000 m	Az-445	3.24818	-1.36615	0.043038				-1.36615	0.043038
2006-10-27	3000 m	Az-446	3.24818	-1.36615	0.043038				-1.36615	0.043038
2006-10-27	3000 m	Az-447	3.24818	-1.36615	0.043038				-1.36615	0.043038
2006-10-27	4000 m	Az-448	2.7167	-1.89763	0.0126582				-1.89763	0.0126582
2006-10-27	1000 m	Az-449	3.44909	-1.16523	0.0683544				-1.16523	0.0683544
2006-10-27	4000 m	Az-450	2.7167	-1.89763	0.0126582				-1.89763	0.0126582
2006-10-27	4000 m	Az-451	2.7167	-1.89763	0.0126582				-1.89763	0.0126582
2006-10-27	4000 m	Az-452	2.7167	-1.89763	0.0126582				-1.89763	0.0126582
2006-10-27	5500 m	Az-453	2.79588	-1.81845	0.0151899				-1.81845	0.0151899
2006-10-27	5500 m	Az-454	2.79588	-1.81845	0.0151899				-1.81845	0.0151899
2006-10-27	7000 m	Az-455	3.09691	-1.51742	0.0303797				-1.51742	0.0303797
2006-10-27	7000 m	Az-456	3.09691	-1.51742	0.0303797				-1.51742	0.0303797
2006-10-27	7000 m	Az-457	3.09691	-1.51742	0.0303797				-1.51742	0.0303797
2006-10-27	7000 m	Az-458	3.09691	-1.51742	0.0303797				-1.51742	0.0303797
2006-10-27	7000 m	Az-459	3.09691	-1.51742	0.0303797				-1.51742	0.0303797
2006-10-27	1500 m	Az-460	2.86283	-1.7515	0.0177215				-1.7515	0.0177215
2006-10-27	2000 m	Az-461	2.61979	-1.99454	0.0101266				-1.99454	0.0101266
2006-10-27	2000 m	Az-462	2.61979	-1.99454	0.0101266				-1.99454	0.0101266
2006-10-27	7000 m	Az-463	3.09691	-1.51742	0.0303797				-1.51742	0.0303797
2006-11-28	background	Az-492
2006-11-28	background	Az-493
2006-11-28	background	Az-494
2006-11-28	500 m	Az-495	4.12494	-0.489387	0.324051				-0.489387	0.324051
2006-11-28	500 m	Az-496	4.12494	-0.489387	0.324051				-0.489387	0.324051
2006-11-28	500 m	Az-497	4.12494	-0.489387	0.324051				-0.489387	0.324051
2006-11-28	500 m	Az-498	4.12494	-0.489387	0.324051				-0.489387	0.324051
2006-11-28	500 m	Az-499	4.12494	-0.489387	0.324051				-0.489387	0.324051
2006-11-28	500 m	Az-500	4.12494	-0.489387	0.324051				-0.489387	0.324051
2006-11-28	500 m	Az-501	4.12494	-0.489387	0.324051				-0.489387	0.324051
2006-11-28	500 m	Az-502	4.12494	-0.489387	0.324051				-0.489387	0.324051
2006-11-28	500 m	Az-503	4.12494	-0.489387	0.324051				-0.489387	0.324051
2006-11-28	500 m	Az-504	4.12494	-0.489387	0.324051				-0.489387	0.324051
2006-11-28	1000 m	Az-505	3.09691	-1.51742	0.0303797				-1.51742	0.0303797
2006-11-28	1000 m	Az-506	3.09691	-1.51742	0.0303797				-1.51742	0.0303797
2006-11-28	1000 m	Az-507	3.09691	-1.51742	0.0303797				-1.51742	0.0303797
2006-11-28	1500 m	Az-508	2.01773	-2.5966	0.00253165				-2.5966	0.00253165
2006-11-28	2000 m	Az-509	2.49485	-2.11948	0.00759494				-2.11948	0.00759494
2006-11-28	2000 m	Az-510	2.49485	-2.11948	0.00759494				-2.11948	0.00759494
2006-11-28	4000 m	Az-511	2.7167	-1.89763	0.0126582				-1.89763	0.0126582
2006-11-28	4000 m	Az-512	2.7167	-1.89763	0.0126582				-1.89763	0.0126582
2006-11-28	4000 m	Az-513	2.7167	-1.89763	0.0126582				-1.89763	0.0126582
2006-11-28	4000 m	Az-514	2.7167	-1.89763	0.0126582				-1.89763	0.0126582
2006-11-28	5500 m	Az-515	2.31876	-2.29557	0.00506329				-2.29557	0.00506329
2006-11-29	5500 m	Az-516	2.31876	-2.29557	0.00506329				-2.29557	0.00506329
2006-12-26	background	Az-607	3.22185	-1.39248	0.0405063				-1.39248	0.0405063
2006-12-26	background	Az-608	3.22185	-1.39248	0.0405063				-1.39248	0.0405063
2006-12-26	background	Az-609	3.22185	-1.39248	0.0405063				-1.39248	0.0405063
2006-12-26	background	Az-610	3.22185	-1.39248	0.0405063				-1.39248	0.0405063
2006-12-26	background	Az-611	3.22185	-1.39248	0.0405063				-1.39248	0.0405063
2006-12-26	background	Az-612	3.22185	-1.39248	0.0405063				-1.39248	0.0405063
2006-12-26	500 m	Az-613	2.61979	-1.99454	0.0101266				-1.99454	0.0101266
2006-12-26	500 m	Az-614	2.61979	-1.99454	0.0101266				-1.99454	0.0101266
2006-12-26	500 m	Az-615	2.61979	-1.99454	0.0101266				-1.99454	0.0101266
2006-12-26	500 m	Az-616	2.61979	-1.99454	0.0101266				-1.99454	0.0101266
2006-12-26	1000 m	Az-617	2.61979	-1.99454	0.0101266				-1.99454	0.0101266
2006-12-26	1000 m	Az-618	2.61979	-1.99454	0.0101266				-1.99454	0.0101266
2006-12-26	1000 m	Az-619	2.61979	-1.99454	0.0101266				-1.99454	0.0101266
2006-12-26	1500 m	Az-620	3.68983	-0.924499	0.118987				-0.924499	0.118987
2006-12-26	1500 m	Az-621	3.68983	-0.924499	0.118987				-0.924499	0.118987
2006-12-26	1500 m	Az-622	3.68983	-0.924499	0.118987				-0.924499	0.118987
2006-12-26	1500 m	Az-623	3.68983	-0.924499	0.118987				-0.924499	0.118987
2006-12-26	1500 m	Az-624	3.68983	-0.924499	0.118987				-0.924499	0.118987
2006-12-26	1500 m	Az-625	3.68983	-0.924499	0.118987				-0.924499	0.118987
2006-12-26	5500 m	Az-626	2.79588	-1.81845	0.0151899				-1.81845	0.0151899
2006-12-26	1500 m	Az-627	3.68983	-0.924499	0.118987				-0.924499	0.118987
2006-12-26	1500 m	Az-628	3.68983	-0.924499	0.118987				-0.924499	0.118987
2006-12-26	5500 m	Az-629	2.79588	-1.81845	0.0151899				-1.81845	0.0151899
2006-12-26	1500 m	Az-630	3.68983	-0.924499	0.118987				-0.924499	0.118987
2006-12-26	1500 m	Az-631	3.68983	-0.924499	0.118987				-0.924499	0.118987
2006-12-26	1500 m	Az-632	3.68983	-0.924499	0.118987				-0.924499	0.118987
2006-12-26	2000 m	Az-633	3.75012	-0.864203	0.136709				-0.864203	0.136709
2006-12-26	2000 m	Az-634	3.75012	-0.864203	0.136709				-0.864203	0.136709
2006-12-26	2000 m	Az-635	3.75012	-0.864203	0.136709				-0.864203	0.136709
2006-12-26	2000 m	Az-636	3.75012	-0.864203	0.136709				-0.864203	0.136709
2006-12-26	3000 m	Az-637	2.97197	-1.64235	0.0227848				-1.64235	0.0227848
2006-12-26	3000 m	Az-638	2.97197	-1.64235	0.0227848				-1.64235	0.0227848
2006-12-26	3000 m	Az-639	2.97197	-1.64235	0.0227848				-1.64235	0.0227848
2006-12-26	3000 m	Az-640	2.97197	-1.64235	0.0227848				-1.64235	0.0227848
2006-12-26	3000 m	Az-641	2.97197	-1.64235	0.0227848				-1.64235	0.0227848
2006-12-26	3000 m	Az-642	2.97197	-1.64235	0.0227848				-1.64235	0.0227848
2006-12-26	3000 m	Az-643	2.97197	-1.64235	0.0227848				-1.64235	0.0227848
2006-12-26	4000 m	Az-644	2.61979	-1.99454	0.0101266				-1.99454	0.0101266
2006-12-26	4000 m	Az-645	2.61979	-1.99454	0.0101266				-1.99454	0.0101266
2006-12-26	4000 m	Az-646	2.61979	-1.99454	0.0101266				-1.99454	0.0101266
2006-12-26	4000 m	Az-647	2.61979	-1.99454	0.0101266				-1.99454	0.0101266
2006-12-26	5500 m	Az-648	2.79588	-1.81845	0.0151899				-1.81845	0.0151899
2006-12-26	5500 m	Az-649	2.79588	-1.81845	0.0151899				-1.81845	0.0151899
2006-12-26	5500 m	Az-650	2.79588	-1.81845	0.0151899				-1.81845	0.0151899
2006-12-26	5500 m	Az-651	2.79588	-1.81845	0.0151899				-1.81845	0.0151899
2006-12-26	5500 m	Az-652	2.79588	-1.81845	0.0151899				-1.81845	0.0151899
2006-12-26	7000 m	Az-653	2.49485	-2.11948	0.00759494				-2.11948	0.00759494
2006-12-26	7000 m	Az-654	2.49485	-2.11948	0.00759494				-2.11948	0.00759494
2006-12-26	7000 m	Az-655	2.49485	-2.11948	0.00759494				-2.11948	0.00759494
2006-12-26	5500 m	Az-656	2.79588	-1.81845	0.0151899				-1.81845	0.0151899
2006-12-26	5500 m	Az-657	2.79588	-1.81845	0.0151899				-1.81845	0.0151899
2006-12-26	2000 m	Az-658	3.75012	-0.864203	0.136709				-0.864203	0.136709
2006-12-26	2000 m	Az-659	3.75012	-0.864203	0.136709				-0.864203	0.136709
2006-12-26	2000 m	Az-660	3.75012	-0.864203	0.136709				-0.864203	0.136709
2006-12-26	2000 m	Az-661	3.75012	-0.864203	0.136709				-0.864203	0.136709
2006-12-26	2000 m	Az-662	3.75012	-0.864203	0.136709				-0.864203	0.136709
2006-12-26	2000 m	Az-663	3.75012	-0.864203	0.136709				-0.864203	0.136709
2006-12-26	2000 m	Az-664	3.75012	-0.864203	0.136709				-0.864203	0.136709
2006-12-26	2000 m	Az-665	3.75012	-0.864203	0.136709				-0.864203	0.136709
2006-12-26	1500 m	Az-666	3.68983	-0.924499	0.118987				-0.924499	0.118987
2006-12-26	7000 m	Az-667	2.49485	-2.11948	0.00759494				-2.11948	0.00759494
2007-02-05	500 m	Az-695	2.01773	-2.5966	0.00253165				-2.5966	0.00253165
2007-02-05	1500 m	Az-696	2.49485	-2.11948	0.00759494				-2.11948	0.00759494
2007-02-05	1500 m	Az-697	2.49485	-2.11948	0.00759494				-2.11948	0.00759494
2007-02-05	3000 m	Az-698	2.49485	-2.11948	0.00759494				-2.11948	0.00759494
2007-02-05	3000 m	Az-700	2.49485	-2.11948	0.00759494				-2.11948	0.00759494
2007-02-05	5500 m	Az-701	2.31876	-2.29557	0.00506329				-2.29557	0.00506329
2007-02-27	500 m	Az-758	2.01773	-2.5966	0.00253165				-2.5966	0.00253165
2007-02-27	1000 m	Az-759	3.22185	-1.39248	0.0405063				-1.39248	0.0405063
2007-02-27	1000 m	Az-760	3.22185	-1.39248	0.0405063				-1.39248	0.0405063
2007-02-27	1000 m	Az-761	3.22185	-1.39248	0.0405063				-1.39248	0.0405063
2007-02-27	1000 m	Az-762	3.22185	-1.39248	0.0405063				-1.39248	0.0405063
2007-02-27	1000 m	Az-763	3.22185	-1.39248	0.0405063				-1.39248	0.0405063
2007-02-27	1000 m	Az-764	3.22185	-1.39248	0.0405063				-1.39248	0.0405063
2007-02-27	1000 m	Az-765	3.22185	-1.39248	0.0405063				-1.39248	0.0405063
2007-02-27	1000 m	Az-766	3.22185	-1.39248	0.0405063				-1.39248	0.0405063
2007-02-27	1000 m	Az-767	3.22185	-1.39248	0.0405063				-1.39248	0.0405063
2007-02-27	1000 m	Az-768	3.22185	-1.39248	0.0405063				-1.39248	0.0405063
2007-02-27	1000 m	Az-769	3.22185	-1.39248	0.0405063				-1.39248	0.0405063
2007-02-27	1000 m	Az-770	3.22185	-1.39248	0.0405063				-1.39248	0.0405063
2007-02-27	1000 m	Az-771	3.22185	-1.39248	0.0405063				-1.39248	0.0405063
2007-02-27	1000 m	Az-772	3.22185	-1.39248	0.0405063				-1.39248	0.0405063
2007-02-27	2000 m	Az-773	2.92082	-1.69351	0.0202532				-1.69351	0.0202532
2007-02-27	2000 m	Az-774	2.92082	-1.69351	0.0202532				-1.69351	0.0202532
2007-02-27	2000 m	Az-775	2.92082	-1.69351	0.0202532				-1.69351	0.0202532
2007-02-27	2000 m	Az-776	2.92082	-1.69351	0.0202532				-1.69351	0.0202532
2007-02-27	2000 m	Az-777	2.92082	-1.69351	0.0202532				-1.69351	0.0202532
2007-02-27	1500 m	Az-778	2.7167	-1.89763	0.0126582				-1.89763	0.0126582
2007-02-27	1500 m	Az-779	2.7167	-1.89763	0.0126582				-1.89763	0.0126582
2007-02-27	1500 m	Az-780	2.7167	-1.89763	0.0126582				-1.89763	0.0126582
2007-02-27	3000 m	Az-781	3.273	-1.34132	0.0455696				-1.34132	0.0455696
2007-02-27	3000 m	Az-782	3.273	-1.34132	0.0455696				-1.34132	0.0455696
2007-02-27	3000 m	Az-783	3.273	-1.34132	0.0455696				-1.34132	0.0455696
2007-02-27	3000 m	Az-784	3.273	-1.34132	0.0455696				-1.34132	0.0455696
2007-02-27	3000 m	Az-785	3.273	-1.34132	0.0455696				-1.34132	0.0455696
2007-02-27	3000 m	Az-786	3.273	-1.34132	0.0455696				-1.34132	0.0455696
2007-02-27	3000 m	Az-787	2.01773	-2.5966	0.00253165				-2.5966	0.00253165
2007-02-27	4000 m	Az-788	2.49485	-2.11948	0.00759494				-2.11948	0.00759494
2007-02-27	4000 m	Az-789	2.49485	-2.11948	0.00759494				-2.11948	0.00759494
2007-02-27	5500 m	Az-790	2.49485	-2.11948	0.00759494				-2.11948	0.00759494
2007-02-27	5500 m	Az-791	2.49485	-2.11948	0.00759494				-2.11948	0.00759494
2007-02-27	7000 m	Az-792	2.49485	-2.11948	0.00759494				-2.11948	0.00759494
2007-02-27	7000 m	Az-793	2.49485	-2.11948	0.00759494				-2.11948	0.00759494
2007-02-27	7000 m	Az-794	2.49485	-2.11948	0.00759494				-2.11948	0.00759494
2007-04-05	background	Az-803	3.91536	-0.69897	0.2				-0.69897	0.2
2007-04-05	background	Az-804	3.91536	-0.69897	0.2				-0.69897	0.2
2007-04-05	background	Az-805	3.91536	-0.69897	0.2				-0.69897	0.2
2007-04-05	background	Az-806	3.91536	-0.69897	0.2				-0.69897	0.2
2007-04-05	500 m	Az-807	3.7253	-0.889027	0.129114				-0.889027	0.129114
2007-04-05	500 m	Az-808	3.7253	-0.889027	0.129114				-0.889027	0.129114
2007-04-05	500 m	Az-809	3.7253	-0.889027	0.129114				-0.889027	0.129114
2007-04-05	500 m	Az-810	3.7253	-0.889027	0.129114				-0.889027	0.129114
2007-04-05	500 m	Az-811	3.7253	-0.889027	0.129114				-0.889027	0.129114
2007-04-05	1000 m	Az-812	3.273	-1.34132	0.0455696				-1.34132	0.0455696
2007-04-05	1000 m	Az-813	3.273	-1.34132	0.0455696				-1.34132	0.0455696
2007-04-05	1000 m	Az-814	3.273	-1.34132	0.0455696				-1.34132	0.0455696
2007-04-05	1500 m	Az-815	2.86283	-1.7515	0.0177215				-1.7515	0.0177215
2007-04-05	1500 m	Az-816	2.86283	-1.7515	0.0177215				-1.7515	0.0177215
2007-04-05	2000 m	Az-817	2.97197	-1.64235	0.0227848				-1.64235	0.0227848
2007-04-05	2000 m	Az-818	2.97197	-1.64235	0.0227848				-1.64235	0.0227848
2007-04-05	2000 m	Az-819	2.97197	-1.64235	0.0227848				-1.64235	0.0227848
2007-04-05	2000 m	Az-820	2.97197	-1.64235	0.0227848				-1.64235	0.0227848
2007-04-05	2000 m	Az-821	2.97197	-1.64235	0.0227848				-1.64235	0.0227848
2007-04-05	3000 m	Az-822	3.78116	-0.833169	0.146835				-0.833169	0.146835
2007-04-05	3000 m	Az-823	3.78116	-0.833169	0.146835				-0.833169	0.146835
2007-04-05	3000 m	Az-824	3.78116	-0.833169	0.146835				-0.833169	0.146835
2007-04-05	3000 m	Az-825	3.78116	-0.833169	0.146835				-0.833169	0.146835
2007-04-05	3000 m	Az-826	3.78116	-0.833169	0.146835				-0.833169	0.146835
2007-04-05	3000 m	Az-827	3.78116	-0.833169	0.146835				-0.833169	0.146835
2007-04-05	3000 m	Az-828	3.78116	-0.833169	0.146835				-0.833169	0.146835
2007-04-05	3000 m	Az-829	3.78116	-0.833169	0.146835				-0.833169	0.146835
2007-04-05	3000 m	Az-830	3.78116	-0.833169	0.146835				-0.833169	0.146835
2007-04-05	3000 m	Az-831	3.78116	-0.833169	0.146835				-0.833169	0.146835
2007-04-05	3000 m	Az-832	3.78116	-0.833169	0.146835				-0.833169	0.146835
2007-04-05	3000 m	Az-833	3.78116	-0.833169	0.146835				-0.833169	0.146835
2007-04-05	3000 m	Az-834	3.78116	-0.833169	0.146835				-0.833169	0.146835
2007-04-05	3000 m	Az-835	3.78116	-0.833169	0.146835				-0.833169	0.146835
2007-04-05	4000 m	Az-836	3.09691	-1.51742	0.0303797				-1.51742	0.0303797
2007-04-05	4000 m	Az-837	3.09691	-1.51742	0.0303797				-1.51742	0.0303797
2007-04-05	4000 m	Az-838	3.09691	-1.51742	0.0303797				-1.51742	0.0303797
2007-04-05	4000 m	Az-839	3.09691	-1.51742	0.0303797				-1.51742	0.0303797
2007-04-05	4000 m	Az-840	3.09691	-1.51742	0.0303797				-1.51742	0.0303797
2007-04-05	5500 m	Az-841	3.81707	-0.797257	0.159494				-0.797257	0.159494
2007-04-05	5500 m	Az-842	3.81707	-0.797257	0.159494				-0.797257	0.159494
2007-04-05	5500 m	Az-843	3.81707	-0.797257	0.159494				-0.797257	0.159494
2007-04-05	5500 m	Az-844	3.81707	-0.797257	0.159494				-0.797257	0.159494
2007-04-05	5500 m	Az-845	3.81707	-0.797257	0.159494				-0.797257	0.159494
2007-04-05	5500 m	Az-846	3.81707	-0.797257	0.159494				-0.797257	0.159494
2007-04-05	5500 m	Az-847	3.81707	-0.797257	0.159494				-0.797257	0.159494
2007-04-05	5500 m	Az-848	3.81707	-0.797257	0.159494				-0.797257	0.159494
2007-04-05	5500 m	Az-849	3.81707	-0.797257	0.159494				-0.797257	0.159494
2007-04-05	5500 m	Az-850	3.81707	-0.797257	0.159494				-0.797257	0.159494
2007-04-05	5500 m	Az-851	3.81707	-0.797257	0.159494				-0.797257	0.159494
2007-04-05	5500 m	Az-852	3.81707	-0.797257	0.159494				-0.797257	0.159494
2007-04-23	background	Az-901
2007-04-23	background	Az-902
2007-04-23	background	Az-903
2007-04-23	background	Az-904
2007-04-23	500 m	Az-905	2.97197	-1.64235	0.0227848				-1.64235	0.0227848
2007-04-23	500 m	Az-906	2.97197	-1.64235	0.0227848				-1.64235	0.0227848
2007-04-23	1000 m	Az-907	3.13167	-1.48265	0.0329114				-1.48265	0.0329114
2007-04-23	1000 m	Az-908	3.13167	-1.48265	0.0329114				-1.48265	0.0329114
2007-04-23	1500 m	Az-909	3.90982	-0.704502	0.197468				-0.704502	0.197468
2007-04-23	1500 m	Az-910	3.90982	-0.704502	0.197468				-0.704502	0.197468
2007-04-23	1500 m	Az-911	3.90982	-0.704502	0.197468				-0.704502	0.197468
2007-04-23	1500 m	Az-912	3.90982	-0.704502	0.197468				-0.704502	0.197468
2007-04-23	1500 m	Az-913	3.90982	-0.704502	0.197468				-0.704502	0.197468
2007-04-23	1500 m	Az-914	3.90982	-0.704502	0.197468				-0.704502	0.197468
2007-04-23	1500 m	Az-915	3.90982	-0.704502	0.197468				-0.704502	0.197468
2007-04-23	1500 m	Az-916	3.90982	-0.704502	0.197468				-0.704502	0.197468
2007-04-23	2000 m	Az-917	3.78116	-0.833169	0.146835				-0.833169	0.146835
2007-04-23	2000 m	Az-918	3.78116	-0.833169	0.146835				-0.833169	0.146835
2007-04-23	2000 m	Az-919	3.78116	-0.833169	0.146835				-0.833169	0.146835
2007-04-23	2000 m	Az-920	3.78116	-0.833169	0.146835				-0.833169	0.146835
2007-04-23	2000 m	Az-921	3.78116	-0.833169	0.146835				-0.833169	0.146835
2007-04-23	2000 m	Az-922	3.78116	-0.833169	0.146835				-0.833169	0.146835
2007-04-23	3000 m	Az-923	2.97197	-1.64235	0.0227848				-1.64235	0.0227848
2007-04-23	4000 m	Az-924	2.86283	-1.7515	0.0177215				-1.7515	0.0177215
2007-04-23	5500 m	Az-925	3.60879	-1.00553	0.0987342				-1.00553	0.0987342
2007-04-23	5500 m	Az-926	3.60879	-1.00553	0.0987342				-1.00553	0.0987342
2007-04-23	5500 m	Az-927	3.60879	-1.00553	0.0987342				-1.00553	0.0987342
2007-04-23	5500 m	Az-928	3.60879	-1.00553	0.0987342				-1.00553	0.0987342
2007-04-23	5500 m	Az-929	3.60879	-1.00553	0.0987342				-1.00553	0.0987342
2007-04-23	5500 m	Az-930	3.60879	-1.00553	0.0987342				-1.00553	0.0987342
2007-04-23	5500 m	Az-931	3.60879	-1.00553	0.0987342				-1.00553	0.0987342
2007-04-23	5500 m	Az-932	3.60879	-1.00553	0.0987342				-1.00553	0.0987342
2007-04-23	5500 m	Az-933	3.60879	-1.00553	0.0987342				-1.00553	0.0987342
2007-04-23	7000 m	Az-934	3.09691	-1.51742	0.0303797				-1.51742	0.0303797
2007-04-23	7000 m	Az-935	3.09691	-1.51742	0.0303797				-1.51742	0.0303797
2007-04-23	7000 m	Az-936	3.09691	-1.51742	0.0303797				-1.51742	0.0303797
2007-04-23	7000 m	Az-937	3.09691	-1.51742	0.0303797	0.115009			-1.51742	0.0303797	0.115009	0.11482
2007-04-23	7000 m	Az-938	3.09691	-1.51742	0.0303797	0.155877			-1.51742	0.0303797	0.155877
2007-06-06	background	Az-990	3.68049	-0.704598	0.197425		4.38508		-0.933839	0.116456
2007-06-06	background	Az-991	3.68049	-0.704598	0.197425		4.38508		-0.933839	0.116456
2007-06-06	background	Az-992	3.68049	-0.704598	0.197425				-0.933839	0.116456
2007-06-06	background	Az-993	3.68049	-0.704598	0.197425				-0.933839	0.116456
2007-06-06	1000 m	Az-994	3.37946	-1.00563	0.0987124				-1.23487	0.0582278
2007-06-06	1000 m	Az-995	3.37946	-1.00563	0.0987124				-1.23487	0.0582278
2007-06-06	1500 m	Az-996	3.29648	-1.0886	0.0815451				-1.31784	0.0481013
2007-06-06	1500 m	Az-997	3.29648	-1.0886	0.0815451				-1.31784	0.0481013
2007-06-06	4000 m	Az-998	3.05912	-1.32596	0.0472103				-1.5552	0.0278481
2007-06-06	4000 m	Az-999	3.05912	-1.32596	0.0472103				-1.5552	0.0278481
2007-06-06	5500 m	Az-1000	2.31876	-2.06633	0.00858369				-2.29557	0.00506329
2007-06-06	1500 m	Az-1001	3.29648	-1.0886	0.0815451				-1.31784	0.0481013
2007-06-06	7000 m	Az-1002	2.86283	-1.52226	0.0300429				-1.7515	0.0177215
2007-06-06	500 m	Az-1003	2.7167	-1.66839	0.0214592				-1.89763	0.0126582
2007-06-06	1500 m	Az-1004	3.29648	-1.0886	0.0815451				-1.31784	0.0481013
2007-06-06	1500 m	Az-1005	3.29648	-1.0886	0.0815451				-1.31784	0.0481013
2007-06-06	4000 m	Az-1006	3.05912	-1.32596	0.0472103				-1.5552	0.0278481
2007-06-06	5500 m	Az-1007	2.31876	-2.06633	0.00858369				-2.29557	0.00506329
2007-06-06	7000 m	Az-1008	2.86283	-1.52226	0.0300429				-1.7515	0.0177215
2007-06-06	7000 m	Az-1009	2.86283	-1.52226	0.0300429				-1.7515	0.0177215
2007-06-06	background	Az-1010	3.68049	-0.704598	0.197425				-0.933839	0.116456
2007-06-06	background	Az-1011	3.68049	-0.704598	0.197425				-0.933839	0.116456
2007-06-06	1000 m	Az-1012	3.37946	-1.00563	0.0987124				-1.23487	0.0582278
2007-06-06	1500 m	Az-1013	3.29648	-1.0886	0.0815451				-1.31784	0.0481013
2007-06-06	4000 m	Az-1014	3.05912	-1.32596	0.0472103				-1.5552	0.0278481
2007-06-06	7000 m	Az-1015	2.86283	-1.52226	0.0300429				-1.7515	0.0177215
2007-07-04	500 m	As-15	2.79588	-1.5892	0.0257511				-1.81845	0.0151899
2007-07-04	1000 m	As-16	2.31876	-2.06633	0.00858369				-2.29557	0.00506329
2007-07-04	1500 m	As-17	2.61979	-1.7653	0.0171674				-1.99454	0.0101266
2007-07-04	5500 m	As-18	2.01773	-2.36736	0.00429185				-2.5966	0.00253165
2007-07-04	2000 m	As-19	2.7167	-1.66839	0.0214592				-1.89763	0.0126582
2007-07-04	2000 m	As-20	2.7167	-1.66839	0.0214592				-1.89763	0.0126582
2007-07-04	500 m	As-21	2.79588	-1.5892	0.0257511				-1.81845	0.0151899
2007-07-04	500 m	As-22	2.79588	-1.5892	0.0257511				-1.81845	0.0151899
2007-07-04	500 m	As-23	2.79588	-1.5892	0.0257511				-1.81845	0.0151899
2007-07-04	1500 m	As-24	2.61979	-1.7653	0.0171674				-1.99454	0.0101266
2007-07-04	2000 m	As-25	2.7167	-1.66839	0.0214592				-1.89763	0.0126582
2007-07-04	2000 m	As-26	2.7167	-1.66839	0.0214592				-1.89763	0.0126582
2007-07-04	1000 m	As-27	2.31876	-2.06633	0.00858369				-2.29557	0.00506329
2007-07-04	1500 m	As-28	2.61979	-1.7653	0.0171674				-1.99454	0.0101266
2007-07-04	1500 m	As-29	2.61979	-1.7653	0.0171674				-1.99454	0.0101266
2007-07-04	3000 m	As-30	2.01773	-2.36736	0.00429185				-2.5966	0.00253165
2007-07-04	7000 m	As-31	2.31876	-2.06633	0.00858369				-2.29557	0.00506329
2007-08-31	background	Ax-99	2.61979	-1.7653	0.0171674				-1.99454	0.0101266
2007-08-31	500 m	Ax-100	3.54921	-0.835877	0.145923				-1.06512	0.0860759
2007-08-31	500 m	Ax-101	3.54921	-0.835877	0.145923				-1.06512	0.0860759
2007-08-31	500 m	Ax-103	3.54921	-0.835877	0.145923				-1.06512	0.0860759
2007-08-31	500 m	Ax-108	3.54921	-0.835877	0.145923				-1.06512	0.0860759
2007-08-31	500 m	Ax-109	3.54921	-0.835877	0.145923				-1.06512	0.0860759
2007-08-31	1000 m	Ax-111	2.49485	-1.89023	0.0128755				-2.11948	0.00759494
2007-08-31	1000 m	Ax-112	2.49485	-1.89023	0.0128755				-2.11948	0.00759494
2007-08-31	2000 m	Ax-113	2.31876	-2.06633	0.00858369				-2.29557	0.00506329
2007-08-31	5500 m	Ax-115	2.92082	-1.46427	0.0343348				-1.69351	0.0202532
2007-08-31	5500 m	Ax-116	2.92082	-1.46427	0.0343348				-1.69351	0.0202532
2007-08-31	5500 m	Ax-117	2.92082	-1.46427	0.0343348				-1.69351	0.0202532
2007-08-31	5500 m	Ax-118	2.92082	-1.46427	0.0343348				-1.69351	0.0202532
2007-08-31	7000 m	Ax-119	3.97677	-0.408315	0.390558				-0.637556	0.23038
2007-08-31	7000 m	Ax-120	3.97677	-0.408315	0.390558				-0.637556	0.23038
2007-08-31	7000 m	Ax-121	3.97677	-0.408315	0.390558				-0.637556	0.23038
2007-08-31	7000 m	Ax-122	3.97677	-0.408315	0.390558				-0.637556	0.23038
2007-08-31	7000 m	Ax-123	3.97677	-0.408315	0.390558				-0.637556	0.23038
2007-08-31	7000 m	Ax-124	3.97677	-0.408315	0.390558				-0.637556	0.23038
2007-08-31	500 m	Ax-125	3.54921	-0.835877	0.145923				-1.06512	0.0860759
2007-10-10	background	Ax-172	2.49485	-1.89023	0.0128755				-2.11948	0.00759494
2007-10-10	background	Ax-173	2.49485	-1.89023	0.0128755				-2.11948	0.00759494
2007-10-10	background	Ax-174	2.49485	-1.89023	0.0128755				-2.11948	0.00759494
2007-10-10	500 m	Ax-175	2.01773	-2.36736	0.00429185				-2.5966	0.00253165
2007-10-10	1000 m	Ax-176	2.49485	-1.89023	0.0128755				-2.11948	0.00759494
2007-10-10	1000 m	Ax-177	2.49485	-1.89023	0.0128755				-2.11948	0.00759494
2007-10-10	1500 m	Ax-178	3.57403	-0.811053	0.154506				-1.04029	0.0911392
2007-10-10	1500 m	Ax-179	3.57403	-0.811053	0.154506				-1.04029	0.0911392
2007-10-10	1500 m	Ax-180	3.57403	-0.811053	0.154506				-1.04029	0.0911392
2007-10-10	1500 m	Ax-181	3.57403	-0.811053	0.154506				-1.04029	0.0911392
2007-10-10	1500 m	Ax-182	3.57403	-0.811053	0.154506				-1.04029	0.0911392
2007-10-10	1500 m	Ax-183	3.57403	-0.811053	0.154506				-1.04029	0.0911392
2007-10-10	2000 m	Ax-184	3.4327	-0.952383	0.111588				-1.18162	0.0658228
2007-10-10	2000 m	Ax-185	3.4327	-0.952383	0.111588				-1.18162	0.0658228
2007-10-10	2000 m	Ax-186	3.4327	-0.952383	0.111588				-1.18162	0.0658228
2007-10-10	2000 m	Ax-187	3.4327	-0.952383	0.111588				-1.18162	0.0658228
2007-10-10	2000 m	Ax-188	3.4327	-0.952383	0.111588				-1.18162	0.0658228
2007-10-10	3000 m	Ax-189	2.49485	-1.89023	0.0128755				-2.11948	0.00759494
2007-10-10	3000 m	Ax-190	2.49485	-1.89023	0.0128755				-2.11948	0.00759494
2007-10-10	7000 m	Ax-191	2.31876	-2.06633	0.00858369				-2.29557	0.00506329
2007-11-13	background	Ax-197	2.61979	-1.7653	0.0171674				-1.99454	0.0101266
2007-11-13	background	Ax-198	2.61979	-1.7653	0.0171674				-1.99454	0.0101266
2007-11-13	500 m	Ax-199	2.31876	-2.06633	0.00858369				-2.29557	0.00506329
2007-11-13	500 m	Ax-200	2.31876	-2.06633	0.00858369				-2.29557	0.00506329
2007-11-13	1000 m	Ax-201	2.31876	-2.06633	0.00858369				-2.29557	0.00506329
2007-11-13	2000 m	Ax-202	2.01773	-2.36736	0.00429185				-2.5966	0.00253165
2007-11-13	3000 m	Ax-203	3.01773	-1.36736	0.0429185				-1.5966	0.0253165
2007-11-13	3000 m	Ax-204	3.01773	-1.36736	0.0429185				-1.5966	0.0253165
2007-11-13	3000 m	Ax-205	3.01773	-1.36736	0.0429185				-1.5966	0.0253165
2007-11-13	4000 m	Ax-206	2.31876	-2.06633	0.00858369				-2.29557	0.00506329
2007-11-13	5500 m	Ax-207	2.01773	-2.36736	0.00429185				-2.5966	0.00253165
2007-11-13	7000 m	Ax-208	2.01773	-2.36736	0.00429185				-2.5966	0.00253165
2007-11-29	background	Ax-221	3.73373	-0.651353	0.223176				-0.880594	0.131646
2007-11-29	background	Ax-222	3.73373	-0.651353	0.223176				-0.880594	0.131646
2007-11-29	background	Ax-223	3.73373	-0.651353	0.223176				-0.880594	0.131646
2007-11-29	background	Ax-224	3.73373	-0.651353	0.223176				-0.880594	0.131646
2007-11-29	background	Ax-225	3.73373	-0.651353	0.223176				-0.880594	0.131646
2007-11-29	background	Ax-226	3.73373	-0.651353	0.223176				-0.880594	0.131646
2007-11-29	background	Ax-227	3.73373	-0.651353	0.223176				-0.880594	0.131646
2007-11-29	background	Ax-228	3.73373	-0.651353	0.223176				-0.880594	0.131646
2007-11-29	500 m	Ax-229	2.31876	-2.06633	0.00858369				-2.29557	0.00506329
2007-11-29	1500 m	Ax-230	2.31876	-2.06633	0.00858369				-2.29557	0.00506329
2007-11-29	1500 m	Ax-231	2.31876	-2.06633	0.00858369				-2.29557	0.00506329
2007-11-29	2000 m	Ax-232	3.46489	-0.920198	0.120172				-1.14944	0.0708861
2007-11-29	2000 m	Ax-233	3.46489	-0.920198	0.120172				-1.14944	0.0708861
2007-11-29	2000 m	Ax-234	3.46489	-0.920198	0.120172				-1.14944	0.0708861
2007-11-29	2000 m	Ax-235	3.46489	-0.920198	0.120172				-1.14944	0.0708861
2007-11-29	2000 m	Ax-236	3.46489	-0.920198	0.120172				-1.14944	0.0708861
2007-11-29	2000 m	Ax-237	3.46489	-0.920198	0.120172				-1.14944	0.0708861
2007-11-29	2000 m	Ax-238	3.46489	-0.920198	0.120172				-1.14944	0.0708861
2007-11-29	2000 m	Ax-239	3.46489	-0.920198	0.120172				-1.14944	0.0708861
2007-11-29	3000 m	Ax-240	2.49485	-1.89023	0.0128755				-2.11948	0.00759494
2007-11-29	4000 m	Ax-241	2.97197	-1.41311	0.0386266				-1.64235	0.0227848
2007-11-29	5500 m	Ax-242	2.61979	-1.7653	0.0171674				-1.99454	0.0101266
2007-11-29	7000 m	Ax-243	3.31876	-1.06633	0.0858369				-1.29557	0.0506329
2007-12-30	500 m	Ax-254	2.01773	-2.36736	0.00429185				-2.5966	0.00253165
2007-12-30	1500 m	Ax-255	2.31876	-2.06633	0.00858369				-2.29557	0.00506329
2007-12-30	1500 m	Ax-256	2.31876	-2.06633	0.00858369				-2.29557	0.00506329
2007-12-30	4000 m	Ax-257	2.31876	-2.06633	0.00858369				-2.29557	0.00506329
2007-12-30	4000 m	Ax-258	2.31876	-2.06633	0.00858369				-2.29557	0.00506329
2007-12-30	5500 m	Ax-259	2.01773	-2.36736	0.00429185				-2.5966	0.00253165
2008-01-31	5500 m	Ax-263	2.49485	-1.89023	0.0128755				-2.11948	0.00759494
2008-01-31	background	Ax-264
2008-01-31	background	Ax-265
2008-01-31	500 m	Ax-266	2.01773	-2.36736	0.00429185				-2.5966	0.00253165
2008-01-31	1000 m	Ax-267	3.73373	-0.651353	0.223176				-0.880594	0.131646
2008-01-31	3000 m	Ax-268	3.13167	-1.25341	0.055794				-1.48265	0.0329114
2008-01-31	3000 m	Ax-269	3.13167	-1.25341	0.055794				-1.48265	0.0329114
2008-01-31	3000 m	Ax-270	3.13167	-1.25341	0.055794				-1.48265	0.0329114
2008-03-14	500 m	Ax-312	2.31876	-2.06633	0.00858369				-2.29557	0.00506329
2008-03-14	500 m	Ax-313	2.31876	-2.06633	0.00858369				-2.29557	0.00506329
2008-03-14	1000 m	Ax-314	2.31876	-2.06633	0.00858369				-2.29557	0.00506329
2008-03-14	1000 m	Ax-315	2.31876	-2.06633	0.00858369				-2.29557	0.00506329
2008-03-14	3000 m	Ax-316	4.38508	0	1				-0.229241	0.589873
2008-03-14	3000 m	Ax-317	4.38508	0	1				-0.229241	0.589873
2008-03-14	3000 m	Ax-318	4.38508	0	1				-0.229241	0.589873
2008-03-14	3000 m	Ax-319	4.38508	0	1				-0.229241	0.589873
2008-03-14	1500 m	Ax-320	2.61979	-1.7653	0.0171674				-1.99454	0.0101266
2008-03-14	1500 m	Ax-322	2.61979	-1.7653	0.0171674				-1.99454	0.0101266
2008-03-14	5500 m	Ax-325	2.49485	-1.89023	0.0128755				-2.11948	0.00759494
2008-03-14	5500 m	Ax-326	2.49485	-1.89023	0.0128755				-2.11948	0.00759494
2008-03-14	7000 m	Ax-327	3.46489	-0.920198	0.120172				-1.14944	0.0708861
2008-03-14	7000 m	Ax-328	3.46489	-0.920198	0.120172				-1.14944	0.0708861
2008-03-14	7000 m	Ax-329	3.46489	-0.920198	0.120172				-1.14944	0.0708861
2008-03-14	7000 m	Ax-330	3.46489	-0.920198	0.120172				-1.14944	0.0708861
2008-03-14	7000 m	Ax-331	3.46489	-0.920198	0.120172				-1.14944	0.0708861
2008-03-14	7000 m	Ax-332	3.46489	-0.920198	0.120172				-1.14944	0.0708861
2008-03-14	7000 m	Ax-333	3.46489	-0.920198	0.120172				-1.14944	0.0708861
2008-04-02	500 m	Ax-342	2.31876	-2.06633	0.00858369				-2.29557	0.00506329
2008-04-02	500 m	Ax-343	2.31876	-2.06633	0.00858369				-2.29557	0.00506329
2008-04-02	1000 m	Ax-344	2.01773	-2.36736	0.00429185				-2.5966	0.00253165
2008-04-02	1500 m	Ax-345	2.31876	-2.06633	0.00858369				-2.29557	0.00506329
2008-04-02	1500 m	Ax-346	2.31876	-2.06633	0.00858369				-2.29557	0.00506329
2008-04-02	3000 m	Ax-347	2.31876	-2.06633	0.00858369				-2.29557	0.00506329
2008-04-02	3000 m	Ax-348	2.31876	-2.06633	0.00858369				-2.29557	0.00506329
2008-04-02	4000 m	Ax-349	2.01773	-2.36736	0.00429185				-2.5966	0.00253165
2008-05-26	background	Ax-407	4.10409	-0.280996	0.523605				-0.510237	0.308861
2008-05-26	background	Ax-408	4.10409	-0.280996	0.523605				-0.510237	0.308861
2008-05-26	background	Ax-409	4.10409	-0.280996	0.523605				-0.510237	0.308861
2008-05-26	background	Ax-410	4.10409	-0.280996	0.523605				-0.510237	0.308861
2008-05-26	background	Ax-411	4.10409	-0.280996	0.523605				-0.510237	0.308861
2008-05-26	background	Ax-412	4.10409	-0.280996	0.523605				-0.510237	0.308861
2008-05-26	background	Ax-413	4.10409	-0.280996	0.523605				-0.510237	0.308861
2008-05-26	background	Ax-414	4.10409	-0.280996	0.523605				-0.510237	0.308861
2008-05-26	background	Ax-415	4.10409	-0.280996	0.523605				-0.510237	0.308861
2008-05-26	500 m	Ax-417	2.86283	-1.52226	0.0300429				-1.7515	0.0177215
2008-05-26	500 m	Ax-418	2.86283	-1.52226	0.0300429				-1.7515	0.0177215
2008-05-26	500 m	Ax-419	2.86283	-1.52226	0.0300429				-1.7515	0.0177215
2008-05-26	1000 m	Ax-420	2.86283	-1.52226	0.0300429				-1.7515	0.0177215
2008-05-26	1000 m	Ax-421	2.86283	-1.52226	0.0300429				-1.7515	0.0177215
2008-05-26	1000 m	Ax-422	2.86283	-1.52226	0.0300429				-1.7515	0.0177215
2008-05-26	1000 m	Ax-423	2.86283	-1.52226	0.0300429				-1.7515	0.0177215
2008-05-26	1500 m	Ax-424	2.31876	-2.06633	0.00858369				-2.29557	0.00506329
2008-05-26	2000 m	Ax-425	2.79588	-1.5892	0.0257511				-1.81845	0.0151899
2008-05-26	2000 m	Ax-426	2.79588	-1.5892	0.0257511				-1.81845	0.0151899
2008-05-26	2000 m	Ax-427	2.79588	-1.5892	0.0257511				-1.81845	0.0151899
2008-05-26	2000 m	Ax-428	2.79588	-1.5892	0.0257511				-1.81845	0.0151899
2008-05-26	4000 m	Ax-429	2.49485	-1.89023	0.0128755	0.11805			-2.11948	0.00759494	0.0696343	0.0689634
2008-05-26	4000 m	Ax-430	2.49485	-1.89023	0.0128755	0.186161			-2.11948	0.00759494	0.109811
