# Supplementary material for: How Has the Hazard to Humans of Microorganisms Found in Atmospheric Aerosol in the South of Western Siberia Changed over 10 Years?
Source: Int J Environ Res Public Health. 2020 Mar 3;17(5):1651. doi: 10.3390/ijerph17051651 (PMC7084375; doi:10.3390/ijerph17051651)
Supplement: Supplementary file 1 [file ijerph-17-01651-s001.zip › Table S11.xlsx]

## Sheet: Лист1
Date of sampling	Temperature of cultivation	Isolates' codes	log10 of isolates' quantity in samples		Part of the maximum quantity		Maximum for each year	Maximum for session		Part of the maximum quantity
2012-04-28		Sf36	1.92082	-1.53148	0.0294118		3.4523	5.16485	-3.24403	0.000570126
2012-04-28		Sf37	1.92082	-1.53148	0.0294118			5.16485	-3.24403	0.000570126
2012-04-27		Sf38	3.4523	0	1				-1.71255	0.0193843
2012-04-27		Sf39	3.4523	0	1				-1.71255	0.0193843
2012-04-27		Sf40	3.4523	0	1				-1.71255	0.0193843
2012-04-27		Sf41	3.4523	0	1				-1.71255	0.0193843
2012-04-27		Sf42	3.4523	0	1				-1.71255	0.0193843
2012-04-27		Sf43	3.4523	0	1				-1.71255	0.0193843
2012-04-27		Sf44	3.4523	0	1				-1.71255	0.0193843
2012-04-27		Sf45	3.4523	0	1				-1.71255	0.0193843
2012-04-27		Sf46	3.4523	0	1				-1.71255	0.0193843
2012-04-27		Sf47	3.4523	0	1				-1.71255	0.0193843
2012-07-15		St87	1.92082	-1.53148	0.0294118				-3.24403	0.000570126
2012-07-12		St88	2.98152	-0.470781	0.338235				-2.18333	0.00655645
2012-07-12		St89	2.98152	-0.470781	0.338235				-2.18333	0.00655645
2012-07-12		St90	2.98152	-0.470781	0.338235				-2.18333	0.00655645
2012-07-12		St91	2.98152	-0.470781	0.338235				-2.18333	0.00655645
2012-07-12		St92	2.98152	-0.470781	0.338235				-2.18333	0.00655645
2012-07-12		St93	2.98152	-0.470781	0.338235				-2.18333	0.00655645
2012-07-16		St94	2.46489	-0.987411	0.102941				-2.69996	0.00199544
2012-07-14		St95	1.61979	-1.83251	0.0147059				-3.54506	0.000285063
2012-07-12		St96	2.98152	-0.470781	0.338235				-2.18333	0.00655645
2012-07-12		St97	2.98152	-0.470781	0.338235				-2.18333	0.00655645
2012-07-12		St98	2.98152	-0.470781	0.338235				-2.18333	0.00655645
2012-07-12		St99	2.98152	-0.470781	0.338235				-2.18333	0.00655645
2012-07-10		St100	2.31876	-1.13354	0.0735294				-2.84609	0.00142531
2012-07-10		St101	2.31876	-1.13354	0.0735294				-2.84609	0.00142531
2012-07-10		St102	2.31876	-1.13354	0.0735294				-2.84609	0.00142531
2012-07-12		St103	2.98152	-0.470781	0.338235				-2.18333	0.00655645
2012-07-10		St104	2.31876	-1.13354	0.0735294	0.461101			-2.84609	0.00142531	0.0089381
2012-10-08		St111	2.31876	-1.13354	0.0735294	0.3897			-2.84609	0.00142531	0.00755405
2013-02-07		St186	1.61979	-2.52763	0.00296736		4.14742		-3.54506	0.000285063
2013-02-07		St187	1.61979	-2.52763	0.00296736				-3.54506	0.000285063
2013-02-06		St188	1.92082	-2.2266	0.00593472				-3.24403	0.000570126
2013-02-09		St189	2.39794	-1.74948	0.0178042				-2.76691	0.00171038
2013-02-09		St190	2.39794	-1.74948	0.0178042				-2.76691	0.00171038
2013-02-09		St191	2.39794	-1.74948	0.0178042				-2.76691	0.00171038
2013-02-11		St192	1.92082	-2.2266	0.00593472				-3.24403	0.000570126
2013-02-09		St193	2.39794	-1.74948	0.0178042				-2.76691	0.00171038
2013-02-08		St194	0.809894	-3.33752	0.000459701				-4.35495	4.41618e-05
2013-02-08		St195	0.809894	-3.33752	0.000459701				-4.35495	4.41618e-05
2013-02-09		St196	2.39794	-1.74948	0.0178042				-2.76691	0.00171038
2013-02-10		St197	0.809894	-3.33752	0.000459701				-4.35495	4.41618e-05
2013-02-10		St198	0.809894	-3.33752	0.000459701				-4.35495	4.41618e-05
2013-02-10		St199	0.809894	-3.33752	0.000459701				-4.35495	4.41618e-05
2013-05-02		St239	3.74689	-0.400525	0.397626				-1.41795	0.0381984
2013-05-06		St240	2.09691	-2.05051	0.00890208				-3.06794	0.000855189
2013-05-06		St241	2.09691	-2.05051	0.00890208				-3.06794	0.000855189
2013-05-02		St242	3.74689	-0.400525	0.397626				-1.41795	0.0381984
2013-05-02		St243	3.74689	-0.400525	0.397626				-1.41795	0.0381984
2013-05-01		St244	3.57403	-0.573387	0.267062				-1.59082	0.0256557
2013-05-01		St245	3.57403	-0.573387	0.267062				-1.59082	0.0256557
2013-05-01		St246	3.57403	-0.573387	0.267062				-1.59082	0.0256557
2013-04-30		St247	3.48311	-0.664307	0.216617				-1.68174	0.0208096
2013-04-30		St248	3.48311	-0.664307	0.216617				-1.68174	0.0208096
2013-04-30		St249	3.48311	-0.664307	0.216617				-1.68174	0.0208096
2013-04-30		St250	3.48311	-0.664307	0.216617				-1.68174	0.0208096
2013-04-30		St251	3.48311	-0.664307	0.216617				-1.68174	0.0208096
2013-04-30		St252	3.48311	-0.664307	0.216617				-1.68174	0.0208096
2013-04-30		St253	3.48311	-0.664307	0.216617				-1.68174	0.0208096
2013-04-30		St254	3.48311	-0.664307	0.216617				-1.68174	0.0208096
2013-05-01		St255	3.57403	-0.573387	0.267062				-1.59082	0.0256557
2013-05-05		St256	0.809894	-3.33752	0.000459701				-4.35495	4.41618e-05
2013-05-05		St257	0.809894	-3.33752	0.000459701				-4.35495	4.41618e-05
2013-05-03		St258	0.809894	-3.33752	0.000459701				-4.35495	4.41618e-05
2013-05-01		St259	3.57403	-0.573387	0.267062				-1.59082	0.0256557
2013-05-01		St269	3.57403	-0.573387	0.267062				-1.59082	0.0256557
2013-05-02	6-10 0С	St273	4.14742	0	1				-1.01743	0.0960662
2013-05-02	6-10 0С	St274	4.14742	0	1				-1.01743	0.0960662
2013-04-30	6-10 0С	St275	3.89163	-0.255788	0.554896				-1.27322	0.0533068
2013-04-30	6-10 0С	St276	3.89163	-0.255788	0.554896				-1.27322	0.0533068
2013-04-30	6-10 0С	St277	3.89163	-0.255788	0.554896				-1.27322	0.0533068
2013-04-30	6-10 0С	St278	3.89163	-0.255788	0.554896				-1.27322	0.0533068
2013-04-30	6-10 0С	St279	3.89163	-0.255788	0.554896				-1.27322	0.0533068
2013-04-30	6-10 0С	St280	3.89163	-0.255788	0.554896				-1.27322	0.0533068
2013-04-30	6-10 0С	St281	3.89163	-0.255788	0.554896				-1.27322	0.0533068
2013-04-30	6-10 0С	St282	3.89163	-0.255788	0.554896				-1.27322	0.0533068
2013-05-01	6-10 0С	St283	4.12629	-0.0211249	0.952522				-1.03855	0.0915052
2013-05-01	6-10 0С	St284	4.12629	-0.0211249	0.952522				-1.03855	0.0915052
2013-07-05	6-10 0С	St306	3	-1.14742	0.0712166				-2.16485	0.00684151
2013-07-05	6-10 0С	St307	3	-1.14742	0.0712166				-2.16485	0.00684151
2013-07-11	6-10 0С	St308	2.46489	-1.68253	0.0207715				-2.69996	0.00199544
2013-07-11	6-10 0С	St309	2.46489	-1.68253	0.0207715				-2.69996	0.00199544
2013-07-09	6-10 0С	St310
2013-07-08	6-10 0С	St311	1.61979	-2.52763	0.00296736				-3.54506	0.000285063
2013-07-05	6-10 0С	St312	3	-1.14742	0.0712166				-2.16485	0.00684151
2013-07-05	6-10 0С	St313	3	-1.14742	0.0712166				-2.16485	0.00684151
2013-07-05	6-10 0С	St314	3	-1.14742	0.0712166				-2.16485	0.00684151
2013-07-05	6-10 0С	St315	3	-1.14742	0.0712166				-2.16485	0.00684151
2013-07-07	6-10 0С	St316	1.92082	-2.2266	0.00593472				-3.24403	0.000570126
2013-07-11	6-10 0С	St317	2.46489	-1.68253	0.0207715				-2.69996	0.00199544
2013-07-06	6-10 0С	St318	3.24304	-0.904381	0.124629				-1.92181	0.0119726
2013-07-06	6-10 0С	St319	3.24304	-0.904381	0.124629				-1.92181	0.0119726
2013-07-06	6-10 0С	St320	3.24304	-0.904381	0.124629				-1.92181	0.0119726
2013-07-09	6-10 0С	St321
2013-07-07	6-10 0С	St322	1.92082	-2.2266	0.00593472				-3.24403	0.000570126
2013-07-11	6-10 0С	St323	2.46489	-1.68253	0.0207715				-2.69996	0.00199544
2013-07-11	6-10 0С	St324	2.46489	-1.68253	0.0207715				-2.69996	0.00199544
2013-07-11	6-10 0С	St325	2.46489	-1.68253	0.0207715				-2.69996	0.00199544
2013-07-06	6-10 0С	St326	3.24304	-0.904381	0.124629				-1.92181	0.0119726
2013-07-11	6-10 0С	St327	2.46489	-1.68253	0.0207715				-2.69996	0.00199544
2013-07-11	6-10 0С	St328	2.46489	-1.68253	0.0207715				-2.69996	0.00199544
2013-10-11		St534	1.92082	-2.2266	0.00593472				-3.24403	0.000570126
2013-10-11		St535	1.92082	-2.2266	0.00593472				-3.24403	0.000570126
2013-10-09		St536	2.52288	-1.62454	0.0237389				-2.64197	0.0022805
2013-10-09		St537	2.52288	-1.62454	0.0237389				-2.64197	0.0022805
2013-10-09		St538	2.52288	-1.62454	0.0237389				-2.64197	0.0022805
2013-10-09		St539	2.52288	-1.62454	0.0237389				-2.64197	0.0022805
2013-10-09		St540	2.52288	-1.62454	0.0237389				-2.64197	0.0022805
2013-10-10		St541	2.31876	-1.82866	0.0148368				-2.84609	0.00142531
2013-10-10		St542	2.31876	-1.82866	0.0148368				-2.84609	0.00142531
2013-10-10		St543	2.31876	-1.82866	0.0148368				-2.84609	0.00142531
2013-10-09		St557	2.52288	-1.62454	0.0237389				-2.64197	0.0022805
2013-10-07	6-10 0С	St558	2.39794	-1.74948	0.0178042				-2.76691	0.00171038
2013-10-07	6-10 0С	St559	2.39794	-1.74948	0.0178042				-2.76691	0.00171038
2013-10-07	6-10 0С	St560	2.39794	-1.74948	0.0178042				-2.76691	0.00171038
2013-10-11	6-10 0С	St561	2.22185	-1.92557	0.0118694				-2.943	0.00114025
2013-10-10	6-10 0С	St562	1.92082	-2.2266	0.00593472				-3.24403	0.000570126
2013-10-11	6-10 0С	St563	2.22185	-1.92557	0.0118694				-2.943	0.00114025
2013-10-11	6-10 0С	St564	2.22185	-1.92557	0.0118694				-2.943	0.00114025
2013-10-11	6-10 0С	St565	2.22185	-1.92557	0.0118694				-2.943	0.00114025
2013-10-09	6-10 0С	St566	3.5336	-0.613816	0.243323				-1.63125	0.0233752
2013-10-09	6-10 0С	St567	3.5336	-0.613816	0.243323				-1.63125	0.0233752
2013-10-09	6-10 0С	St568	3.5336	-0.613816	0.243323				-1.63125	0.0233752
2013-10-09	6-10 0С	St569	3.5336	-0.613816	0.243323				-1.63125	0.0233752
2013-10-09	6-10 0С	St570	3.5336	-0.613816	0.243323				-1.63125	0.0233752
2013-10-08	6-10 0С	St571	3.5336	-0.613816	0.243323				-1.63125	0.0233752
2013-10-09	6-10 0С	St572	3.5336	-0.613816	0.243323	0.170414	0.170414		-1.63125	0.0233752	0.016371	0.016371
2013-10-09	6-10 0С	St573	3.5336	-0.613816	0.243323	0.235956			-1.63125	0.0233752	0.0226674
2014-02-17		St620	2.39794	-1.00718	0.0983607		3.40512		-2.76691	0.00171038
2014-02-17		St621	2.39794	-1.00718	0.0983607				-2.76691	0.00171038
2014-02-17		St622	2.39794	-1.00718	0.0983607				-2.76691	0.00171038
2014-02-15		St623	0.809894	-2.59522	0.00253966				-4.35495	4.41618e-05
2014-02-15		St624	0.809894	-2.59522	0.00253966				-4.35495	4.41618e-05
2014-02-13		St625	0.809894	-2.59522	0.00253966				-4.35495	4.41618e-05
2014-02-14		St626	1.61979	-1.78533	0.0163934				-3.54506	0.000285063
2014-02-12		St627	1.61979	-1.78533	0.0163934				-3.54506	0.000285063
2014-02-17		St628	2.39794	-1.00718	0.0983607				-2.76691	0.00171038
2014-05-03		St748	1.92082	-1.4843	0.0327869				-3.24403	0.000570126
2014-05-03		St749	1.92082	-1.4843	0.0327869				-3.24403	0.000570126
2014-05-02		St751	1.92082	-1.4843	0.0327869				-3.24403	0.000570126
2014-05-02		St753	1.92082	-1.4843	0.0327869				-3.24403	0.000570126
2014-05-04		St756	1.92082	-1.4843	0.0327869				-3.24403	0.000570126
2014-04-30		St757	1.92082	-1.4843	0.0327869				-3.24403	0.000570126
2014-04-30		St758	1.92082	-1.4843	0.0327869				-3.24403	0.000570126
2014-04-30		St759	1.92082	-1.4843	0.0327869				-3.24403	0.000570126
2014-07-04		St779	0.809894	-2.59522	0.00253966				-4.35495	4.41618e-05
2014-07-04		St780	0.809894	-2.59522	0.00253966				-4.35495	4.41618e-05
2014-07-05		St781	0.809894	-2.59522	0.00253966				-4.35495	4.41618e-05
2014-07-03		St782	1.61979	-1.78533	0.0163934				-3.54506	0.000285063
2014-07-02		St783	0.809894	-2.59522	0.00253966				-4.35495	4.41618e-05
2014-07-01		St784	1.61979	-1.78533	0.0163934				-3.54506	0.000285063
2014-07-07	6-10 0С	St818	2.92082	-0.4843	0.327869				-2.24403	0.00570126
2014-07-07	6-10 0С	St821	2.92082	-0.4843	0.327869				-2.24403	0.00570126
2014-07-07	6-10 0С	St824	2.92082	-0.4843	0.327869				-2.24403	0.00570126
2014-07-07	6-10 0С	St825	2.92082	-0.4843	0.327869				-2.24403	0.00570126
2014-07-04	6-10 0С	St832	3.05115	-0.353966	0.442623				-2.1137	0.0076967
2014-07-03	6-10 0С	St834	3.40512	0	1				-1.75973	0.0173888
2014-07-03	6-10 0С	St836	3.40512	0	1				-1.75973	0.0173888
2014-07-03	6-10 0С	St837	3.40512	0	1	0.175248			-1.75973	0.0173888	0.0134017
2014-07-02	6-10 0С	St841	2.46489	-0.940232	0.114754	0.290727			-2.69996	0.00199544	0.0226218
2015-02-02		Cb23	2.39794	-1.98975	0.0102389		4.38769		-2.76691	0.00171038
2015-02-02		Cb24	2.39794	-1.98975	0.0102389				-2.76691	0.00171038
2015-02-02		Cb25	2.39794	-1.98975	0.0102389				-2.76691	0.00171038
2015-02-02		Cb26	2.39794	-1.98975	0.0102389				-2.76691	0.00171038
2015-02-05		Cb27	1.92082	-2.46687	0.00341297				-3.24403	0.000570126
2015-02-05		Cb28	1.92082	-2.46687	0.00341297				-3.24403	0.000570126
2015-02-03		Cb29	1.61979	-2.7679	0.00170648				-3.54506	0.000285063
2015-01-31		Cb30	1.61979	-2.7679	0.00170648				-3.54506	0.000285063
2015-07-05		Cb120	3	-1.38769	0.0409556				-2.16485	0.00684151
2015-07-05		Cb130	3	-1.38769	0.0409556				-2.16485	0.00684151
2015-07-02		Cb133	2.79588	-1.59181	0.0255973				-2.36897	0.00427594
2015-07-02		Cb134	2.79588	-1.59181	0.0255973				-2.36897	0.00427594
2015-07-03		Cb136	2.46489	-1.9228	0.0119454				-2.69996	0.00199544
2015-07-03		Cb137	2.46489	-1.9228	0.0119454				-2.69996	0.00199544
2015-07-07		Cb138	2.09691	-2.29078	0.00511945				-3.06794	0.000855189
2015-07-01		Cb141	3.68797	-0.699712	0.199659				-1.47687	0.0333524
2015-07-01		Cb142	3.68797	-0.699712	0.199659				-1.47687	0.0333524
2015-07-01		Cb143	3.68797	-0.699712	0.199659				-1.47687	0.0333524
2015-07-01		Cb144	3.68797	-0.699712	0.199659				-1.47687	0.0333524
2015-07-01		Cb145	3.68797	-0.699712	0.199659				-1.47687	0.0333524
2015-07-01		Cb146	3.68797	-0.699712	0.199659				-1.47687	0.0333524
2015-07-01		Cb148	3.68797	-0.699712	0.199659				-1.47687	0.0333524
2015-07-01		Cb149	3.68797	-0.699712	0.199659				-1.47687	0.0333524
2015-07-01		Cb150	3.68797	-0.699712	0.199659				-1.47687	0.0333524
2015-07-01		Cb151	3.68797	-0.699712	0.199659				-1.47687	0.0333524
2015-07-01		Cb152	3.68797	-0.699712	0.199659				-1.47687	0.0333524
2015-07-01		Cb153	3.68797	-0.699712	0.199659				-1.47687	0.0333524
2015-06-30		Cb155	4.38769	0	1				-0.777162	0.167047
2015-06-30		Cb156	4.38769	0	1				-0.777162	0.167047
2015-06-30		Cb157	4.38769	0	1				-0.777162	0.167047
2015-06-30		Cb158	4.38769	0	1				-0.777162	0.167047
2015-06-30		Cb165	4.38769	0	1				-0.777162	0.167047
2015-06-30		Cb166	4.38769	0	1				-0.777162	0.167047
2015-06-30		Cb167	4.38769	0	1				-0.777162	0.167047
2015-06-30		Cb168	4.38769	0	1				-0.777162	0.167047
2015-07-01		Cb169	3.68797	-0.699712	0.199659				-1.47687	0.0333524
2015-07-01		Cb170	3.68797	-0.699712	0.199659				-1.47687	0.0333524
2015-07-01		Cb171	3.68797	-0.699712	0.199659				-1.47687	0.0333524
2015-07-01		Cb172	3.68797	-0.699712	0.199659				-1.47687	0.0333524
2015-07-01		Cb173	3.68797	-0.699712	0.199659				-1.47687	0.0333524
2015-07-02		Cb174	2.79588	-1.59181	0.0255973				-2.36897	0.00427594
2015-07-03		Cb176	2.46489	-1.9228	0.0119454				-2.69996	0.00199544
2015-07-07		Cb178	2.09691	-2.29078	0.00511945				-3.06794	0.000855189
2015-07-06		Cb179	0.809894	-3.57779	0.000264367				-4.35495	4.41618e-05
2015-07-06		Cb180	0.809894	-3.57779	0.000264367				-4.35495	4.41618e-05
2015-07-05		Cb181	3	-1.38769	0.0409556				-2.16485	0.00684151
2015-07-05		Cb182	3	-1.38769	0.0409556				-2.16485	0.00684151
2015-07-06	6-10 0С	Cb194	0.809894	-3.57779	0.000264367				-4.35495	4.41618e-05
2015-07-06	6-10 0С	Cb195	0.809894	-3.57779	0.000264367				-4.35495	4.41618e-05
2015-07-05	6-10 0С	Cb196	0.809894	-3.57779	0.000264367				-4.35495	4.41618e-05
2015-07-05	6-10 0С	Cb197	0.809894	-3.57779	0.000264367				-4.35495	4.41618e-05
2015-07-05	6-10 0С	Cb198	0.809894	-3.57779	0.000264367				-4.35495	4.41618e-05
2015-07-05	6-10 0С	Cb199	0.809894	-3.57779	0.000264367				-4.35495	4.41618e-05
2015-07-05	6-10 0С	Cb200	0.809894	-3.57779	0.000264367				-4.35495	4.41618e-05
2015-07-05	6-10 0С	Cb201	0.809894	-3.57779	0.000264367				-4.35495	4.41618e-05
2015-07-05	6-10 0С	Cb202	0.809894	-3.57779	0.000264367				-4.35495	4.41618e-05
2015-07-02	6-10 0С	Cb203	0.809894	-3.57779	0.000264367				-4.35495	4.41618e-05
2015-07-02	6-10 0С	Cb204	0.809894	-3.57779	0.000264367				-4.35495	4.41618e-05
2015-07-03	6-10 0С	Cb205	0.809894	-3.57779	0.000264367				-4.35495	4.41618e-05
2015-07-01	6-10 0С	Cb206	0.809894	-3.57779	0.000264367				-4.35495	4.41618e-05
2015-07-01	6-10 0С	Cb207	0.809894	-3.57779	0.000264367				-4.35495	4.41618e-05
2015-07-01	6-10 0С	Cb208	0.809894	-3.57779	0.000264367				-4.35495	4.41618e-05
2015-07-01	6-10 0С	Cb209	0.809894	-3.57779	0.000264367				-4.35495	4.41618e-05
2015-07-05	6-10 0С	Cb210	0.809894	-3.57779	0.000264367				-4.35495	4.41618e-05
2015-07-05	6-10 0С	Cb211	0.809894	-3.57779	0.000264367				-4.35495	4.41618e-05
2015-10-01		Cb246	3.97197	-0.415715	0.383959				-1.19288	0.0641392
2015-10-01		Cb247	3.97197	-0.415715	0.383959				-1.19288	0.0641392
2015-10-01		Cb248	3.97197	-0.415715	0.383959				-1.19288	0.0641392
2015-10-01		Cb249	3.97197	-0.415715	0.383959				-1.19288	0.0641392
2015-10-01		Cb250	3.97197	-0.415715	0.383959				-1.19288	0.0641392
2015-10-01		Cb251	3.97197	-0.415715	0.383959				-1.19288	0.0641392
2015-10-01		Cb252	3.97197	-0.415715	0.383959				-1.19288	0.0641392
2015-09-29		Cb253	2.31876	-2.06893	0.00853242				-2.84609	0.00142531
2015-09-29		Cb254	2.31876	-2.06893	0.00853242				-2.84609	0.00142531
2015-09-29		Cb255	2.31876	-2.06893	0.00853242				-2.84609	0.00142531
2015-09-29		Cb256	2.31876	-2.06893	0.00853242				-2.84609	0.00142531
2015-09-29		Cb257	2.31876	-2.06893	0.00853242				-2.84609	0.00142531
2015-09-30		Cb258	3.66118	-0.726505	0.187713				-1.50367	0.0313569
2015-09-30		Cb259	3.66118	-0.726505	0.187713				-1.50367	0.0313569
2015-09-30		Cb260	3.66118	-0.726505	0.187713				-1.50367	0.0313569
2015-09-30		Cb261	3.66118	-0.726505	0.187713				-1.50367	0.0313569
2015-09-30		Cb262	3.66118	-0.726505	0.187713				-1.50367	0.0313569
2015-09-28		Cb263	2.94201	-1.44568	0.0358362				-2.22284	0.00598632
2015-09-28		Cb264	2.94201	-1.44568	0.0358362				-2.22284	0.00598632
2015-09-28		Cb265	2.94201	-1.44568	0.0358362				-2.22284	0.00598632
2015-09-28		Cb266	2.94201	-1.44568	0.0358362				-2.22284	0.00598632
2015-09-28		Cb267	2.94201	-1.44568	0.0358362				-2.22284	0.00598632
2015-10-01	6-10 0С	Cb268	3.97197	-0.415715	0.383959				-1.19288	0.0641391
2015-10-01	6-10 0С	Cb269	3.97197	-0.415715	0.383959				-1.19288	0.0641391
2015-10-01	6-10 0С	Cb270	3.97197	-0.415715	0.383959				-1.19288	0.0641391
2015-10-01	6-10 0С	Cb271	3.97197	-0.415715	0.383959				-1.19288	0.0641391
2015-10-01	6-10 0С	Cb272	3.97197	-0.415715	0.383959				-1.19288	0.0641391
2015-10-01	6-10 0С	Cb273	3.97197	-0.415715	0.383959				-1.19288	0.0641391
2015-09-29	6-10 0С	Cb274	2.31876	-2.06893	0.00853243				-2.84609	0.00142532
2015-09-29	6-10 0С	Cb275	2.31876	-2.06893	0.00853243				-2.84609	0.00142532
2015-09-29	6-10 0С	Cb276	2.31876	-2.06893	0.00853243				-2.84609	0.00142532
2015-09-29	6-10 0С	Cb277	2.31876	-2.06893	0.00853243				-2.84609	0.00142532
2015-09-30	6-10 0С	Cb278	3.66118	-0.726505	0.187713				-1.50367	0.0313569
2015-09-30	6-10 0С	Cb279	3.66118	-0.726505	0.187713				-1.50367	0.0313569
2015-09-30	6-10 0С	Cb280	3.66118	-0.726505	0.187713				-1.50367	0.0313569
2015-09-28	6-10 0С	Cb281	2.94201	-1.44568	0.0358362				-2.22284	0.00598632
2015-10-02	6-10 0С	Cb282	0.809894	-3.57779	0.000264367				-4.35495	4.41617e-05
2015-10-02	6-10 0С	Cb283	0.809894	-3.57779	0.000264367				-4.35495	4.41617e-05
2015-10-02	6-10 0С	Cb284	0.809894	-3.57779	0.000264367				-4.35495	4.41617e-05
2015-10-01		Cb292	3.97197	-0.415715	0.383959				-1.19288	0.0641392
2015-10-01		Cb293	3.97197	-0.415715	0.383959				-1.19288	0.0641392
2015-09-29		Cb294	2.31876	-2.06893	0.00853242				-2.84609	0.00142531
2015-10-03		Cb295	0.809894	-3.57779	0.000264367				-4.35495	4.41618e-05
2015-09-28		Cb296	2.94201	-1.44568	0.0358362	0.175781			-2.22284	0.00598632	0.0326452
2015-10-02		Cb297	0.809894	-3.57779	0.000264367	0.26614			-4.35495	4.41618e-05	0.0460344
2016-02-06		Cb314	1.61979	-3.54506	0.000285063				-3.54506	0.000285063
2016-02-03		Cb315	1.61979	-3.54506	0.000285063				-3.54506	0.000285063
2016-02-02		Cb316	0.809894	-4.35495	4.41618e-05				-4.35495	4.41618e-05
2016-04-28		Cb-429	4.09108	-1.07377	0.0843786				-1.07377	0.0843786
2016-04-28		Cb-430	4.09108	-1.07377	0.0843786				-1.07377	0.0843786
2016-04-28		Cb-431	4.09108	-1.07377	0.0843786				-1.07377	0.0843786
2016-04-28		Cb-432	4.09108	-1.07377	0.0843786				-1.07377	0.0843786
2016-04-28		Cb-433	4.09108	-1.07377	0.0843786				-1.07377	0.0843786
2016-04-28		Cb-434	4.09108	-1.07377	0.0843786				-1.07377	0.0843786
2016-04-29		Cb-435	3.57883	-1.58602	0.0259407				-1.58602	0.0259407
2016-04-29		Cb-436	3.57883	-1.58602	0.0259407				-1.58602	0.0259407
2016-04-29		Cb-437	3.57883	-1.58602	0.0259407				-1.58602	0.0259407
2016-04-29		Cb-438	3.57883	-1.58602	0.0259407				-1.58602	0.0259407
2016-04-29		Cb-439	3.57883	-1.58602	0.0259407				-1.58602	0.0259407
2016-04-29		Cb-440	3.57883	-1.58602	0.0259407				-1.58602	0.0259407
2016-04-29		Cb-441	3.57883	-1.58602	0.0259407				-1.58602	0.0259407
2016-04-29		Cb-442	3.57883	-1.58602	0.0259407				-1.58602	0.0259407
2016-05-03		Cb-443	2.22185	-2.943	0.00114025				-2.943	0.00114025
2016-05-03		Cb-444	2.22185	-2.943	0.00114025				-2.943	0.00114025
2016-05-03		Cb-445	2.22185	-2.943	0.00114025				-2.943	0.00114025
2016-05-03		Cb-446	2.22185	-2.943	0.00114025				-2.943	0.00114025
2016-04-30		Cb-447	3.01773	-2.14712	0.00712657				-2.14712	0.00712657
2016-04-30		Cb-448	3.01773	-2.14712	0.00712657				-2.14712	0.00712657
2016-04-30		Cb-449	3.01773	-2.14712	0.00712657				-2.14712	0.00712657
2016-04-30		Cb-450	3.01773	-2.14712	0.00712657				-2.14712	0.00712657
2016-04-30		Cb-451	3.01773	-2.14712	0.00712657				-2.14712	0.00712657
2016-04-30		Cb-452	3.01773	-2.14712	0.00712657				-2.14712	0.00712657
2016-04-30		Cb-453	3.01773	-2.14712	0.00712657				-2.14712	0.00712657
2016-04-27		Cb-454	4.52179	-0.643056	0.22748				-0.643056	0.22748
2016-04-27		Cb-455	4.52179	-0.643056	0.22748				-0.643056	0.22748
2016-04-27		Cb-456	4.52179	-0.643056	0.22748				-0.643056	0.22748
2016-04-27		Cb-457	4.52179	-0.643056	0.22748				-0.643056	0.22748
2016-04-27		Cb-458	4.52179	-0.643056	0.22748				-0.643056	0.22748
2016-04-27		Cb-459	4.52179	-0.643056	0.22748				-0.643056	0.22748
2016-04-27		Cb-460	4.52179	-0.643056	0.22748				-0.643056	0.22748
2016-04-27		Cb-461	4.52179	-0.643056	0.22748				-0.643056	0.22748
2016-04-27		Cb-462	4.52179	-0.643056	0.22748				-0.643056	0.22748
2016-04-27		Cb-463	4.52179	-0.643056	0.22748				-0.643056	0.22748
2016-04-27		Cb-464	4.52179	-0.643056	0.22748				-0.643056	0.22748
2016-04-29		Cb-465	3.57883	-1.58602	0.0259407				-1.58602	0.0259407
2016-04-27		Cb-466	4.52179	-0.643056	0.22748				-0.643056	0.22748
2016-04-27		Cb-467	4.52179	-0.643056	0.22748				-0.643056	0.22748
2016-04-27		Cb-468	4.52179	-0.643056	0.22748				-0.643056	0.22748
2016-04-27		Cb-469	4.52179	-0.643056	0.22748				-0.643056	0.22748
2016-04-28		Cb-470	4.09108	-1.07377	0.0843786				-1.07377	0.0843786
2016-04-30		Cb-471	3.01773	-2.14712	0.00712657				-2.14712	0.00712657
2016-04-28		Cb-472	4.09108	-1.07377	0.0843786				-1.07377	0.0843786
2016-05-01		Cb-473	2.87506	-2.28979	0.00513113				-2.28979	0.00513113
2016-05-03		Cb-474	2.22185	-2.943	0.00114025				-2.943	0.00114025
2016-04-30		Cb-475	3.01773	-2.14712	0.00712657				-2.14712	0.00712657
2016-04-30		Cb-476	3.01773	-2.14712	0.00712657				-2.14712	0.00712657
2016-04-27		Cb-477	4.52179	-0.643056	0.22748				-0.643056	0.22748
2016-04-27		Cb-478	4.52179	-0.643056	0.22748				-0.643056	0.22748
2016-05-02		Cb-479	0.809894	-4.35495	4.41618e-05				-4.35495	4.41618e-05
2016-05-02		Cb-480	0.809894	-4.35495	4.41618e-05				-4.35495	4.41618e-05
2016-04-30		Cb-481	3.01773	-2.14712	0.00712657				-2.14712	0.00712657
2016-04-30		Cb-482	3.01773	-2.14712	0.00712657				-2.14712	0.00712657
2016-04-30		Cb-483	3.01773	-2.14712	0.00712657				-2.14712	0.00712657
2016-04-29		Cb-484	3.57883	-1.58602	0.0259407				-1.58602	0.0259407
2016-04-29		Cb-485	3.57883	-1.58602	0.0259407				-1.58602	0.0259407
2016-04-28	6-10 0С	Cb-486	4.77634	-0.38851	0.40878				-0.38851	0.40878
2016-04-28	6-10 0С	Cb-487	4.77634	-0.38851	0.40878				-0.38851	0.40878
2016-04-28	6-10 0С	Cb-488	4.77634	-0.38851	0.40878				-0.38851	0.40878
2016-04-28	6-10 0С	Cb-489	4.77634	-0.38851	0.40878				-0.38851	0.40878
2016-04-28	6-10 0С	Cb-490	4.77634	-0.38851	0.40878				-0.38851	0.40878
2016-04-28	6-10 0С	Cb-491	4.77634	-0.38851	0.40878				-0.38851	0.40878
2016-04-28	6-10 0С	Cb-492	4.77634	-0.38851	0.40878		5.16485		-0.38851	0.40878
2016-04-29	6-10 0С	Cb-493	3.95223	-1.21262	0.0612885				-1.21262	0.0612885
2016-04-29	6-10 0С	Cb-494	3.95223	-1.21262	0.0612885				-1.21262	0.0612885
2016-04-29	6-10 0С	Cb-495	3.95223	-1.21262	0.0612885				-1.21262	0.0612885
2016-04-29	6-10 0С	Cb-496	3.95223	-1.21262	0.0612885				-1.21262	0.0612885
2016-04-29	6-10 0С	Cb-497	3.95223	-1.21262	0.0612885				-1.21262	0.0612885
2016-04-29	6-10 0С	Cb-498	3.95223	-1.21262	0.0612885				-1.21262	0.0612885
2016-04-30	6-10 0С	Cb-499	3.03476	-2.13009	0.00741163				-2.13009	0.00741163
2016-04-30	6-10 0С	Cb-500	3.03476	-2.13009	0.00741163				-2.13009	0.00741163
2016-04-30	6-10 0С	Cb-501	3.03476	-2.13009	0.00741163				-2.13009	0.00741163
2016-04-30	6-10 0С	Cb-502	3.03476	-2.13009	0.00741163				-2.13009	0.00741163
2016-04-30	6-10 0С	Cb-503	3.03476	-2.13009	0.00741163				-2.13009	0.00741163
2016-04-30	6-10 0С	Cb-523	3.03476	-2.13009	0.00741163				-2.13009	0.00741163
2016-04-28	6-10 0С	Cb-524	4.77634	-0.38851	0.40878				-0.38851	0.40878
2016-04-28	6-10 0С	Cb-525	4.77634	-0.38851	0.40878				-0.38851	0.40878
2016-04-28	6-10 0С	Cb-526	4.77634	-0.38851	0.40878				-0.38851	0.40878
2016-04-28	6-10 0С	Cb-527	4.77634	-0.38851	0.40878				-0.38851	0.40878
2016-04-28	6-10 0С	Cb-528	4.77634	-0.38851	0.40878				-0.38851	0.40878
2016-04-28	6-10 0С	Cb-529	4.77634	-0.38851	0.40878				-0.38851	0.40878
2016-04-28	6-10 0С	Cb-530	4.77634	-0.38851	0.40878				-0.38851	0.40878
2016-04-28	6-10 0С	Cb-531	4.77634	-0.38851	0.40878				-0.38851	0.40878
2016-04-28	6-10 0С	Cb-532	4.77634	-0.38851	0.40878				-0.38851	0.40878
2016-04-29	6-10 0С	Cb-533	3.95223	-1.21262	0.0612885				-1.21262	0.0612885
2016-04-30	6-10 0С	Cb-534	3.03476	-2.13009	0.00741163				-2.13009	0.00741163
2016-04-30	6-10 0С	Cb-535	3.03476	-2.13009	0.00741163				-2.13009	0.00741163
2016-04-30	6-10 0С	Cb-536	3.03476	-2.13009	0.00741163				-2.13009	0.00741163
2016-04-30	6-10 0С	Cb-537	3.03476	-2.13009	0.00741163				-2.13009	0.00741163
2016-04-30	6-10 0С	Cb-538	3.03476	-2.13009	0.00741163				-2.13009	0.00741163
2016-04-30	6-10 0С	Cb-539	3.03476	-2.13009	0.00741163				-2.13009	0.00741163
2016-04-30	6-10 0С	Cb-540	3.03476	-2.13009	0.00741163				-2.13009	0.00741163
2016-04-30	6-10 0С	Cb-541	3.03476	-2.13009	0.00741163				-2.13009	0.00741163
2016-04-30	6-10 0С	Cb-542	3.03476	-2.13009	0.00741163				-2.13009	0.00741163
2016-04-30	6-10 0С	Cb-543	3.03476	-2.13009	0.00741163				-2.13009	0.00741163
2016-04-30	6-10 0С	Cb-544	3.03476	-2.13009	0.00741163				-2.13009	0.00741163
2016-04-30	6-10 0С	Cb-545	3.03476	-2.13009	0.00741163				-2.13009	0.00741163
2016-04-30	6-10 0С	Cb-546	3.03476	-2.13009	0.00741163				-2.13009	0.00741163
2016-04-27	6-10 0С	Cb-547	5.16485	0	1				0	1
2016-04-30	6-10 0С	Cb-548	3.03476	-2.13009	0.00741163				-2.13009	0.00741163
2016-04-27	6-10 0С	Cb-549	5.16485	0	1	0.132612			0	1	0.139126
2016-04-30	6-10 0С	Cb-550	3.03476	-2.13009	0.00741163	0.188882			-2.13009	0.00741163	0.194656
2006-07-07		Az 61	2.04576	-2.16435	0.00684932		4.21011	4.81826	-2.77251	0.00168848
2006-07-07		Az 62	2.04576	-2.16435	0.00684932		4.21011	4.81826	-2.77251	0.00168848
2006-07-09		Az 64	2.39794	-1.81217	0.015411				-2.42032	0.00379907
2006-07-09		Az 65	2.39794	-1.81217	0.015411				-2.42032	0.00379907
2006-07-09		Az 66	2.39794	-1.81217	0.015411				-2.42032	0.00379907
2006-07-09		Az 67	2.39794	-1.81217	0.015411				-2.42032	0.00379907
2006-07-09		Az 68	2.39794	-1.81217	0.015411				-2.42032	0.00379907
2006-07-05		Az 69	2.4437	-1.76641	0.0171233				-2.37457	0.00422119
2006-07-05		Az 70	2.4437	-1.76641	0.0171233				-2.37457	0.00422119
2006-07-05		Az 71	2.4437	-1.76641	0.0171233				-2.37457	0.00422119
2006-07-05		Az 73	2.4437	-1.76641	0.0171233				-2.37457	0.00422119
2006-07-05		Az 74	2.4437	-1.76641	0.0171233				-2.37457	0.00422119
2006-07-10		Az 75	2.04576	-2.16435	0.00684932				-2.77251	0.00168848
2006-07-10		Az 76	2.04576	-2.16435	0.00684932				-2.77251	0.00168848
2006-07-10		Az 77	2.04576	-2.16435	0.00684932				-2.77251	0.00168848
2006-07-10		Az 78	2.04576	-2.16435	0.00684932				-2.77251	0.00168848
2006-07-04		Az 79
2006-07-04		Az 80
2006-07-04		Az 81
2006-07-04		Az 82
2006-07-04		Az 83
2006-10-15		Az-381	2.67415	-1.53596	0.0291096				-2.14412	0.00717602
2006-10-15		Az-382	2.67415	-1.53596	0.0291096				-2.14412	0.00717602
2006-10-15		Az-383	2.67415	-1.53596	0.0291096				-2.14412	0.00717602
2006-10-12		Az-384	1.74473	-2.46538	0.00342466				-3.07354	0.000844238
2006-10-13		Az-385	3.54407	-0.666042	0.215753				-1.27419	0.053187
2006-10-13		Az-386	3.54407	-0.666042	0.215753				-1.27419	0.053187
2006-10-13		Az-387	3.54407	-0.666042	0.215753				-1.27419	0.053187
2006-10-13		Az-388	3.54407	-0.666042	0.215753				-1.27419	0.053187
2006-10-10		Az-389	4.21011	0	1				-0.608152	0.246518
2006-10-10		Az-390	4.21011	0	1				-0.608152	0.246518
2006-10-10		Az-391	4.21011	0	1				-0.608152	0.246518
2006-10-13		Az-392	3.54407	-0.666042	0.215753				-1.27419	0.053187
2006-10-12		Az-393	1.74473	-2.46538	0.00342466				-3.07354	0.000844238
2006-10-13		Az-394	3.54407	-0.666042	0.215753				-1.27419	0.053187
2006-10-13		Az-395	3.54407	-0.666042	0.215753				-1.27419	0.053187
2006-10-13		Az-396	3.54407	-0.666042	0.215753				-1.27419	0.053187
2006-10-13		Az-397	3.54407	-0.666042	0.215753				-1.27419	0.053187
2006-10-13		Az-398	3.54407	-0.666042	0.215753				-1.27419	0.053187
2006-10-13		Az-399	3.54407	-0.666042	0.215753				-1.27419	0.053187
2006-10-13		Az-400	3.54407	-0.666042	0.215753				-1.27419	0.053187
2006-10-10		Az-401	4.21011	0	1				-0.608152	0.246518
2006-10-14		Az-402	3.16797	-1.04214	0.0907534				-1.65029	0.0223723
2006-10-14		Az-403	3.16797	-1.04214	0.0907534				-1.65029	0.0223723
2006-10-14		Az-404	3.16797	-1.04214	0.0907534				-1.65029	0.0223723
2006-10-14		Az-405	3.16797	-1.04214	0.0907534				-1.65029	0.0223723
2006-10-14		Az-406	3.16797	-1.04214	0.0907534				-1.65029	0.0223723
2006-10-14		Az-407	3.16797	-1.04214	0.0907534				-1.65029	0.0223723
2006-10-10		Az-408	4.21011	0	1				-0.608152	0.246518
2006-10-13		Az-409	3.54407	-0.666042	0.215753				-1.27419	0.053187
2006-10-11		Az-410	2.52288	-1.68723	0.0205479				-2.29538	0.00506543
2006-10-11		Az-411	2.52288	-1.68723	0.0205479				-2.29538	0.00506543
2006-10-11		Az-412	2.52288	-1.68723	0.0205479				-2.29538	0.00506543
2006-10-11		Az-413	2.52288	-1.68723	0.0205479				-2.29538	0.00506543
2006-10-10		Az-414	4.21011	0	1				-0.608152	0.246518
2006-10-10		Az-415	4.21011	0	1				-0.608152	0.246518
2006-10-13		Az-416	3.54407	-0.666042	0.215753				-1.27419	0.053187
2007-02-05		Az-703	2.2888	-1.92131	0.0119863				-2.52947	0.00295483
2007-02-05		Az-705	2.2888	-1.92131	0.0119863				-2.52947	0.00295483
2007-02-05		Az-706	2.2888	-1.92131	0.0119863				-2.52947	0.00295483
2007-02-05		Az-707	2.2888	-1.92131	0.0119863				-2.52947	0.00295483
2007-02-07		Az-708	1.92082	-2.28929	0.00513699				-2.89744	0.00126636
2007-02-05		Az-709	2.2888	-1.92131	0.0119863				-2.52947	0.00295483
2007-02-01		Az-710	1.74473	-2.46538	0.00342466				-3.07354	0.000844238
2007-02-01		Az-711	1.74473	-2.46538	0.00342466				-3.07354	0.000844238
2007-02-07		Az-712	1.92082	-2.28929	0.00513699				-2.89744	0.00126636
2007-02-02		Az-713	2.48509	-1.72502	0.0188356				-2.33317	0.00464331
2007-02-02		Az-714	2.48509	-1.72502	0.0188356				-2.33317	0.00464331
2007-02-02		Az-715	2.48509	-1.72502	0.0188356				-2.33317	0.00464331
2007-02-02		Az-716	2.48509	-1.72502	0.0188356				-2.33317	0.00464331
2007-02-02		Az-717	2.48509	-1.72502	0.0188356				-2.33317	0.00464331
2007-02-02		Az-718	2.48509	-1.72502	0.0188356				-2.33317	0.00464331
2007-02-02		Az-719	2.48509	-1.72502	0.0188356				-2.33317	0.00464331
2007-02-02		Az-720	2.48509	-1.72502	0.0188356				-2.33317	0.00464331
2007-02-06		Az-721	1.74473	-2.46538	0.00342466				-3.07354	0.000844238
2007-02-06		Az-722	1.74473	-2.46538	0.00342466				-3.07354	0.000844238
2007-02-04		Az-723	2.39794	-1.81217	0.015411				-2.42032	0.00379907
2007-02-03		Az-724	2.04576	-2.16435	0.00684932				-2.77251	0.00168848
2007-02-03		Az-725	2.04576	-2.16435	0.00684932				-2.77251	0.00168848
2007-02-03		Az-726	2.04576	-2.16435	0.00684932				-2.77251	0.00168848
2007-02-03		Az-727	2.04576	-2.16435	0.00684932				-2.77251	0.00168848
2007-02-04		Az-728	2.39794	-1.81217	0.015411				-2.42032	0.00379907
2007-02-04		Az-729	2.39794	-1.81217	0.015411				-2.42032	0.00379907
2007-02-04		Az-730	2.39794	-1.81217	0.015411				-2.42032	0.00379907
2007-02-04		Az-731	2.39794	-1.81217	0.015411				-2.42032	0.00379907
2007-02-04		Az-732	2.39794	-1.81217	0.015411				-2.42032	0.00379907
2007-02-04		Az-733	2.39794	-1.81217	0.015411				-2.42032	0.00379907
2007-02-04		Az-734	2.39794	-1.81217	0.015411				-2.42032	0.00379907
2007-05-07		Az-939	2.94885	-1.26126	0.0547945				-1.86942	0.0135078
2007-05-10		Az-940	2.4437	-1.76641	0.0171233				-2.37457	0.00422119
2007-05-09		Az-941	1.74473	-2.46538	0.00342466				-3.07354	0.000844238
2007-05-06		Az-942	3.0119	-1.19821	0.0633562				-1.80636	0.0156184
2007-05-04		Az-943	3.94201	-0.268102	0.539384				-0.876255	0.132967
2007-05-07		Az-944	2.94885	-1.26126	0.0547945				-1.86942	0.0135078
2007-05-10		Az-945	2.4437	-1.76641	0.0171233				-2.37457	0.00422119
2007-05-10		Az-946	2.4437	-1.76641	0.0171233				-2.37457	0.00422119
2007-05-05		Az-947	3.31293	-0.897181	0.126712				-1.50533	0.0312368
2007-05-05		Az-948	3.31293	-0.897181	0.126712				-1.50533	0.0312368
2007-05-05		Az-949	3.31293	-0.897181	0.126712				-1.50533	0.0312368
2007-05-05		Az-950	3.31293	-0.897181	0.126712				-1.50533	0.0312368
2007-05-05		Az-951	3.31293	-0.897181	0.126712				-1.50533	0.0312368
2007-05-06		Az-952	3.0119	-1.19821	0.0633562				-1.80636	0.0156184
2007-05-06		Az-953	3.0119	-1.19821	0.0633562				-1.80636	0.0156184
2007-05-06		Az-954	3.0119	-1.19821	0.0633562				-1.80636	0.0156184
2007-05-04		Az-955	3.94201	-0.268102	0.539384				-0.876255	0.132967
2007-05-04		Az-956	3.94201	-0.268102	0.539384				-0.876255	0.132967
2007-05-04		Az-957	3.94201	-0.268102	0.539384				-0.876255	0.132967
2007-05-09		Az-958	1.74473	-2.46538	0.00342466				-3.07354	0.000844238
2007-05-07		Az-959	2.94885	-1.26126	0.0547945				-1.86942	0.0135078
2007-05-10		Az-960	2.4437	-1.76641	0.0171233				-2.37457	0.00422119
2007-05-05		Az-961	3.31293	-0.897181	0.126712				-1.50533	0.0312368
2007-05-05		Az-962	3.31293	-0.897181	0.126712				-1.50533	0.0312368
2007-05-06		Az-963	3.0119	-1.19821	0.0633562				-1.80636	0.0156184
2007-05-04		Az-964	3.94201	-0.268102	0.539384				-0.876255	0.132967
2007-05-04		Az-965	3.94201	-0.268102	0.539384				-0.876255	0.132967
2007-05-04		Az-966	3.94201	-0.268102	0.539384				-0.876255	0.132967
2007-05-04		Az-967	3.94201	-0.268102	0.539384				-0.876255	0.132967
2007-05-07		Az-968	2.94885	-1.26126	0.0547945				-1.86942	0.0135078
2007-05-06		Az-969	3.0119	-1.19821	0.0633562				-1.80636	0.0156184
2007-05-06		Az-970	3.0119	-1.19821	0.0633562	0.153534			-1.80636	0.0156184	0.0378488	0.0378488
2007-05-04		Az-971	3.94201	-0.268102	0.539384	0.258506			-0.876255	0.132967	0.0637262
2007-07-06		Ax-1	4.67517	-0.143095	0.719291		4.81826		-0.143095	0.719291
2007-07-06		Ax-2	4.67517	-0.143095	0.719291		4.81826		-0.143095	0.719291
2007-07-06		Ax-3	4.67517	-0.143095	0.719291				-0.143095	0.719291
2007-07-06		Ax-4	4.67517	-0.143095	0.719291				-0.143095	0.719291
2007-07-06		Ax-5	4.67517	-0.143095	0.719291				-0.143095	0.719291
2007-07-06		Ax-6	4.67517	-0.143095	0.719291				-0.143095	0.719291
2007-07-06		Ax-7	4.67517	-0.143095	0.719291				-0.143095	0.719291
2007-07-06		Ax-8	4.67517	-0.143095	0.719291				-0.143095	0.719291
2007-07-06		Ax-9	4.67517	-0.143095	0.719291				-0.143095	0.719291
2007-07-06		Ax-10	4.67517	-0.143095	0.719291				-0.143095	0.719291
2007-07-07		Ax-11	2.96221	-1.85605	0.0139299				-1.85605	0.0139299
2007-07-07		Ax-12	2.96221	-1.85605	0.0139299				-1.85605	0.0139299
2007-07-07		Ax-13	2.96221	-1.85605	0.0139299				-1.85605	0.0139299
2007-07-07		Ax-14	2.96221	-1.85605	0.0139299				-1.85605	0.0139299
2007-07-05		Ax-15	3.469	-1.34926	0.0447446				-1.34926	0.0447446
2007-07-05		Ax-16	3.469	-1.34926	0.0447446				-1.34926	0.0447446
2007-07-05		Ax-17	3.469	-1.34926	0.0447446				-1.34926	0.0447446
2007-07-05		Ax-18	3.469	-1.34926	0.0447446				-1.34926	0.0447446
2007-07-05		Ax-19	3.469	-1.34926	0.0447446				-1.34926	0.0447446
2007-07-05		Ax-20	3.469	-1.34926	0.0447446				-1.34926	0.0447446
2007-07-05		Ax-21	3.469	-1.34926	0.0447446				-1.34926	0.0447446
2007-07-05		Ax-22	3.469	-1.34926	0.0447446				-1.34926	0.0447446
2007-07-10		Ax-23	4.30821	-0.510054	0.308991				-0.510054	0.308991
2007-07-10		Ax-24	4.30821	-0.510054	0.308991				-0.510054	0.308991
2007-07-08		Ax-25	3.41683	-1.40144	0.0396792				-1.40144	0.0396792
2007-07-08		Ax-26	3.41683	-1.40144	0.0396792				-1.40144	0.0396792
2007-07-09		Ax-27	4.81826	0	1				0	1
2007-07-09		Ax-28	4.81826	0	1				0	1
2007-07-09		Ax-29	4.81826	0	1				0	1
2007-10-06		Ax-145	2.64782	-2.17045	0.0067539				-2.17045	0.0067539
2007-10-06		Ax-146	2.64782	-2.17045	0.0067539				-2.17045	0.0067539
2007-10-06		Ax-147	2.64782	-2.17045	0.0067539				-2.17045	0.0067539
2007-10-06		Ax-148	2.64782	-2.17045	0.0067539				-2.17045	0.0067539
2007-10-06		Ax-149	2.64782	-2.17045	0.0067539				-2.17045	0.0067539
2007-10-09		Ax-150	1.74473	-3.07354	0.000844238				-3.07354	0.000844238
2007-10-09		Ax-151	1.74473	-3.07354	0.000844238				-3.07354	0.000844238
2007-10-08		Ax-152	2.4437	-2.37457	0.00422119				-2.37457	0.00422119
2007-10-08		Ax-153	2.4437	-2.37457	0.00422119				-2.37457	0.00422119
2007-10-08		Ax-154	2.4437	-2.37457	0.00422119				-2.37457	0.00422119
2007-10-07		Ax-155	1.74473	-3.07354	0.000844238				-3.07354	0.000844238
2007-10-04		Ax-156	1.74473	-3.07354	0.000844238				-3.07354	0.000844238
2007-10-04		Ax-157	1.74473	-3.07354	0.000844238				-3.07354	0.000844238
2007-10-05		Ax-158	3.43047	-1.38779	0.0409455				-1.38779	0.0409455
2007-10-05		Ax-159	3.43047	-1.38779	0.0409455				-1.38779	0.0409455
2007-10-05		Ax-160	3.43047	-1.38779	0.0409455				-1.38779	0.0409455
2007-10-05		Ax-161	3.43047	-1.38779	0.0409455				-1.38779	0.0409455
2007-10-05		Ax-162	3.43047	-1.38779	0.0409455				-1.38779	0.0409455
2007-10-05		Ax-163	3.43047	-1.38779	0.0409455				-1.38779	0.0409455
2007-10-05		Ax-164	3.43047	-1.38779	0.0409455				-1.38779	0.0409455
2007-10-03		Ax-165	3.21455	-1.60371	0.024905				-1.60371	0.024905
2007-10-03		Ax-166	3.21455	-1.60371	0.024905				-1.60371	0.024905
2007-10-03		Ax-167	3.21455	-1.60371	0.024905				-1.60371	0.024905
2007-10-03		Ax-168	3.21455	-1.60371	0.024905				-1.60371	0.024905
2007-10-03		Ax-169	3.21455	-1.60371	0.024905				-1.60371	0.024905
2007-10-03		Ax-170	3.21455	-1.60371	0.024905				-1.60371	0.024905
2007-10-03		Ax-171	3.21455	-1.60371	0.024905				-1.60371	0.024905
2008-01-29		Ax-271	2.4437	-2.37457	0.00422119				-2.37457	0.00422119
2008-01-29		Ax-272	2.4437	-2.37457	0.00422119				-2.37457	0.00422119
2008-01-29		Ax-273	2.4437	-2.37457	0.00422119				-2.37457	0.00422119
2008-01-29		Ax-274	2.4437	-2.37457	0.00422119				-2.37457	0.00422119
2008-01-29		Ax-275	2.4437	-2.37457	0.00422119				-2.37457	0.00422119
2008-01-29		Ax-276	2.4437	-2.37457	0.00422119				-2.37457	0.00422119
2008-02-04		Ax-278	1.74473	-3.07354	0.000844238				-3.07354	0.000844238
2008-01-30		Ax-279	2.04576	-2.77251	0.00168848				-2.77251	0.00168848
2008-01-30		Ax-280	2.04576	-2.77251	0.00168848				-2.77251	0.00168848
2008-01-30		Ax-281	2.04576	-2.77251	0.00168848				-2.77251	0.00168848
2008-01-31		Ax-282	3.26324	-1.55502	0.0278599				-1.55502	0.0278599
2008-01-31		Ax-283	3.26324	-1.55502	0.0278599				-1.55502	0.0278599
2008-01-31		Ax-284	3.26324	-1.55502	0.0278599				-1.55502	0.0278599
2008-01-31		Ax-285	3.26324	-1.55502	0.0278599				-1.55502	0.0278599
2008-01-31		Ax-286	3.26324	-1.55502	0.0278599				-1.55502	0.0278599
2008-01-31		Ax-287	3.26324	-1.55502	0.0278599				-1.55502	0.0278599
2008-02-03		Ax-289	1.4437	-3.37457	0.000422119				-3.37457	0.000422119
2008-02-01		Ax-290	2.84164	-1.97663	0.010553				-1.97663	0.010553
2008-02-01		Ax-291	2.84164	-1.97663	0.010553				-1.97663	0.010553
2008-02-01		Ax-292	2.84164	-1.97663	0.010553				-1.97663	0.010553
2008-02-02		Ax-293	3.78016	-1.03811	0.0915998				-1.03811	0.0915998
2008-02-02		Ax-294	3.78016	-1.03811	0.0915998				-1.03811	0.0915998
2008-02-02		Ax-295	3.78016	-1.03811	0.0915998				-1.03811	0.0915998
2008-02-02		Ax-296	3.78016	-1.03811	0.0915998				-1.03811	0.0915998
2008-02-02		Ax-297	3.78016	-1.03811	0.0915998				-1.03811	0.0915998
2008-02-02		Ax-298	3.78016	-1.03811	0.0915998				-1.03811	0.0915998
2008-02-02		Ax-299	3.78016	-1.03811	0.0915998				-1.03811	0.0915998
2008-02-02		Ax-300	3.78016	-1.03811	0.0915998				-1.03811	0.0915998
2008-02-02		Ax-301	3.78016	-1.03811	0.0915998				-1.03811	0.0915998
2008-02-02		Ax-302	3.78016	-1.03811	0.0915998				-1.03811	0.0915998
2008-02-02		Ax-303	3.78016	-1.03811	0.0915998				-1.03811	0.0915998
2008-02-02		Ax-304	3.78016	-1.03811	0.0915998				-1.03811	0.0915998
2008-02-02		Ax-305	3.78016	-1.03811	0.0915998				-1.03811	0.0915998
2008-05-04		Ax-374	1.4437	-3.37457	0.000422119				-3.37457	0.000422119
2008-05-01		Ax-375	4.39939	-0.418877	0.381173				-0.418877	0.381173
2008-05-01		Ax-376	4.39939	-0.418877	0.381173				-0.418877	0.381173
2008-05-01		Ax-377	4.39939	-0.418877	0.381173				-0.418877	0.381173
2008-05-01		Ax-378	4.39939	-0.418877	0.381173				-0.418877	0.381173
2008-05-01		Ax-379	4.39939	-0.418877	0.381173				-0.418877	0.381173
2008-05-01		Ax-380	4.39939	-0.418877	0.381173				-0.418877	0.381173
2008-05-01		Ax-381	4.39939	-0.418877	0.381173				-0.418877	0.381173
2008-05-01		Ax-382	4.39939	-0.418877	0.381173				-0.418877	0.381173
2008-05-01		Ax-383	4.39939	-0.418877	0.381173				-0.418877	0.381173
2008-05-01		Ax-385	4.39939	-0.418877	0.381173				-0.418877	0.381173
2008-05-01		Ax-386	4.39939	-0.418877	0.381173				-0.418877	0.381173
2008-05-03		Ax-387	1.4437	-3.37457	0.000422119				-3.37457	0.000422119
2008-05-03		Ax-388	1.4437	-3.37457	0.000422119				-3.37457	0.000422119
2008-04-30		Ax-390	2.22185	-2.59641	0.00253271				-2.59641	0.00253271
2008-04-30		Ax-391	2.22185	-2.59641	0.00253271				-2.59641	0.00253271
2008-04-30		Ax-393	2.22185	-2.59641	0.00253271				-2.59641	0.00253271
2008-04-29		Ax-394	2.22185	-2.59641	0.00253271	0.161515			-2.59641	0.00253271	0.0974737	0.0974737
2008-04-29		Ax-395	2.22185	-2.59641	0.00253271	0.259916			-2.59641	0.00253271	0.196197
