# Supplementary material for: How Has the Hazard to Humans of Microorganisms Found in Atmospheric Aerosol in the South of Western Siberia Changed over 10 Years?
Source: Int J Environ Res Public Health. 2020 Mar 3;17(5):1651. doi: 10.3390/ijerph17051651 (PMC7084375; doi:10.3390/ijerph17051651)
Supplement: Supplementary file 1 [file ijerph-17-01651-s001.zip › Table S10.xlsx]

## Sheet: Лист1
Date of sampling	Time of sampling	Isolates' codes	log10 of isolates' quantity in samples		Part of the maximum quantity		Maximum for each year	Maximum for session		Part of the maximum quantity
2012-01-25	background	K2	2.61979	-0.361728	0.434783		2.98152	4.22509	-1.60531	0.0248139
2012-01-25	background	K3	2.61979	-0.361728	0.434783			4.22509	-1.60531	0.0248139
2012-01-25	background	K4	2.61979	-0.361728	0.434783				-1.60531	0.0248139
2012-01-25	400-430	K5	2.76592	-0.2156	0.608696				-1.45918	0.0347395
2012-01-25	400-430	K6	2.76592	-0.2156	0.608696				-1.45918	0.0347395
2012-01-25	1600-1630	K8	2.98152	0	1				-1.24358	0.057072
2012-01-25	2200-2230	K12	1.61979	-1.36173	0.0434783				-2.60531	0.00248139
2012-01-25	2200-2230	K13	1.61979	-1.36173	0.0434783				-2.60531	0.00248139
2012-04-05		Sf1
2012-04-05		Sf2
2012-04-05		Sf3
2012-04-05		Sf4
2012-04-05		Sf5
2012-04-05		Sf6
2012-04-05		Sf7
2012-04-05		Sf8
2012-04-05		Sf9
2012-04-05		Sf10
2012-04-05		Sf11
2012-04-05		Sf12
2012-04-05		Sf13
2012-04-05		Sf14
2012-04-05		Sf15
2012-04-05		Sf16
2012-04-05		Sf17
2012-04-05		Sf18
2012-04-05		Sf19
2012-04-05		Sf20
2012-04-26	background	Sf21
2012-04-26	background	Sf22
2012-04-26	background	Sf23
2012-04-26	background	Sf24
2012-04-26	background	Sf25
2012-04-26	background	Sf26
2012-04-26	background	Sf27
2012-04-26	background	Sf28
2012-04-26	background	Sf29
2012-04-26	background	Sf30
2012-04-26	background	Sf31
2012-04-26	background	Sf32
2012-04-26	background	Sf33
2012-04-26	background	Sf34
2012-04-26	background	Sf35
2012-05-17	400-430	St48	1.92082	-1.0607	0.0869565				-2.30428	0.00496278
2012-06-20	1000-1030	St70	2.31876	-0.662758	0.217391				-1.90634	0.0124069
2012-06-20	1600-16-30	St71	1.61979	-1.36173	0.0434783				-2.60531	0.00248139
2012-06-20	1600-16-30	St72	1.61979	-1.36173	0.0434783				-2.60531	0.00248139
2012-06-20	2200-2230	St73	1.61979	-1.36173	0.0434783				-2.60531	0.00248139
2012-06-20	2200-2230	St74	1.61979	-1.36173	0.0434783				-2.60531	0.00248139
2012-06-20	400-430	St75	0.809894	-2.17162	0.00673562				-3.4152	0.000384415
2012-06-20	400-430	St76	0.809894	-2.17162	0.00673562				-3.4152	0.000384415
2012-06-20	1000-1030	St77	2.31876	-0.662758	0.217391				-1.90634	0.0124069
2012-06-20	1600-16-30	St78	1.61979	-1.36173	0.0434783				-2.60531	0.00248139
2012-07-11	400-430	St79	2.96221	-0.0193052	0.956522				-1.26288	0.0545906
2012-07-11	400-430	St80	2.96221	-0.0193052	0.956522				-1.26288	0.0545906
2012-07-11	400-430	St81	2.96221	-0.0193052	0.956522				-1.26288	0.0545906
2012-07-11	400-430	St82	2.96221	-0.0193052	0.956522				-1.26288	0.0545906
2012-07-11	400-430	St83	2.96221	-0.0193052	0.956522				-1.26288	0.0545906
2012-07-11	400-430	St84	2.96221	-0.0193052	0.956522				-1.26288	0.0545906
2012-07-11	2200-2230	St85	2.22185	-0.759668	0.173913				-2.00325	0.00992556
2012-07-11	1600-16-30	St86	2.22185	-0.759668	0.173913				-2.00325	0.00992556
2012-08-15	1000-1030	St105	0.809894	-2.17162	0.00673562				-3.4152	0.000384415
2012-08-15	1600-16-30	St106	0.809894	-2.17162	0.00673562				-3.4152	0.000384415
2012-09-13	400-430	St107	0.809894	-2.17162	0.00673562				-3.4152	0.000384415
2012-09-13	1000-1030	St108	0.809894	-2.17162	0.00673562				-3.4152	0.000384415
2012-09-13	1000-1030	St109	0.809894	-2.17162	0.00673562				-3.4152	0.000384415
2012-11-15	1600-16-30	St116	0.809894	-2.17162	0.00673562				-3.4152	0.000384415
2012-11-15	400-430	St117	0.809894	-2.17162	0.00673562				-3.4152	0.000384415
2012-11-15	1000-1030	St118	0.809894	-2.17162	0.00673562				-3.4152	0.000384415
2012-12-12	1600-1630	St152	1.92082	-1.0607	0.0869565				-2.30428	0.00496278
2012-12-12	1600-1630	St153	1.92082	-1.0607	0.0869565				-2.30428	0.00496278
2012-12-12	1600-1630	St154	1.92082	-1.0607	0.0869565				-2.30428	0.00496278
2012-12-12	1600-1630	St155	1.92082	-1.0607	0.0869565				-2.30428	0.00496278
2012-12-12	400-430	St156	1.61979	-1.36173	0.0434783				-2.60531	0.00248139
2012-12-12	2200-2230	St157	2.31876	-0.662758	0.217391				-1.90634	0.0124069
2012-12-12	2200-2230	St158	2.31876	-0.662758	0.217391				-1.90634	0.0124069
2012-12-12	2200-2230	St159	2.31876	-0.662758	0.217391				-1.90634	0.0124069
2012-12-12	2200-2230	St160	2.31876	-0.662758	0.217391				-1.90634	0.0124069
2012-12-12	1000-1030	St161	0.809894	-2.17162	0.00673562				-3.4152	0.000384415
2012-12-12	1000-1030	St162	0.809894	-2.17162	0.00673562				-3.4152	0.000384415
2012-12-12	400-430	St163	1.61979	-1.36173	0.0434783	0.256114	0.256114		-2.60531	0.00248139	0.0146169	0.0146169
2012-12-12	2200-2230	St166	2.31876	-0.662758	0.217391	0.331389			-1.90634	0.0124069	0.018913
2013-01-16	400-430	St167	1.61979	-2.04922	0.00892857		3.66901		-2.60531	0.00248139
2013-01-16	background	St168
2013-01-16	2200-2230	St169	2.46489	-1.20412	0.0625				-1.76021	0.0173697
2013-01-16	2200-2230	St170	2.46489	-1.20412	0.0625				-1.76021	0.0173697
2013-01-16	1600-1630	St171	3.05115	-0.617854	0.241071				-1.17394	0.0669975
2013-01-16	1600-1630	St172	3.05115	-0.617854	0.241071				-1.17394	0.0669975
2013-01-16	1600-1630	St173	3.05115	-0.617854	0.241071				-1.17394	0.0669975
2013-01-16	1600-1630	St174	3.05115	-0.617854	0.241071				-1.17394	0.0669975
2013-01-16	2200-2230	St175	2.46489	-1.20412	0.0625				-1.76021	0.0173697
2013-01-16	2200-2230	St176	2.46489	-1.20412	0.0625				-1.76021	0.0173697
2013-01-16	1000-1030	St177	2.46489	-1.20412	0.0625				-1.76021	0.0173697
2013-01-16	1000-1030	St178	2.46489	-1.20412	0.0625				-1.76021	0.0173697
2013-01-16	2200-2230	St179	2.46489	-1.20412	0.0625				-1.76021	0.0173697
2013-01-16	1600-1630	St180	3.05115	-0.617854	0.241071				-1.17394	0.0669975
2013-01-16	1000-1030	St181	2.46489	-1.20412	0.0625				-1.76021	0.0173697
2013-01-16	1600-1630	St182	3.05115	-0.617854	0.241071				-1.17394	0.0669975
2013-01-16	1600-1630	St183	3.05115	-0.617854	0.241071				-1.17394	0.0669975
2013-01-16	400-430	St184	1.61979	-2.04922	0.00892857				-2.60531	0.00248139
2013-01-16	400-430	St185	1.61979	-2.04922	0.00892857				-2.60531	0.00248139
2013-02-19	400-430	St200	0.809894	-2.85911	0.00138321				-3.4152	0.000384415
2013-02-19	1000-1030	St201	0.809894	-2.85911	0.00138321				-3.4152	0.000384415
2013-02-19	1600-1630	St202	0.809894	-2.85911	0.00138321				-3.4152	0.000384415
2013-05-15	background	St260	0.809894	-2.85911	0.00138321				-3.4152	0.000384415
2013-05-15	background	St261	0.809894	-2.85911	0.00138321				-3.4152	0.000384415
2013-05-15	400-430	St262	1.92082	-1.74819	0.0178571				-2.30428	0.00496278
2013-05-15	400-430	St263	1.92082	-1.74819	0.0178571				-2.30428	0.00496278
2013-05-15	400-430	St264	1.92082	-1.74819	0.0178571				-2.30428	0.00496278
2013-05-15	1000-1030	St265	0.809894	-2.85911	0.00138321				-3.4152	0.000384415
2013-05-15	2200-2230	St266	0.809894	-2.85911	0.00138321				-3.4152	0.000384415
2013-05-15	2200-2230	St267	0.809894	-2.85911	0.00138321				-3.4152	0.000384415
2013-05-15	2200-2230	St268	0.809894	-2.85911	0.00138321				-3.4152	0.000384415
2013-05-15	400-430	St270	1.92082	-1.74819	0.0178571				-2.30428	0.00496278
2013-05-15	1000-1030	St271	0.809894	-2.85911	0.00138321				-3.4152	0.000384415
2013-05-15	400-430	St272	1.92082	-1.74819	0.0178571				-2.30428	0.00496278
2013-06-19	1000-1030	St285	1.61979	-2.04922	0.00892857				-2.60531	0.00248139
2013-06-19	1600-1630	St286	2.09691	-1.5721	0.0267857				-2.12818	0.00744417
2013-06-19	2200-2230	St287	2.09691	-1.5721	0.0267857				-2.12818	0.00744417
2013-06-19	2200-2230	St288	2.09691	-1.5721	0.0267857				-2.12818	0.00744417
2013-06-19	1600-1630	St289	2.09691	-1.5721	0.0267857				-2.12818	0.00744417
2013-06-19	1600-1630	St290	2.09691	-1.5721	0.0267857				-2.12818	0.00744417
2013-06-19	1600-1630	St291	2.09691	-1.5721	0.0267857				-2.12818	0.00744417
2013-06-19	2200-2230	St292	2.09691	-1.5721	0.0267857				-2.12818	0.00744417
2013-06-19	2200-2230	St293	2.09691	-1.5721	0.0267857				-2.12818	0.00744417
2013-06-19	2200-2230	St294	2.09691	-1.5721	0.0267857				-2.12818	0.00744417
2013-06-19	2200-2230	St295	2.09691	-1.5721	0.0267857				-2.12818	0.00744417
2013-06-19	2200-2230	St296	2.09691	-1.5721	0.0267857				-2.12818	0.00744417
2013-06-19	2200-2230	St297	2.09691	-1.5721	0.0267857				-2.12818	0.00744417
2013-06-19	2200-2230	St298	2.09691	-1.5721	0.0267857				-2.12818	0.00744417
2013-06-19	2200-2230	St299	2.09691	-1.5721	0.0267857				-2.12818	0.00744417
2013-06-19	2200-2230	St300	2.09691	-1.5721	0.0267857				-2.12818	0.00744417
2013-06-19	400-430	St301	0.809894	-2.85911	0.00138321				-3.4152	0.000384415
2013-06-19	2200-2230	St302	2.09691	-1.5721	0.0267857				-2.12818	0.00744417
2013-06-19	2200-2230	St303	2.09691	-1.5721	0.0267857				-2.12818	0.00744417
2013-06-19	2200-2230	St304	2.09691	-1.5721	0.0267857				-2.12818	0.00744417
2013-06-19	2200-2230	St305	2.09691	-1.5721	0.0267857				-2.12818	0.00744417
2013-07-17	1000-1030	St342	2.22185	-1.44716	0.0357143				-2.00325	0.00992556
2013-07-17	1000-1030	St343	2.22185	-1.44716	0.0357143				-2.00325	0.00992556
2013-07-17	1000-1030	St344	2.22185	-1.44716	0.0357143				-2.00325	0.00992556
2013-07-17	1000-1030 6-10 0С	St345	2.31876	-1.35025	0.0446429				-1.90634	0.0124069
2013-07-17	1000-1030	St347	2.22185	-1.44716	0.0357143				-2.00325	0.00992556
2013-07-17	1000-1030	St348	2.22185	-1.44716	0.0357143				-2.00325	0.00992556
2013-07-17	1600-1630	St349	0.809894	-2.85911	0.00138321				-3.4152	0.000384415
2013-07-17	1000-1030 6-10 0С	St404	2.31876	-1.35025	0.0446429				-1.90634	0.0124069
2013-07-17	1000-1030 6-10 0С	St405	2.31876	-1.35025	0.0446429				-1.90634	0.0124069
2013-07-17	1000-1030 6-10 0С	St406	2.31876	-1.35025	0.0446429				-1.90634	0.0124069
2013-08-14	400-430	St407	2.09691	-1.5721	0.0267857				-2.12818	0.00744417
2013-08-14	400-430	St408	2.09691	-1.5721	0.0267857				-2.12818	0.00744417
2013-08-14	1000-1030	St409	2.31876	-1.35025	0.0446429				-1.90634	0.0124069
2013-08-14	1600-1630	St410	3.4327	-0.236305	0.580357				-0.792392	0.16129
2013-08-14	1600-1630	St411	3.4327	-0.236305	0.580357				-0.792392	0.16129
2013-08-14	1600-1630	St412	3.4327	-0.236305	0.580357				-0.792392	0.16129
2013-08-14	1600-1630	St413	3.4327	-0.236305	0.580357				-0.792392	0.16129
2013-08-14	1600-1630	St414	3.4327	-0.236305	0.580357				-0.792392	0.16129
2013-08-14	1600-1630	St415	3.4327	-0.236305	0.580357				-0.792392	0.16129
2013-08-14	2200-2230	St416	3.48311	-0.185895	0.651786				-0.741982	0.181141
2013-08-14	2200-2230	St417	3.48311	-0.185895	0.651786				-0.741982	0.181141
2013-08-14	2200-2230	St418	3.48311	-0.185895	0.651786				-0.741982	0.181141
2013-08-14	1000-1030	St419	2.31876	-1.35025	0.0446429				-1.90634	0.0124069
2013-08-14	1000-1030	St420	2.31876	-1.35025	0.0446429				-1.90634	0.0124069
2013-08-14	1600-1630	St421	3.4327	-0.236305	0.580357				-0.792392	0.16129
2013-08-14	1600-1630	St422	3.4327	-0.236305	0.580357				-0.792392	0.16129
2013-08-14	1600-1630	St423	3.4327	-0.236305	0.580357				-0.792392	0.16129
2013-08-14	1600-1630	St424	3.4327	-0.236305	0.580357				-0.792392	0.16129
2013-08-14	2200-2230	St425	3.48311	-0.185895	0.651786				-0.741982	0.181141
2013-08-14	2200-2230	St426	3.48311	-0.185895	0.651786				-0.741982	0.181141
2013-08-14	400-430 6-10 0С	St427	1.92082	-1.74819	0.0178571				-2.30428	0.00496278
2013-08-14	1600-1630 6-10 0С	St433	3.66901	0	1				-0.556087	0.277916
2013-08-14	1600-1630 6-10 0С	St434	3.66901	0	1				-0.556087	0.277916
2013-08-14	1600-1630 6-10 0С	St437	3.66901	0	1				-0.556087	0.277916
2013-08-14	1600-1630 6-10 0С	St442	3.66901	0	1				-0.556087	0.277916
2013-09-18	1600-1630 6-10 0С	St495	3.66901	0	1				-0.556087	0.277916
2013-09-18	2200-2230 6-10 0С	St497	3.31876	-0.350248	0.446429				-0.906335	0.124069
2013-10-16	background	St546	1.61979	-2.04922	0.00892857				-2.60531	0.00248139
2013-10-17	400-430	St547	2.09691	-1.5721	0.0267857				-2.12818	0.00744417
2013-10-17	400-430	St548	2.09691	-1.5721	0.0267857				-2.12818	0.00744417
2013-10-17	400-430	St549	2.09691	-1.5721	0.0267857				-2.12818	0.00744417
2013-10-16	2200-2230	St551	1.92082	-1.74819	0.0178571				-2.30428	0.00496278
2013-10-16	2200-2230	St552	1.92082	-1.74819	0.0178571				-2.30428	0.00496278
2013-10-16	1000-1030	St553	0.809894	-2.85911	0.00138321				-3.4152	0.000384415
2013-10-16	1000-1030	St554	0.809894	-2.85911	0.00138321				-3.4152	0.000384415
2013-10-17	400-430	St555	2.09691	-1.5721	0.0267857				-2.12818	0.00744417
2013-10-16	1600-1630	St556	0.809894	-2.85911	0.00138321				-3.4152	0.000384415
2013-12-18	background	St574
2013-12-18	background	St575
2013-12-18	background	St576
2013-12-19	400-430	St577	2.09691	-1.5721	0.0267857				-2.12818	0.00744417
2013-12-19	400-430	St578	2.09691	-1.5721	0.0267857				-2.12818	0.00744417
2013-12-19	400-430	St579	2.09691	-1.5721	0.0267857				-2.12818	0.00744417
2013-12-18	1000-1030	St580	1.61979	-2.04922	0.00892857				-2.60531	0.00248139
2013-12-18	1600-1630	St581	2.09691	-1.5721	0.0267857				-2.12818	0.00744417
2013-12-18	1600-1630	St582	2.09691	-1.5721	0.0267857				-2.12818	0.00744417
2013-12-18	1600-1630	St583	2.09691	-1.5721	0.0267857				-2.12818	0.00744417
2013-12-18	2200-2230	St584	1.92082	-1.74819	0.0178571				-2.30428	0.00496278
2013-12-18	2200-2230	St585	1.92082	-1.74819	0.0178571				-2.30428	0.00496278
2013-12-18	background 6-10 0С	St586
2013-12-18	background 6-10 0С	St587
2013-12-19	400-430 6-10 0С	St588	2.31876	-1.35025	0.0446429				-1.90634	0.0124069
2013-12-19	400-430 6-10 0С	St589	2.31876	-1.35025	0.0446429				-1.90634	0.0124069
2013-12-18	1000-1030 6-10 0С	St590	2.09691	-1.5721	0.0267857				-2.12818	0.00744417
2013-12-18	2200-2230 6-10 0С	St591	1.61979	-2.04922	0.00892857				-2.60531	0.00248139
2013-12-18	1000-1030	St595	1.61979	-2.04922	0.00892857	0.158892	0.160583		-2.60531	0.00248139	0.0441585	0.0441585
2013-12-18	1600-1630	St598	2.09691	-1.5721	0.0267857	0.266731			-2.12818	0.00744417	0.0741287
2014-01-15	background	St599					3.99819
2014-01-15	background	St600
2014-01-15	1000-1030	St601	0.809894	-3.18829	0.000648198				-3.4152	0.000384415
2014-01-15	1000-1030	St602	0.809894	-3.18829	0.000648198				-3.4152	0.000384415
2014-01-15	1000-1030	St603	0.809894	-3.18829	0.000648198				-3.4152	0.000384415
2014-01-15	1000-1030	St604	0.809894	-3.18829	0.000648198				-3.4152	0.000384415
2014-01-15	1000-1030	St605	0.809894	0.809894	6.45497				-3.4152	0.000384415
2014-01-15	1000-1030	St606	0.809894	-3.18829	0.000648198				-3.4152	0.000384415
2014-01-15	1600-1630	St607	1.61979	-2.3784	0.0041841				-2.60531	0.00248139
2014-01-15	1000-1030	St608	0.809894	-3.18829	0.000648198				-3.4152	0.000384415
2014-01-15	1000-1030	St609	0.809894	-3.18829	0.000648198				-3.4152	0.000384415
2014-01-15	1600-1630 6-10 0С	St610	1.61979	-2.3784	0.0041841				-2.60531	0.00248139
2014-01-15	1600-1630	St611	1.61979	-2.3784	0.0041841				-2.60531	0.00248139
2014-01-15	2200-2230	St612	0.809894	-3.18829	0.000648198				-3.4152	0.000384415
2014-01-15	2200-2230	St613	0.809894	-3.18829	0.000648198				-3.4152	0.000384415
2014-02-13	background	St619	1.92082	-2.07737	0.0083682				-2.30428	0.00496278
2014-02-13	background	St 629	1.92082	-2.07737	0.0083682				-2.30428	0.00496278
2014-02-13	1000-1030	St 630	1.61979	-2.3784	0.0041841				-2.60531	0.00248139
2014-02-13	2200-2230	St 631	1.61979	-2.3784	0.0041841				-2.60531	0.00248139
2014-03-13	1000-1030	St 632	1.61979	-2.3784	0.0041841				-2.60531	0.00248139
2014-03-13	1600-1630	St 633	1.92082	-2.07737	0.0083682				-2.30428	0.00496278
2014-03-13	1600-1630	St 634	1.92082	-2.07737	0.0083682				-2.30428	0.00496278
2014-03-13	2200-2230	St 635	1.92082	-2.07737	0.0083682				-2.30428	0.00496278
2014-03-13	2200-2230	St 636	1.92082	-2.07737	0.0083682				-2.30428	0.00496278
2014-03-14	400-430	St 637	0.809894	-3.18829	0.000648198				-3.4152	0.000384415
2014-03-13	2200-2230	St 638	1.92082	-2.07737	0.0083682				-2.30428	0.00496278
2014-04-17	background	St 642	1.61979	-2.3784	0.0041841				-2.60531	0.00248139
2014-04-18	400-430	St 644	2.22185	-1.77634	0.0167364				-2.00325	0.00992556
2014-04-18	400-430	St 645	2.22185	-1.77634	0.0167364				-2.00325	0.00992556
2014-04-18	400-430	St 646	2.22185	-1.77634	0.0167364				-2.00325	0.00992556
2014-04-18	400-430	St 647	2.22185	-1.77634	0.0167364				-2.00325	0.00992556
2014-04-18	400-430	St 648	2.22185	-1.77634	0.0167364				-2.00325	0.00992556
2014-04-17	1000-1030	St 649	1.61979	-2.3784	0.0041841				-2.60531	0.00248139
2014-04-17	1000-1030	St 650	1.61979	-2.3784	0.0041841				-2.60531	0.00248139
2014-04-17	1000-1030 6-10 0С	St 651	2.31876	-1.67943	0.0209205				-1.90634	0.0124069
2014-04-17	1000-1030 6-10 0С	St 652	2.31876	-1.67943	0.0209205				-1.90634	0.0124069
2014-04-17	1000-1030 6-10 0С	St 654	2.31876	-1.67943	0.0209205				-1.90634	0.0124069
2014-04-18	400-430	St 740	2.22185	-1.77634	0.0167364				-2.00325	0.00992556
2014-04-17	2200-2230	St 741	0.809894	-3.18829	0.000648198				-3.4152	0.000384415
2014-04-17	1600-1630	St 742	0.809894	-3.18829	0.000648198				-3.4152	0.000384415
2014-04-17	1600-1630	St 743	0.809894	-3.18829	0.000648198				-3.4152	0.000384415
2014-04-17	1600-1630	St 744	0.809894	-3.18829	0.000648198				-3.4152	0.000384415
2014-04-17	1000-1030	St 745	1.61979	-2.3784	0.0041841				-2.60531	0.00248139
2014-04-17	1000-1030	St 746	1.61979	-2.3784	0.0041841				-2.60531	0.00248139
2014-05-21	400-430	St 760	0.809894	-3.18829	0.000648198				-3.4152	0.000384415
2014-05-20	1000-1030	St 761	0.809894	-3.18829	0.000648198				-3.4152	0.000384415
2014-05-20	1000-1030	St 762	0.809894	-3.18829	0.000648198				-3.4152	0.000384415
2014-05-20	1600-1630	St 763	0.809894	-3.18829	0.000648198				-3.4152	0.000384415
2014-05-20	1600-1630	St 764	0.809894	-3.18829	0.000648198				-3.4152	0.000384415
2014-05-20	2200-2230	St 765	0.809894	-3.18829	0.000648198				-3.4152	0.000384415
2014-05-20	2200-2230	St 766	0.809894	-3.18829	0.000648198				-3.4152	0.000384415
2014-06-17	1000-1030	St 767	3.03476	-0.963425	0.108787				-1.19033	0.0645161
2014-06-17	1000-1030	St 768	3.03476	-0.963425	0.108787				-1.19033	0.0645161
2014-06-17	1000-1030	St 769	3.03476	-0.963425	0.108787				-1.19033	0.0645161
2014-06-17	1000-1030	St 770	3.03476	-0.963425	0.108787				-1.19033	0.0645161
2014-06-17	1000-1030	St 771	3.03476	-0.963425	0.108787				-1.19033	0.0645161
2014-06-17	1000-1030	St 772	3.03476	-0.963425	0.108787				-1.19033	0.0645161
2014-06-17	1600-1630	St 773	1.61979	-2.3784	0.0041841				-2.60531	0.00248139
2014-06-17	1000-1030	St 774	3.03476	-0.963425	0.108787				-1.19033	0.0645161
2014-06-17	1600-1630	St 777	1.61979	-2.3784	0.0041841				-2.60531	0.00248139
2014-07-16	400-430	St 842	2.09691	-1.90128	0.0125523				-2.12818	0.00744417
2014-07-16	400-430	St 843	2.09691	-1.90128	0.0125523				-2.12818	0.00744417
2014-07-16	400-430	St 844	2.09691	-1.90128	0.0125523				-2.12818	0.00744417
2014-07-15	1000-1030	St 845	3.91425	-0.0839317	0.824268				-0.310839	0.488834
2014-07-15	1000-1030	St 846	3.91425	-0.0839317	0.824268				-0.310839	0.488834
2014-07-15	1600-1630	St 847	2.39794	-1.60025	0.0251046				-1.82715	0.0148883
2014-07-15	1600-1630	St 848	2.39794	-1.60025	0.0251046				-1.82715	0.0148883
2014-07-15	2200-2230	St 853	0.809894	-3.18829	0.000648198				-3.4152	0.000384415
2014-07-15	1600-1630 6-10 0С	St 868	0.809894	-3.18829	0.000648198				-3.4152	0.000384415
2014-07-15	1000-1030 6-10 0С	St 870	3.99819	0	1				-0.226907	0.593052
2014-07-15	1000-1030 6-10 0С	St 871	3.99819	0	1				-0.226907	0.593052
2014-07-15	1000-1030 6-10 0С	St 872	3.99819	0	1				-0.226907	0.593052
2014-07-15	1000-1030 6-10 0С	St 873	3.99819	0	1				-0.226907	0.593052
2014-07-15	2200-2230 6-10 0С	St 875	3.08219	-0.916	0.121339				-1.14291	0.0719603
2014-07-15	2200-2230 6-10 0С	St 876	3.08219	-0.916	0.121339				-1.14291	0.0719603
2014-07-15	2200-2230 6-10 0С	St 877	3.08219	-0.916	0.121339				-1.14291	0.0719603
2014-07-15	2200-2230 6-10 0С	St 879	3.08219	-0.916	0.121339				-1.14291	0.0719603
2014-07-15	1000-1030 6-10 0С	St 880	3.99819	0	1				-0.226907	0.593052
2014-07-15	1000-1030 6-10 0С	St 881	3.99819	0	1				-0.226907	0.593052
2014-12-17	400-430	St 988	1.61979	-2.3784	0.0041841				-2.60531	0.00248139
2014-12-16	1000-1030	St 989	1.92082	-2.07737	0.0083682				-2.30428	0.00496278
2014-12-16	1000-1030	St 990	1.92082	-2.07737	0.0083682				-2.30428	0.00496278
2014-12-16	2200-2230	St 991	2.09691	-1.90128	0.0125523				-2.12818	0.00744417
2014-12-16	2200-2230	St 992	2.09691	-1.90128	0.0125523	0.190115	0.190115		-2.12818	0.00744417	0.0666303	0.0666303
2014-12-17	400-430	St 999	1.61979	-2.3784	0.0041841	0.745858			-2.60531	0.00248139	0.165436
2015-01-16	400-430	St1001	2.22185	-0.30103	0.5		2.52288		-2.00325	0.00992556
2015-01-16	400-430	St1002	2.22185	-0.30103	0.5				-2.00325	0.00992556
2015-01-16	400-430	St1003	2.22185	-0.30103	0.5				-2.00325	0.00992556
2015-01-16	400-430	St1004	2.22185	-0.30103	0.5				-2.00325	0.00992556
2015-01-15	1000-1030	St1005	0.809894	-1.71298	0.0193649				-3.4152	0.000384415
2015-01-15	1000-1030	St1006	0.809894	-1.71298	0.0193649				-3.4152	0.000384415
2015-01-15	1600-1630	St1007	0.809894	-1.71298	0.0193649				-3.4152	0.000384415
2015-01-15	1600-1630	St1008	0.809894	-1.71298	0.0193649				-3.4152	0.000384415
2015-01-15	2200-2230	St1009	0.809894	-1.71298	0.0193649				-3.4152	0.000384415
2015-01-15	2200-2230	St1010	0.809894	-1.71298	0.0193649				-3.4152	0.000384415
2015-02-17	background	Cb-35	0.809894	-1.71298	0.0193649				-3.4152	0.000384415
2015-02-17	1000-1030	Cb-36	2.52288	0	1				-1.70222	0.0198511
2015-02-17	1000-1030	Cb-37	2.52288	0	1				-1.70222	0.0198511
2015-02-17	1000-1030	Cb-38	2.52288	0	1				-1.70222	0.0198511
2015-02-17	1000-1030	Cb-39	2.52288	0	1				-1.70222	0.0198511
2015-02-17	1000-1030	Cb-40	2.52288	0	1				-1.70222	0.0198511
2015-02-17	1000-1030	Cb-41	2.52288	0	1				-1.70222	0.0198511
2015-02-17	2200-2230	Cb-42	2.09691	-0.425969	0.375				-2.12818	0.00744417
2015-02-17	2200-2230	Cb-43	2.09691	-0.425969	0.375				-2.12818	0.00744417
2015-02-17	2200-2230	Cb-44	2.09691	-0.425969	0.375				-2.12818	0.00744417
2015-02-17	1000-1030	Cb-45	2.52288	0	1				-1.70222	0.0198511
2015-02-17	2200-2230	Cb-46	2.09691	-0.425969	0.375				-2.12818	0.00744417
2015-04-14	background	Cb-55	1.61979	-0.90309	0.125				-2.60531	0.00248139
2015-04-14	1000-1030	Cb-56	2.52288	0	1				-1.70222	0.0198511
2015-04-14	1000-1030	Cb-57	2.52288	0	1				-1.70222	0.0198511
2015-04-14	1000-1030	Cb-58	2.52288	0	1				-1.70222	0.0198511
2015-04-14	1000-1030	Cb-59	2.52288	0	1				-1.70222	0.0198511
2015-04-14	1000-1030	Cb-60	2.52288	0	1				-1.70222	0.0198511
2015-04-15	400-430 6-10 0С	Cb-61	1.61979	-0.90309	0.125				-2.60531	0.00248139
2015-04-14	1000-1030 6-10 0С	Cb-62	2.46489	-0.0579919	0.875				-1.76021	0.0173697
2015-04-14	1000-1030 6-10 0С	Cb-63	2.46489	-0.0579919	0.875				-1.76021	0.0173697
2015-04-14	1000-1030 6-10 0С	Cb-64	2.46489	-0.0579919	0.875				-1.76021	0.0173697
2015-04-14	1000-1030 6-10 0С	Cb-65	2.46489	-0.0579919	0.875				-1.76021	0.0173697
2015-04-14	1000-1030 6-10 0С	Cb-66	2.46489	-0.0579919	0.875				-1.76021	0.0173697
2015-04-14	1000-1030 6-10 0С	Cb-67	2.46489	-0.0579919	0.875				-1.76021	0.0173697
2015-06-16	background	Cb-104	1.61979	-0.90309	0.125				-2.60531	0.00248139
2015-06-17	400-430	Cb-105	2.09691	-0.425969	0.375				-2.12818	0.00744417
2015-06-17	400-430	Cb-107	2.09691	-0.425969	0.375				-2.12818	0.00744417
2015-06-16	1600-1630	Cb-108	1.61979	-0.90309	0.125				-2.60531	0.00248139
2015-06-16	1600-1630	Cb-110	1.61979	-0.90309	0.125				-2.60531	0.00248139
2015-06-16	2200-2230	Cb-111	2.22185	-0.30103	0.5				-2.00325	0.00992556
2015-06-16	2200-2230	Cb-112	2.22185	-0.30103	0.5				-2.00325	0.00992556
2015-06-16	2200-2230	Cb-113	2.22185	-0.30103	0.5				-2.00325	0.00992556
2015-06-16	background	Cb-115	1.61979	-0.90309	0.125				-2.60531	0.00248139
2015-06-16	400-430 6-10 0С	Cb-117	1.61979	-0.90309	0.125				-2.60531	0.00248139
2015-06-16	400-430 6-10 0С	Cb-118	1.61979	-0.90309	0.125				-2.60531	0.00248139
2015-06-17	400-430	Cb160	2.09691	-0.425969	0.375				-2.12818	0.00744417
2015-06-17	400-430	Cb161	2.09691	-0.425969	0.375				-2.12818	0.00744417
2015-06-16	1600-1630	Cb162	1.61979	-0.90309	0.125				-2.60531	0.00248139
2015-06-16	1600-1630	Cb163	1.61979	-0.90309	0.125				-2.60531	0.00248139
2015-06-16	2200-2230	Cb164	2.22185	-0.30103	0.5				-2.00325	0.00992556
2015-07-14	2200-2230	Cb183	2.31876	-0.20412	0.625				-1.90634	0.0124069
2015-07-14	background	Cb184	1.61979	-0.90309	0.125				-2.60531	0.00248139
2015-07-15	400-430	Cb185	0.809894	-1.71298	0.0193649				-3.4152	0.000384415
2015-07-14	1000-1030	Cb186	1.61979	-0.90309	0.125				-2.60531	0.00248139
2015-07-14	1600-1630	Cb187	2.31876	-0.20412	0.625				-1.90634	0.0124069
2015-07-14	1600-1630	Cb188	2.31876	-0.20412	0.625				-1.90634	0.0124069
2015-07-14	1600-1630	Cb189	2.31876	-0.20412	0.625				-1.90634	0.0124069
2015-07-14	1600-1630	Cb190	2.31876	-0.20412	0.625				-1.90634	0.0124069
2015-07-14	1600-1630	Cb191	2.31876	-0.20412	0.625				-1.90634	0.0124069
2015-07-14	2200-2230	Cb192	2.31876	-0.20412	0.625				-1.90634	0.0124069
2015-07-14	2200-2230	Cb193	2.31876	-0.20412	0.625				-1.90634	0.0124069
2015-10-14	400-430	Cb285	2.22185	-0.30103	0.5				-2.00325	0.00992556
2015-10-14	400-430	Cb286	2.22185	-0.30103	0.5				-2.00325	0.00992556
2015-10-14	400-430	Cb287	2.22185	-0.30103	0.5				-2.00325	0.00992556
2015-10-14	400-430	Cb288	2.22185	-0.30103	0.5				-2.00325	0.00992556
2015-10-13	1000-1030	Cb289	1.61979	-0.90309	0.125				-2.60531	0.00248139
2015-10-13	2200-2230	Cb290	0.809894	-1.71298	0.0193649				-3.4152	0.000384415
2015-10-13	2200-2230	Cb291	0.809894	-1.71298	0.0193649				-3.4152	0.000384415
2015-10-14	400-430	Cb-298	2.22185	-0.30103	0.5				-2.00325	0.00992556
2015-10-14	400-430	Cb-299	2.22185	-0.30103	0.5	0.473445	0.473445		-2.00325	0.00992556	0.0093984	0.0093984
2015-10-13	2200-2230	Cb-300	0.809894	-1.71298	0.0193649	0.341813			-3.4152	0.000384415	0.00678537
2016-01-19	1000-1030	Cb-301	1.61979	-2.60531	0.00248139		4.22509		-2.60531	0.00248139
2016-01-20	400-430	Cb-302	1.92082	-2.30428	0.00496278				-2.30428	0.00496278
2016-01-19	2200-2230	Cb-303	1.61979	-2.60531	0.00248139				-2.60531	0.00248139
2016-01-19	1000-1030	Cb-309	1.61979	-2.60531	0.00248139				-2.60531	0.00248139
2016-01-19	2200-2230	Cb-310	1.61979	-2.60531	0.00248139				-2.60531	0.00248139
2016-02-17	400-430	Cb-317	2.09691	-2.12818	0.00744417				-2.12818	0.00744417
2016-02-17	400-430	Cb-318	2.09691	-2.12818	0.00744417				-2.12818	0.00744417
2016-02-16	1000-1030	Cb-319	1.61979	-2.60531	0.00248139				-2.60531	0.00248139
2016-02-17	400-430	Cb-320	2.09691	-2.12818	0.00744417				-2.12818	0.00744417
2016-02-16	1000-1030	Cb-321	1.61979	-2.60531	0.00248139				-2.60531	0.00248139
2016-02-16	1600-1630	Cb-322	1.61979	-2.60531	0.00248139				-2.60531	0.00248139
2016-02-16	2200-2230	Cb-323	1.61979	-2.60531	0.00248139				-2.60531	0.00248139
2016-02-16	1000-1030	Cb-324	1.61979	-2.60531	0.00248139				-2.60531	0.00248139
2016-02-16	2200-2230	Cb-325	1.61979	-2.60531	0.00248139				-2.60531	0.00248139
2016-03-16	background	Cb-386	0.809894	-3.4152	0.000384415				-3.4152	0.000384415
2016-03-15	1600-1630	Cb-387	2.52288	-1.70222	0.0198511				-1.70222	0.0198511
2016-03-15	1600-1630	Cb-388	2.52288	-1.70222	0.0198511				-1.70222	0.0198511
2016-03-15	1600-1630	Cb-389	2.52288	-1.70222	0.0198511				-1.70222	0.0198511
2016-03-15	background	Cb-390	0.809894	-3.4152	0.000384415				-3.4152	0.000384415
2016-03-15	background	Cb-391	0.809894	-3.4152	0.000384415				-3.4152	0.000384415
2016-03-16	400-430	Cb-392	0.809894	-3.4152	0.000384415				-3.4152	0.000384415
2016-03-15	1600-1630	Cb-393	2.52288	-1.70222	0.0198511				-1.70222	0.0198511
2016-03-15	1600-1630	Cb-394	2.52288	-1.70222	0.0198511				-1.70222	0.0198511
2016-03-15	1000-1030	Cb-395	1.61979	-2.60531	0.00248139				-2.60531	0.00248139
2016-04-13	background	Cb-409	2.52288	-1.70222	0.0198511				-1.70222	0.0198511
2016-04-13	background	Cb-410	2.52288	-1.70222	0.0198511				-1.70222	0.0198511
2016-04-14	400-430	Cb-411	2.66118	-1.56391	0.0272953				-1.56391	0.0272953
2016-04-14	400-430	Cb-412	2.66118	-1.56391	0.0272953				-1.56391	0.0272953
2016-04-14	400-430	Cb-413	2.66118	-1.56391	0.0272953				-1.56391	0.0272953
2016-04-14	400-430	Cb-414	2.66118	-1.56391	0.0272953				-1.56391	0.0272953
2016-04-13	2200-2230	Cb-415	1.61979	-2.60531	0.00248139				-2.60531	0.00248139
2016-04-13	1000-1030	Cb-416	0.809894	-3.4152	0.000384415				-3.4152	0.000384415
2016-04-13	1000-1030	Cb-417	0.809894	-3.4152	0.000384415				-3.4152	0.000384415
2016-04-13	2200-2230	Cb-418	1.61979	-2.60531	0.00248139				-2.60531	0.00248139
2016-04-13	2200-2230	Cb-419	1.61979	-2.60531	0.00248139				-2.60531	0.00248139
2016-05-17	background	Cb-504	3.21085	-1.01424	0.0967742				-1.01424	0.0967742
2016-05-17	background	Cb-505	3.21085	-1.01424	0.0967742				-1.01424	0.0967742
2016-05-17	background	Cb-506	3.21085	-1.01424	0.0967742				-1.01424	0.0967742
2016-05-17	background	Cb-507	3.21085	-1.01424	0.0967742				-1.01424	0.0967742
2016-05-17	1000-1030	Cb-508	2.46489	-1.76021	0.0173697				-1.76021	0.0173697
2016-05-17	1000-1030	Cb-509	2.46489	-1.76021	0.0173697				-1.76021	0.0173697
2016-05-17	1000-1030	Cb-510	2.46489	-1.76021	0.0173697				-1.76021	0.0173697
2016-05-17	1600-1630	Cb-511	1.61979	-2.60531	0.00248139				-2.60531	0.00248139
2016-05-17	1600-1630	Cb-512	1.61979	-2.60531	0.00248139				-2.60531	0.00248139
2016-05-17	1600-1630	Cb-513	1.61979	-2.60531	0.00248139				-2.60531	0.00248139
2016-05-17	2200-2230	Cb-514	2.69897	-1.52612	0.0297767				-1.52612	0.0297767
2016-05-17	2200-2230	Cb-515	2.69897	-1.52612	0.0297767				-1.52612	0.0297767
2016-05-18	400-430	Cb-516	0.809894	-3.4152	0.000384415				-3.4152	0.000384415
2016-05-18	400-430	Cb-517	0.809894	-3.4152	0.000384415				-3.4152	0.000384415
2016-05-17	1000-1030	Cb-518	2.46489	-1.76021	0.0173697				-1.76021	0.0173697
2016-05-17	1000-1030	Cb-519	2.46489	-1.76021	0.0173697				-1.76021	0.0173697
2016-05-17	2200-2230	Cb-520	2.69897	-1.52612	0.0297767				-1.52612	0.0297767
2016-05-17	1000-1030	Cb-521	2.46489	-1.76021	0.0173697				-1.76021	0.0173697
2016-05-17	2200-2230	Cb-522	2.69897	-1.52612	0.0297767				-1.52612	0.0297767
2016-12-16	400-430	Сg-47	2.94201	-1.28309	0.0521092				-1.28309	0.0521092
2016-12-16	400-430	Сg-48	2.94201	-1.28309	0.0521092				-1.28309	0.0521092
2016-12-16	400-430	Сg-49	2.94201	-1.28309	0.0521092				-1.28309	0.0521092
2016-12-16	400-430	Сg-50	2.94201	-1.28309	0.0521092				-1.28309	0.0521092
2016-12-16	400-430	Сg-51	2.94201	-1.28309	0.0521092				-1.28309	0.0521092
2016-12-16	400-430	Сg-52	2.94201	-1.28309	0.0521092				-1.28309	0.0521092
2016-12-16	400-430	Сg-53	2.94201	-1.28309	0.0521092				-1.28309	0.0521092
2016-12-16	400-430	Сg-54	2.94201	-1.28309	0.0521092				-1.28309	0.0521092
2016-12-15	1000-1030	Сg-55	2.31876	-1.90634	0.0124069				-1.90634	0.0124069
2016-12-15	1000-1030	Сg-56	2.31876	-1.90634	0.0124069				-1.90634	0.0124069
2016-12-15	1000-1030	Сg-57	2.31876	-1.90634	0.0124069				-1.90634	0.0124069
2016-12-15	1000-1030	Сg-58	2.31876	-1.90634	0.0124069				-1.90634	0.0124069
2016-12-15	1600-1630	Сg-59	3.64098	-0.584116	0.260546				-0.584116	0.260546
2016-12-15	1600-1630	Сg-60	3.64098	-0.584116	0.260546				-0.584116	0.260546
2016-12-15	1600-1630	Сg-61	3.64098	-0.584116	0.260546				-0.584116	0.260546
2016-12-15	1600-1630	Сg-62	3.64098	-0.584116	0.260546				-0.584116	0.260546
2016-12-15	2200-2230	Сg-63	4.22509	0	1				0	1
2016-12-15	2200-2230	Сg-64	4.22509	0	1				0	1
2016-12-15	2200-2230	Сg-65	4.22509	0	1				0	1
2016-12-15	2200-2230	Сg-66	4.22509	0	1				0	1
2016-12-15	2200-2230	Сg-67	4.22509	0	1				0	1
2016-12-15	2200-2230	Сg-68	4.22509	0	1				0	1
2016-12-15	background	Сg-69	2.31876	-1.90634	0.0124069	0.121182			-1.90634	0.0124069	0.121182	0.121182
2016-12-15	2200-2230	Сg-70	4.22509	0	1	0.281877			0	1	0.281877
2006-06-15	400-430	Az-1	3.1383	-0.957641	0.110245		4.09594	4.09594	-0.957641	0.110245
2006-06-15	400-430	Az-2	3.1383	-0.957641	0.110245		4.09594		-0.957641	0.110245
2006-06-15	400-430	Az-3	3.1383	-0.957641	0.110245				-0.957641	0.110245
2006-06-15	400-430	Az-4	3.1383	-0.957641	0.110245				-0.957641	0.110245
2006-06-15	400-430	Az-5	3.1383	-0.957641	0.110245				-0.957641	0.110245
2006-06-15	400-430	Az-6	3.1383	-0.957641	0.110245				-0.957641	0.110245
2006-06-15	400-430	Az-7	3.1383	-0.957641	0.110245				-0.957641	0.110245
2006-06-15	400-430	Az-8	3.1383	-0.957641	0.110245				-0.957641	0.110245
2006-06-15	1000-1030	Az-9	3.74036	-0.355581	0.44098				-0.355581	0.44098
2006-06-15	1000-1030	Az-10	3.74036	-0.355581	0.44098				-0.355581	0.44098
2006-06-15	1000-1030	Az-11	3.74036	-0.355581	0.44098				-0.355581	0.44098
2006-06-15	1000-1030	Az-12	3.74036	-0.355581	0.44098				-0.355581	0.44098
2006-06-15	1000-1030	Az-13	3.74036	-0.355581	0.44098				-0.355581	0.44098
2006-06-15	1600-1630	Az-14	3	-1.09594	0.0801782				-1.09594	0.0801782
2006-06-15	1600-1630	Az-15	3	-1.09594	0.0801782				-1.09594	0.0801782
2006-06-15	1600-1630	Az-16	3	-1.09594	0.0801782				-1.09594	0.0801782
2006-06-15	1600-1630	Az-17	3	-1.09594	0.0801782				-1.09594	0.0801782
2006-06-15	2200-2230	Az-18	3.08219	-1.01376	0.096882				-1.01376	0.096882
2006-06-15	2200-2230	Az-19	3.08219	-1.01376	0.096882				-1.01376	0.096882
2006-06-15	2200-2230	Az-20	3.08219	-1.01376	0.096882				-1.01376	0.096882
2006-06-15	2200-2230	Az-21	3.08219	-1.01376	0.096882				-1.01376	0.096882
2006-06-15	2200-2230	Az-22	3.08219	-1.01376	0.096882				-1.01376	0.096882
2006-06-15	2200-2230	Az-23	3.08219	-1.01376	0.096882				-1.01376	0.096882
2006-06-15	2200-2230	Az-24	3.08219	-1.01376	0.096882				-1.01376	0.096882
2006-06-15	background	Az-25	2.09691	-1.99903	0.0100223				-1.99903	0.0100223
2006-06-15	background	Az-26	2.09691	-1.99903	0.0100223				-1.99903	0.0100223
2006-06-15	background	Az-27	2.09691	-1.99903	0.0100223				-1.99903	0.0100223
2006-06-15	background	Az-28	2.09691	-1.99903	0.0100223				-1.99903	0.0100223
2006-07-17	background	Az 84	3.35751	-0.738432	0.182628				-0.738432	0.182628
2006-07-17	background	Az 85	3.35751	-0.738432	0.182628				-0.738432	0.182628
2006-07-17	background	Az 86	3.35751	-0.738432	0.182628				-0.738432	0.182628
2006-07-17	background	Az 87	3.35751	-0.738432	0.182628				-0.738432	0.182628
2006-07-17	background	Az 88	3.35751	-0.738432	0.182628				-0.738432	0.182628
2006-07-17	background	Az 89	3.35751	-0.738432	0.182628				-0.738432	0.182628
2006-07-17	background	Az 90	3.35751	-0.738432	0.182628				-0.738432	0.182628
2006-07-17	background	Az 91	3.35751	-0.738432	0.182628				-0.738432	0.182628
2006-07-17	background	Az 92	3.35751	-0.738432	0.182628				-0.738432	0.182628
2006-07-17	background	Az 93	3.35751	-0.738432	0.182628				-0.738432	0.182628
2006-07-17	400-430	Az 94	3.31293	-0.783015	0.164811				-0.783015	0.164811
2006-07-17	400-430	Az 95	3.31293	-0.783015	0.164811				-0.783015	0.164811
2006-07-17	400-430	Az 96	3.31293	-0.783015	0.164811				-0.783015	0.164811
2006-07-17	400-430	Az 97	3.31293	-0.783015	0.164811				-0.783015	0.164811
2006-07-17	400-430	Az 98	3.31293	-0.783015	0.164811				-0.783015	0.164811
2006-07-17	400-430	Az 99	3.31293	-0.783015	0.164811				-0.783015	0.164811
2006-07-17	400-430	Az 100	3.31293	-0.783015	0.164811				-0.783015	0.164811
2006-07-17	400-430	Az 101	3.31293	-0.783015	0.164811				-0.783015	0.164811
2006-07-17	1000-1030	Az 102	4.09594	0	1				0	1
2006-07-17	1000-1030	Az 103	4.09594	0	1				0	1
2006-07-17	1000-1030	Az 104	4.09594	0	1				0	1
2006-07-17	1000-1030	AZ 105	4.09594	0	1				0	1
2006-07-17	1000-1030	Az 106	4.09594	0	1				0	1
2006-07-17	1000-1030	Az 107	4.09594	0	1				0	1
2006-07-17	1000-1030	Az 108	4.09594	0	1				0	1
2006-07-17	1000-1030	Az 109	4.09594	0	1				0	1
2006-07-17	1000-1030	Az 110	4.09594	0	1				0	1
2006-07-17	1600-1630	Az 111	3.3782	-0.717748	0.191537				-0.717748	0.191537
2006-07-17	1600-1630	Az 112	3.3782	-0.717748	0.191537				-0.717748	0.191537
2006-07-17	2200-2230	Az 113	3.05648	-1.03946	0.091314				-1.03946	0.091314
2006-07-17	2200-2230	Az 114	3.05648	-1.03946	0.091314				-1.03946	0.091314
2006-07-17	2200-2230	Az 115	3.05648	-1.03946	0.091314				-1.03946	0.091314
2006-07-17	2200-2230	Az 116	3.05648	-1.03946	0.091314				-1.03946	0.091314
2006-07-17	2200-2230	Az 117	3.05648	-1.03946	0.091314				-1.03946	0.091314
2006-07-17	2200-2230	Az 118	3.05648	-1.03946	0.091314				-1.03946	0.091314
2006-07-17	2200-2230	Az 119	3.05648	-1.03946	0.091314				-1.03946	0.091314
2006-07-17	2200-2230	Az 120	3.05648	-1.03946	0.091314				-1.03946	0.091314
2006-07-17	2200-2230	Az 121	3.05648	-1.03946	0.091314				-1.03946	0.091314
2006-07-17	2200-2230	Az 122	3.05648	-1.03946	0.091314				-1.03946	0.091314
2006-07-17	2200-2230	Az 123	3.05648	-1.03946	0.091314				-1.03946	0.091314
2006-07-17	2200-2230	Az 124	3.05648	-1.03946	0.091314				-1.03946	0.091314
2006-08-15	background	Az-162	2.04576	-2.05019	0.00890869				-2.05019	0.00890869
2006-08-15	1000-1030	Az-163	2.69897	-1.39697	0.0400891				-1.39697	0.0400891
2006-08-15	background	Az-164	2.04576	-2.05019	0.00890869				-2.05019	0.00890869
2006-08-15	1000-1030	Az-165	2.69897	-1.39697	0.0400891				-1.39697	0.0400891
2006-08-15	1000-1030	Az-166	2.69897	-1.39697	0.0400891				-1.39697	0.0400891
2006-08-15	1000-1030	Az-167	2.69897	-1.39697	0.0400891				-1.39697	0.0400891
2006-08-15	1000-1030	Az-168	2.69897	-1.39697	0.0400891				-1.39697	0.0400891
2006-08-15	1000-1030	Az-169	2.69897	-1.39697	0.0400891				-1.39697	0.0400891
2006-08-15	1000-1030	Az-170	2.69897	-1.39697	0.0400891				-1.39697	0.0400891
2006-08-15	1000-1030	Az-171	2.69897	-1.39697	0.0400891				-1.39697	0.0400891
2006-08-15	1000-1030	Az-172	2.69897	-1.39697	0.0400891				-1.39697	0.0400891
2006-08-15	1000-1030	Az-173	2.69897	-1.39697	0.0400891				-1.39697	0.0400891
2006-08-15	1600-1630	Az-174	2.84164	-1.25431	0.0556793				-1.25431	0.0556793
2006-08-15	1600-1630	Az-175	2.84164	-1.25431	0.0556793				-1.25431	0.0556793
2006-08-15	1600-1630	Az-176	2.84164	-1.25431	0.0556793				-1.25431	0.0556793
2006-08-15	1600-1630	Az-177	2.84164	-1.25431	0.0556793				-1.25431	0.0556793
2006-08-15	1600-1630	Az-178	2.84164	-1.25431	0.0556793				-1.25431	0.0556793
2006-08-15	1600-1630	Az-179	2.84164	-1.25431	0.0556793				-1.25431	0.0556793
2006-08-15	1600-1630	Az-180	2.84164	-1.25431	0.0556793				-1.25431	0.0556793
2006-08-15	1600-1630	Az-181	2.84164	-1.25431	0.0556793				-1.25431	0.0556793
2006-08-15	background	Az-182	2.04576	-2.05019	0.00890869				-2.05019	0.00890869
2006-08-15	1000-1030	Az-183	2.69897	-1.39697	0.0400891				-1.39697	0.0400891
2006-08-15	1600-1630	Az-184	2.84164	-1.25431	0.0556793				-1.25431	0.0556793
2006-08-15	1600-1630	Az-185	2.84164	-1.25431	0.0556793				-1.25431	0.0556793
2006-08-15	1600-1630	Az-186	2.84164	-1.25431	0.0556793				-1.25431	0.0556793
2006-08-15	1600-1630	Az-187	2.84164	-1.25431	0.0556793				-1.25431	0.0556793
2006-08-15	1600-1630	Az-188	2.84164	-1.25431	0.0556793				-1.25431	0.0556793
2006-08-15	1600-1630	Az-189	2.84164	-1.25431	0.0556793				-1.25431	0.0556793
2006-08-15	2200-2230	Az-190	3.47308	-0.622863	0.238307				-0.622863	0.238307
2006-08-15	2200-2230	Az-191	3.47308	-0.622863	0.238307				-0.622863	0.238307
2006-08-15	2200-2230	Az-193	3.47308	-0.622863	0.238307				-0.622863	0.238307
2006-08-15	2200-2230	Az-194	3.47308	-0.622863	0.238307				-0.622863	0.238307
2006-08-15	2200-2230	Az-195	3.47308	-0.622863	0.238307				-0.622863	0.238307
2006-08-15	2200-2230	Az-196	3.47308	-0.622863	0.238307				-0.622863	0.238307
2006-08-15	1600-1630	Az-197	2.84164	-1.25431	0.0556793				-1.25431	0.0556793
2006-08-15	2200-2230	Az-198	3.47308	-0.622863	0.238307				-0.622863	0.238307
2006-08-15	2200-2230	Az-199	3.47308	-0.622863	0.238307				-0.622863	0.238307
2006-08-15	2200-2230	Az-200	3.47308	-0.622863	0.238307				-0.622863	0.238307
2006-08-15	400-430	Az-201	3.17609	-0.919853	0.120267				-0.919853	0.120267
2006-08-15	2200-2230	Az-202	3.47308	-0.622863	0.238307				-0.622863	0.238307
2006-08-15	2200-2230	Az-203	3.47308	-0.622863	0.238307				-0.622863	0.238307
2006-08-15	400-430	Az-204	3.17609	-0.919853	0.120267				-0.919853	0.120267
2006-08-15	400-430	Az-205	3.17609	-0.919853	0.120267				-0.919853	0.120267
2006-08-15	400-430	Az-206	3.17609	-0.919853	0.120267				-0.919853	0.120267
2006-08-15	400-430	Az-207	3.17609	-0.919853	0.120267				-0.919853	0.120267
2006-08-15	400-430	Az-208	3.17609	-0.919853	0.120267				-0.919853	0.120267
2006-08-15	400-430	Az-209	3.17609	-0.919853	0.120267				-0.919853	0.120267
2006-08-15	400-430	Az-210	3.17609	-0.919853	0.120267				-0.919853	0.120267
2006-08-15	400-430	Az-211	3.17609	-0.919853	0.120267				-0.919853	0.120267
2006-08-15	400-430	Az-212	3.17609	-0.919853	0.120267				-0.919853	0.120267
2006-08-15	2200-2230	Az-213	3.47308	-0.622863	0.238307				-0.622863	0.238307
2006-09-18	background	Az-258	3.25661	-0.839333	0.144766				-0.839333	0.144766
2006-09-18	background	Az-259	3.25661	-0.839333	0.144766				-0.839333	0.144766
2006-09-18	background	Az-260	3.25661	-0.839333	0.144766				-0.839333	0.144766
2006-09-18	background	Az-261	3.25661	-0.839333	0.144766				-0.839333	0.144766
2006-09-18	background	Az-262	3.25661	-0.839333	0.144766				-0.839333	0.144766
2006-09-18	background	Az-263	3.25661	-0.839333	0.144766				-0.839333	0.144766
2006-09-18	background	Az-264	3.25661	-0.839333	0.144766				-0.839333	0.144766
2006-09-18	background	Az-265	3.25661	-0.839333	0.144766				-0.839333	0.144766
2006-09-18	2200-2230	Az-266	3.21455	-0.881394	0.131403				-0.881394	0.131403
2006-09-18	2200-2230	Az-267	3.21455	-0.881394	0.131403				-0.881394	0.131403
2006-09-18	1600-1630	Az-268	3.22903	-0.866917	0.135857				-0.866917	0.135857
2006-09-18	1600-1630	Az-269	3.22903	-0.866917	0.135857				-0.866917	0.135857
2006-09-18	1600-1630	Az-270	3.22903	-0.866917	0.135857				-0.866917	0.135857
2006-09-18	2200-2230	Az-271	3.21455	-0.881394	0.131403				-0.881394	0.131403
2006-09-18	2200-2230	Az-272	3.21455	-0.881394	0.131403				-0.881394	0.131403
2006-09-18	2200-2230	Az-273	3.21455	-0.881394	0.131403				-0.881394	0.131403
2006-09-18	2200-2230	Az-274	3.21455	-0.881394	0.131403				-0.881394	0.131403
2006-09-18	2200-2230	Az-275	3.21455	-0.881394	0.131403				-0.881394	0.131403
2006-09-18	1000-1030	Az-276	2.22185	-1.8741	0.013363				-1.8741	0.013363
2006-09-18	400-430	Az-277	2.48902	-1.60692	0.0247216				-1.60692	0.0247216
2006-09-18	background	Az-278	3.25661	-0.839333	0.144766				-0.839333	0.144766
2006-09-18	2200-2230	Az-279	3.21455	-0.881394	0.131403				-0.881394	0.131403
2006-09-18	2200-2230	Az-280	3.21455	-0.881394	0.131403				-0.881394	0.131403
2006-09-18	2200-2230	Az-281	3.21455	-0.881394	0.131403				-0.881394	0.131403
2006-09-18	2200-2230	Az-282	3.21455	-0.881394	0.131403				-0.881394	0.131403
2006-09-18	background	Az-283	3.25661	-0.839333	0.144766				-0.839333	0.144766
2006-09-18	background	Az-284	3.25661	-0.839333	0.144766				-0.839333	0.144766
2006-09-18	1600-1630	Az-285	3.22903	-0.866917	0.135857				-0.866917	0.135857
2006-09-18	1600-1630	Az-290	3.22903	-0.866917	0.135857				-0.866917	0.135857
2006-09-18	background	Az-292	3.25661	-0.839333	0.144766				-0.839333	0.144766
2006-09-18	background	Az-293	3.25661	-0.839333	0.144766				-0.839333	0.144766
2006-09-18	background	Az-294	3.25661	-0.839333	0.144766				-0.839333	0.144766
2006-09-18	background	Az-295	3.25661	-0.839333	0.144766				-0.839333	0.144766
2006-09-18	background	Az-296	3.25661	-0.839333	0.144766				-0.839333	0.144766
2006-09-18	background	Az-297	3.25661	-0.839333	0.144766				-0.839333	0.144766
2006-09-18	2200-2230	Az-298	3.21455	-0.881394	0.131403				-0.881394	0.131403
2006-09-18	2200-2230	Az-299	3.21455	-0.881394	0.131403				-0.881394	0.131403
2006-09-18	1600-1630	Az-300	3.22903	-0.866917	0.135857				-0.866917	0.135857
2006-09-18	1600-1630	Az-301	3.22903	-0.866917	0.135857				-0.866917	0.135857
2006-09-18	400-430	Az-302	2.48902	-1.60692	0.0247216				-1.60692	0.0247216
2006-09-18	400-430	Az-303	2.48902	-1.60692	0.0247216				-1.60692	0.0247216
2006-09-18	background	Az-304	3.25661	-0.839333	0.144766				-0.839333	0.144766
2006-10-12	background	Az-359	2.48509	-1.61085	0.0244989				-1.61085	0.0244989
2006-10-12	background	Az-360	2.48509	-1.61085	0.0244989				-1.61085	0.0244989
2006-10-12	background	Az-361	2.48509	-1.61085	0.0244989				-1.61085	0.0244989
2006-10-12	background	Az-362	2.48509	-1.61085	0.0244989				-1.61085	0.0244989
2006-10-12	background	Az-363	2.48509	-1.61085	0.0244989				-1.61085	0.0244989
2006-10-12	1000-1030	Az-364	1.74473	-2.35122	0.00445434				-2.35122	0.00445434
2006-10-12	400-430	Az-365	2.82391	-1.27204	0.0534521				-1.27204	0.0534521
2006-10-12	400-430	Az-366	2.82391	-1.27204	0.0534521				-1.27204	0.0534521
2006-10-12	1600-1630	Az-367	2.76592	-1.33003	0.0467706				-1.33003	0.0467706
2006-10-12	1600-1630	Az-368	2.76592	-1.33003	0.0467706				-1.33003	0.0467706
2006-10-12	1600-1630	Az-369	2.76592	-1.33003	0.0467706				-1.33003	0.0467706
2006-10-12	1600-1630	Az-370	2.76592	-1.33003	0.0467706				-1.33003	0.0467706
2006-10-12	1600-1630	Az-371	2.76592	-1.33003	0.0467706				-1.33003	0.0467706
2006-10-12	2200-2230	Az-372	2.39794	-1.698	0.0200445				-1.698	0.0200445
2006-11-15	background	Az-464	2.2888	-1.80715	0.0155902				-1.80715	0.0155902
2006-11-15	400-430	Az-465	3.39309	-0.702856	0.198218				-0.702856	0.198218
2006-11-15	400-430	Az-466	3.39309	-0.702856	0.198218				-0.702856	0.198218
2006-11-15	400-430	Az-467	3.39309	-0.702856	0.198218				-0.702856	0.198218
2006-11-15	400-430	Az-468	3.39309	-0.702856	0.198218				-0.702856	0.198218
2006-11-15	1000-1030	Az-469	2.22185	-1.8741	0.013363				-1.8741	0.013363
2006-11-15	400-430	Az-470	3.39309	-0.702856	0.198218				-0.702856	0.198218
2006-11-15	400-430	Az-471	3.39309	-0.702856	0.198218				-0.702856	0.198218
2006-11-15	400-430	Az-472	3.39309	-0.702856	0.198218				-0.702856	0.198218
2006-11-15	400-430	Az-473	3.39309	-0.702856	0.198218				-0.702856	0.198218
2006-11-15	400-430	Az-474	3.39309	-0.702856	0.198218				-0.702856	0.198218
2006-11-15	400-430	Az-475	3.39309	-0.702856	0.198218				-0.702856	0.198218
2006-11-15	1600-1630	Az-476	2.4437	-1.65225	0.0222717				-1.65225	0.0222717
2006-11-15	1600-1630	Az-477	2.4437	-1.65225	0.0222717				-1.65225	0.0222717
2006-11-15	1600-1630	Az-478	2.4437	-1.65225	0.0222717				-1.65225	0.0222717
2006-11-15	400-430	Az-479	3.39309	-0.702856	0.198218				-0.702856	0.198218
2006-11-15	400-430	Az-480	3.39309	-0.702856	0.198218				-0.702856	0.198218
2006-11-15	400-430	Az-481	3.39309	-0.702856	0.198218				-0.702856	0.198218
2006-11-15	1600-1630	Az-482	2.4437	-1.65225	0.0222717				-1.65225	0.0222717
2006-11-15	1600-1630	Az-483	2.4437	-1.65225	0.0222717				-1.65225	0.0222717
2006-11-15	1600-1630	Az-484	2.4437	-1.65225	0.0222717				-1.65225	0.0222717
2006-11-15	400-430	Az-485	3.39309	-0.702856	0.198218				-0.702856	0.198218
2006-11-15	2200-2230	Az-486	2.14267	-1.95328	0.0111359				-1.95328	0.0111359
2006-11-15	background	Az-487	2.2888	-1.80715	0.0155902				-1.80715	0.0155902
2006-12-14	400-430	Az-546	3.5044	-0.591549	0.256125				-0.591549	0.256125
2006-12-14	background	Az-547	2.34679	-1.74916	0.0178174				-1.74916	0.0178174
2006-12-14	background	Az-548	2.34679	-1.74916	0.0178174				-1.74916	0.0178174
2006-12-14	background	Az-549	2.34679	-1.74916	0.0178174				-1.74916	0.0178174
2006-12-14	background	Az-550	2.34679	-1.74916	0.0178174				-1.74916	0.0178174
2006-12-14	background	Az-551	2.34679	-1.74916	0.0178174				-1.74916	0.0178174
2006-12-14	background	Az-552	2.34679	-1.74916	0.0178174				-1.74916	0.0178174
2006-12-14	background	Az-553	2.34679	-1.74916	0.0178174				-1.74916	0.0178174
2006-12-14	1000-1030	Az-554	2.48509	-1.61085	0.0244989				-1.61085	0.0244989
2006-12-14	background	Az-555	2.34679	-1.74916	0.0178174				-1.74916	0.0178174
2006-12-14	1000-1030	Az-556	2.48509	-1.61085	0.0244989				-1.61085	0.0244989
2006-12-14	1000-1030	Az-557	2.48509	-1.61085	0.0244989				-1.61085	0.0244989
2006-12-14	1000-1030	Az-558	2.48509	-1.61085	0.0244989				-1.61085	0.0244989
2006-12-14	1000-1030	Az-559	2.48509	-1.61085	0.0244989				-1.61085	0.0244989
2006-12-14	1000-1030	Az-560	2.48509	-1.61085	0.0244989				-1.61085	0.0244989
2006-12-14	1000-1030	Az-561	2.48509	-1.61085	0.0244989				-1.61085	0.0244989
2006-12-14	400-430	Az-562	3.5044	-0.591549	0.256125				-0.591549	0.256125
2006-12-14	400-430	Az-563	3.5044	-0.591549	0.256125				-0.591549	0.256125
2006-12-14	400-430	Az-564	3.5044	-0.591549	0.256125				-0.591549	0.256125
2006-12-14	400-430	Az-565	3.5044	-0.591549	0.256125				-0.591549	0.256125
2006-12-14	400-430	Az-566	3.5044	-0.591549	0.256125				-0.591549	0.256125
2006-12-14	400-430	Az-567	3.5044	-0.591549	0.256125				-0.591549	0.256125
2006-12-14	400-430	Az-569	3.5044	-0.591549	0.256125				-0.591549	0.256125
2006-12-14	400-430	Az-570	3.5044	-0.591549	0.256125				-0.591549	0.256125
2006-12-14	1600-1630	Az-571	3.35751	-0.738432	0.182628				-0.738432	0.182628
2006-12-14	1600-1630	Az-572	3.35751	-0.738432	0.182628				-0.738432	0.182628
2006-12-14	1600-1630	Az-573	3.35751	-0.738432	0.182628				-0.738432	0.182628
2006-12-14	1600-1630	Az-574	3.35751	-0.738432	0.182628				-0.738432	0.182628
2006-12-14	1600-1630	Az-575	3.35751	-0.738432	0.182628				-0.738432	0.182628
2006-12-14	1600-1630	Az-576	3.35751	-0.738432	0.182628				-0.738432	0.182628
2006-12-14	1600-1630	Az-577	3.35751	-0.738432	0.182628				-0.738432	0.182628
2006-12-14	1600-1630	Az-578	3.35751	-0.738432	0.182628				-0.738432	0.182628
2006-12-14	1600-1630	Az-579	3.35751	-0.738432	0.182628				-0.738432	0.182628
2006-12-14	1600-1630	Az-580	3.35751	-0.738432	0.182628				-0.738432	0.182628
2006-12-14	1600-1630	Az-581	3.35751	-0.738432	0.182628				-0.738432	0.182628
2006-12-14	1600-1630	Az-582	3.35751	-0.738432	0.182628				-0.738432	0.182628
2006-12-14	1600-1630	Az-583	3.35751	-0.738432	0.182628				-0.738432	0.182628
2006-12-14	1600-1630	Az-584	3.35751	-0.738432	0.182628				-0.738432	0.182628
2006-12-14	1600-1630	Az-585	3.35751	-0.738432	0.182628				-0.738432	0.182628
2006-12-14	2200-2230	Az-586	2.4437	-1.65225	0.0222717				-1.65225	0.0222717
2006-12-14	2200-2230	Az-587	2.4437	-1.65225	0.0222717				-1.65225	0.0222717
2006-12-14	2200-2230	Az-588	2.4437	-1.65225	0.0222717				-1.65225	0.0222717
2006-12-14	2200-2230	Az-589	2.4437	-1.65225	0.0222717				-1.65225	0.0222717
2006-12-14	2200-2230	Az-590	2.4437	-1.65225	0.0222717				-1.65225	0.0222717
2006-12-14	2200-2230	Az-591	2.4437	-1.65225	0.0222717				-1.65225	0.0222717
2006-12-14	2200-2230	Az-592	2.4437	-1.65225	0.0222717				-1.65225	0.0222717
2006-12-14	400-430	Az-593	3.5044	-0.591549	0.256125				-0.591549	0.256125
2006-12-14	400-430	Az-594	3.5044	-0.591549	0.256125				-0.591549	0.256125
2006-12-14	400-430	Az-595	3.5044	-0.591549	0.256125				-0.591549	0.256125
2006-12-14	400-430	Az-596	3.5044	-0.591549	0.256125				-0.591549	0.256125
2006-12-14	400-430	Az-597	3.5044	-0.591549	0.256125				-0.591549	0.256125
2006-12-14	400-430	Az-598	3.5044	-0.591549	0.256125				-0.591549	0.256125
2006-12-14	400-430	Az-599	3.5044	-0.591549	0.256125				-0.591549	0.256125
2006-12-14	400-430	Az-600	3.5044	-0.591549	0.256125				-0.591549	0.256125
2006-12-14	400-430	Az-601	3.5044	-0.591549	0.256125				-0.591549	0.256125
2006-12-14	400-430	Az-602	3.5044	-0.591549	0.256125				-0.591549	0.256125
2006-12-14	400-430	Az-603	3.5044	-0.591549	0.256125				-0.591549	0.256125
2006-12-14	1000-1030	Az-604	2.48509	-1.61085	0.0244989				-1.61085	0.0244989
2006-12-14	2200-2230	Az-605	2.4437	-1.65225	0.0222717				-1.65225	0.0222717
2007-01-16	background	Az-668	2.48509	-1.61085	0.0244989				-1.61085	0.0244989
2007-01-16	background	Az-669	2.48509	-1.61085	0.0244989				-1.61085	0.0244989
2007-01-16	background	Az-670	2.48509	-1.61085	0.0244989				-1.61085	0.0244989
2007-01-16	background	Az-671	2.48509	-1.61085	0.0244989				-1.61085	0.0244989
2007-01-16	1000-1030	Az-672	1.92082	-2.17513	0.00668151				-2.17513	0.00668151
2007-01-16	1600-1630	Az-673	3.34132	-0.754619	0.175947				-0.754619	0.175947
2007-01-16	1600-1630	Az-674	3.34132	-0.754619	0.175947				-0.754619	0.175947
2007-01-16	1600-1630	Az-675	3.34132	-0.754619	0.175947				-0.754619	0.175947
2007-01-16	1600-1630	Az-676	3.34132	-0.754619	0.175947				-0.754619	0.175947
2007-01-16	1600-1630	Az-677	3.34132	-0.754619	0.175947				-0.754619	0.175947
2007-01-16	1600-1630	Az-678	3.34132	-0.754619	0.175947				-0.754619	0.175947
2007-01-16	1600-1630	Az-679	3.34132	-0.754619	0.175947				-0.754619	0.175947
2007-01-16	2200-2230	Az-680	2.55764	-1.5383	0.0289532				-1.5383	0.0289532
2007-01-16	2200-2230	Az-681	2.55764	-1.5383	0.0289532				-1.5383	0.0289532
2007-01-16	2200-2230	Az-682	2.55764	-1.5383	0.0289532				-1.5383	0.0289532
2007-01-16	2200-2230	Az-683	2.55764	-1.5383	0.0289532				-1.5383	0.0289532
2007-01-16	2200-2230	Az-684	2.55764	-1.5383	0.0289532				-1.5383	0.0289532
2007-01-16	2200-2230	Az-685	2.55764	-1.5383	0.0289532				-1.5383	0.0289532
2007-01-16	2200-2230	Az-686	2.55764	-1.5383	0.0289532				-1.5383	0.0289532
2007-01-16	2200-2230	Az-687	2.55764	-1.5383	0.0289532				-1.5383	0.0289532
2007-01-16	400-430	Az-688	2.74473	-1.35122	0.0445434				-1.35122	0.0445434
2007-01-16	400-430	Az-689	2.74473	-1.35122	0.0445434				-1.35122	0.0445434
2007-01-16	400-430	Az-690	2.74473	-1.35122	0.0445434				-1.35122	0.0445434
2007-01-16	400-430	Az-691	2.74473	-1.35122	0.0445434				-1.35122	0.0445434
2007-01-16	400-430	Az-692	2.74473	-1.35122	0.0445434				-1.35122	0.0445434
2007-01-16	400-430	Az-693	2.74473	-1.35122	0.0445434				-1.35122	0.0445434
2007-01-16	400-430	Az-694	2.74473	-1.35122	0.0445434				-1.35122	0.0445434
2007-02-13	400-430	Az-735	2.92082	-1.17513	0.0668151				-1.17513	0.0668151
2007-02-13	400-430	Az-736	2.92082	-1.17513	0.0668151				-1.17513	0.0668151
2007-02-13	400-430	Az-737	2.92082	-1.17513	0.0668151				-1.17513	0.0668151
2007-02-13	400-430	Az-738	2.92082	-1.17513	0.0668151				-1.17513	0.0668151
2007-02-13	400-430	Az-739	2.92082	-1.17513	0.0668151				-1.17513	0.0668151
2007-02-13	400-430	Az-740	2.92082	-1.17513	0.0668151				-1.17513	0.0668151
2007-02-13	400-430	Az-741	2.92082	-1.17513	0.0668151				-1.17513	0.0668151
2007-02-13	400-430	Az-742	2.92082	-1.17513	0.0668151				-1.17513	0.0668151
2007-02-13	400-430	Az-743	2.92082	-1.17513	0.0668151				-1.17513	0.0668151
2007-02-13	400-430	Az-744	2.92082	-1.17513	0.0668151				-1.17513	0.0668151
2007-02-13	400-430	Az-745	2.92082	-1.17513	0.0668151				-1.17513	0.0668151
2007-02-13	1000-1030	Az-746	2.04576	-2.05019	0.00890869				-2.05019	0.00890869
2007-02-13	1600-1630	Az-747	2.14267	-1.95328	0.0111359				-1.95328	0.0111359
2007-02-13	1600-1630	Az-748	2.14267	-1.95328	0.0111359				-1.95328	0.0111359
2007-02-13	1600-1630	Az-749	2.14267	-1.95328	0.0111359				-1.95328	0.0111359
2007-02-13	2200-2230	Az-750	2.78612	-1.30982	0.0489978				-1.30982	0.0489978
2007-02-13	2200-2230	Az-751	2.78612	-1.30982	0.0489978				-1.30982	0.0489978
2007-02-13	2200-2230	Az-752	2.78612	-1.30982	0.0489978				-1.30982	0.0489978
2007-02-13	2200-2230	Az-753	2.78612	-1.30982	0.0489978				-1.30982	0.0489978
2007-02-13	2200-2230	Az-754	2.78612	-1.30982	0.0489978				-1.30982	0.0489978
2007-02-13	background	Az-755	2.48509	-1.61085	0.0244989				-1.61085	0.0244989
2007-02-13	background	Az-756	2.48509	-1.61085	0.0244989				-1.61085	0.0244989
2007-02-13	background	Az-757	2.48509	-1.61085	0.0244989				-1.61085	0.0244989
2007-03-15	400-430	Az-796	1.74473	-2.35122	0.00445434				-2.35122	0.00445434
2007-03-15	1000-1030	Az-797	2.4437	-1.65225	0.0222717				-1.65225	0.0222717
2007-03-15	1000-1030	Az-798	2.4437	-1.65225	0.0222717				-1.65225	0.0222717
2007-03-15	2200-2230	Az-799	2.39794	-1.698	0.0200445				-1.698	0.0200445
2007-03-15	2200-2230	Az-800	2.39794	-1.698	0.0200445				-1.698	0.0200445
2007-03-15	2200-2230	Az-801	2.39794	-1.698	0.0200445				-1.698	0.0200445
2007-03-15	2200-2230	Az-802	2.39794	-1.698	0.0200445				-1.698	0.0200445
2007-04-16	400-430	Az-853	3.4437	-0.652246	0.222717				-0.652246	0.222717
2007-04-16	400-430	Az-854	3.4437	-0.652246	0.222717				-0.652246	0.222717
2007-04-16	400-430	Az-855	3.4437	-0.652246	0.222717				-0.652246	0.222717
2007-04-16	400-430	Az-856	3.4437	-0.652246	0.222717				-0.652246	0.222717
2007-04-16	400-430	Az-857	3.4437	-0.652246	0.222717				-0.652246	0.222717
2007-04-16	400-430	Az-858	3.4437	-0.652246	0.222717				-0.652246	0.222717
2007-04-16	400-430	Az-859	3.4437	-0.652246	0.222717				-0.652246	0.222717
2007-04-16	400-430	Az-860	3.4437	-0.652246	0.222717				-0.652246	0.222717
2007-04-16	400-430	Az-861	3.4437	-0.652246	0.222717				-0.652246	0.222717
2007-04-16	400-430	Az-862	3.4437	-0.652246	0.222717				-0.652246	0.222717
2007-04-16	400-430	Az-863	3.4437	-0.652246	0.222717				-0.652246	0.222717
2007-04-16	400-430	Az-864	3.4437	-0.652246	0.222717				-0.652246	0.222717
2007-04-16	1000-1030	Az-865	3.30103	-0.794914	0.160356				-0.794914	0.160356
2007-04-16	1000-1030	Az-866	3.30103	-0.794914	0.160356				-0.794914	0.160356
2007-04-16	1000-1030	Az-867	3.30103	-0.794914	0.160356				-0.794914	0.160356
2007-04-16	1000-1030	Az-868	3.30103	-0.794914	0.160356				-0.794914	0.160356
2007-04-16	1600-1630	Az-869	2.92082	-1.17513	0.0668151				-1.17513	0.0668151
2007-04-16	1600-1630	Az-870	2.92082	-1.17513	0.0668151				-1.17513	0.0668151
2007-04-16	1600-1630	Az-871	2.92082	-1.17513	0.0668151				-1.17513	0.0668151
2007-04-16	1600-1630	Az-872	2.92082	-1.17513	0.0668151				-1.17513	0.0668151
2007-04-16	1600-1630	Az-873	2.92082	-1.17513	0.0668151				-1.17513	0.0668151
2007-04-16	1600-1630	Az-874	2.92082	-1.17513	0.0668151				-1.17513	0.0668151
2007-04-16	1600-1630	Az-875	2.92082	-1.17513	0.0668151				-1.17513	0.0668151
2007-04-16	1600-1630	Az-876	2.92082	-1.17513	0.0668151				-1.17513	0.0668151
2007-04-16	1600-1630	Az-877	2.92082	-1.17513	0.0668151				-1.17513	0.0668151
2007-04-16	1600-1630	Az-878	2.92082	-1.17513	0.0668151				-1.17513	0.0668151
2007-04-16	2200-2230	Az-879	3.08715	-1.00879	0.0979955				-1.00879	0.0979955
2007-04-16	2200-2230	Az-880	3.08715	-1.00879	0.0979955				-1.00879	0.0979955
2007-04-16	2200-2230	Az-881	3.08715	-1.00879	0.0979955				-1.00879	0.0979955
2007-04-16	2200-2230	Az-882	3.08715	-1.00879	0.0979955				-1.00879	0.0979955
2007-04-16	2200-2230	Az-883	3.08715	-1.00879	0.0979955				-1.00879	0.0979955
2007-04-16	2200-2230	Az-884	3.08715	-1.00879	0.0979955				-1.00879	0.0979955
2007-04-16	2200-2230	Az-885	3.08715	-1.00879	0.0979955				-1.00879	0.0979955
2007-04-16	2200-2230	Az-886	3.08715	-1.00879	0.0979955				-1.00879	0.0979955
2007-04-16	background	Az-887	2.82391	-1.27204	0.0534521				-1.27204	0.0534521
2007-04-16	background	Az-888	2.82391	-1.27204	0.0534521				-1.27204	0.0534521
2007-04-16	background	Az-889	2.82391	-1.27204	0.0534521				-1.27204	0.0534521
2007-04-16	background	Az-890	2.82391	-1.27204	0.0534521				-1.27204	0.0534521
2007-04-16	background	Az-891	2.82391	-1.27204	0.0534521				-1.27204	0.0534521
2007-04-16	background	Az-892	2.82391	-1.27204	0.0534521				-1.27204	0.0534521
2007-04-16	background	Az-893	2.82391	-1.27204	0.0534521				-1.27204	0.0534521
2007-04-16	background	Az-894	2.82391	-1.27204	0.0534521				-1.27204	0.0534521
2007-04-16	background	Az-895	2.82391	-1.27204	0.0534521				-1.27204	0.0534521
2007-04-16	background	Az-896	2.82391	-1.27204	0.0534521				-1.27204	0.0534521
2007-04-16	background	Az-897	2.82391	-1.27204	0.0534521				-1.27204	0.0534521
2007-04-16	1600-1630	Az-898	2.92082	-1.17513	0.0668151				-1.17513	0.0668151
2007-04-16	2200-2230	Az-899	3.08715	-1.00879	0.0979955				-1.00879	0.0979955
2007-04-16	1600-1630	Az-900	2.92082	-1.17513	0.0668151				-1.17513	0.0668151
2007-05-15	background	Az-972	1.4437	-2.65225	0.00222717				-2.65225	0.00222717
2007-05-15	400-430	Az-973	1.92082	-2.17513	0.00668151				-2.17513	0.00668151
2007-05-15	1000-1030	Az-974	2.14267	-1.95328	0.0111359				-1.95328	0.0111359
2007-05-15	1000-1030	Az-975	2.14267	-1.95328	0.0111359				-1.95328	0.0111359
2007-05-15	1000-1030	Az-976	2.14267	-1.95328	0.0111359				-1.95328	0.0111359
2007-05-15	1600-1630	Az-977	1.4437	-2.65225	0.00222717				-2.65225	0.00222717
2007-05-15	2200-2230	Az-978	2.69897	-1.39697	0.0400891				-1.39697	0.0400891
2007-05-15	2200-2230	Az-979	2.69897	-1.39697	0.0400891				-1.39697	0.0400891
2007-05-15	2200-2230	Az-980	2.69897	-1.39697	0.0400891				-1.39697	0.0400891
2007-05-15	2200-2230	Az-981	2.69897	-1.39697	0.0400891				-1.39697	0.0400891
2007-05-15	2200-2230	Az-982	2.69897	-1.39697	0.0400891				-1.39697	0.0400891
2007-05-15	2200-2230	Az-983	2.69897	-1.39697	0.0400891				-1.39697	0.0400891
2007-05-15	2200-2230	Az-984	2.69897	-1.39697	0.0400891				-1.39697	0.0400891
2007-05-15	2200-2230	Az-985	2.69897	-1.39697	0.0400891				-1.39697	0.0400891
2007-05-15	2200-2230	Az-986	2.69897	-1.39697	0.0400891				-1.39697	0.0400891
2007-05-15	2200-2230	Az-987	2.69897	-1.39697	0.0400891				-1.39697	0.0400891
2007-05-15	2200-2230	Az-988	2.69897	-1.39697	0.0400891	0.0996173			-1.39697	0.0400891	0.0996173
2007-05-15	1600-1630	Az-989	1.4437	-2.65225	0.00222717	0.0860832			-2.65225	0.00222717	0.0860832
2007-06-14	background	As-1					3.47308
2007-06-14	background	As-2					3.47308
2007-06-14	400-430	As-3	2.84164	-0.631444	0.233645				-1.25431	0.0556793
2007-06-14	1600-1630	As-4	2.04576	-1.42732	0.0373832				-2.05019	0.00890869
2007-06-14	background	As-5
2007-06-14	400-430	As-6	2.84164	-0.631444	0.233645				-1.25431	0.0556793
2007-06-14	1000-1030	As-7	2.14267	-1.33041	0.046729				-1.95328	0.0111359
2007-06-14	2200-2230	As-8	1.92082	-1.55226	0.0280374				-2.17513	0.00668151
2007-06-14	400-430	As-9	2.84164	-0.631444	0.233645				-1.25431	0.0556793
2007-06-14	400-430	As-10	2.84164	-0.631444	0.233645				-1.25431	0.0556793
2007-06-14	400-430	As-11	2.84164	-0.631444	0.233645				-1.25431	0.0556793
2007-06-14	1000-1030	As-12	2.14267	-1.33041	0.046729				-1.95328	0.0111359
2007-06-14	1600-1630	As-13	2.04576	-1.42732	0.0373832				-2.05019	0.00890869
2007-06-14	2200-2230	As-14	1.92082	-1.55226	0.0280374				-2.17513	0.00668151
2007-07-16	background	Ax-30	2.74473	-0.728354	0.186916				-1.35122	0.0445434
2007-07-16	background	Ax-31	2.74473	-0.728354	0.186916				-1.35122	0.0445434
2007-07-16	background	Ax-32	2.74473	-0.728354	0.186916				-1.35122	0.0445434
2007-07-16	background	Ax-33	2.74473	-0.728354	0.186916				-1.35122	0.0445434
2007-07-16	background	Ax-34	2.74473	-0.728354	0.186916				-1.35122	0.0445434
2007-07-16	background	Ax-35	2.74473	-0.728354	0.186916				-1.35122	0.0445434
2007-07-16	400-430	Ax-36	2.14267	-1.33041	0.046729				-1.95328	0.0111359
2007-07-16	400-430	Ax-37	2.14267	-1.33041	0.046729				-1.95328	0.0111359
2007-07-16	400-430	Ax-38	2.14267	-1.33041	0.046729				-1.95328	0.0111359
2007-07-16	400-430	Ax-39	2.14267	-1.33041	0.046729				-1.95328	0.0111359
2007-07-16	1000-1030	Ax-40	2.22185	-1.25123	0.0560748				-1.8741	0.013363
2007-07-16	1000-1030	Ax-41	2.22185	-1.25123	0.0560748				-1.8741	0.013363
2007-07-16	1000-1030	Ax-42	2.22185	-1.25123	0.0560748				-1.8741	0.013363
2007-07-16	1000-1030	Ax-43	2.22185	-1.25123	0.0560748				-1.8741	0.013363
2007-07-16	1000-1030	Ax-44	2.22185	-1.25123	0.0560748				-1.8741	0.013363
2007-07-16	1000-1030	Ax-45	2.22185	-1.25123	0.0560748				-1.8741	0.013363
2007-07-16	1000-1030	Ax-46	2.22185	-1.25123	0.0560748				-1.8741	0.013363
2007-07-16	1600-1630	Ax-47	1.92082	-1.55226	0.0280374				-2.17513	0.00668151
2007-07-16	1600-1630	Ax-48	1.92082	-1.55226	0.0280374				-2.17513	0.00668151
2007-07-16	1600-1630	Ax-49	1.92082	-1.55226	0.0280374				-2.17513	0.00668151
2007-07-16	2200-2230	Ax-50	2.22185	-1.25123	0.0560748				-1.8741	0.013363
2007-07-16	2200-2230	Ax-51	2.22185	-1.25123	0.0560748				-1.8741	0.013363
2007-07-16	2200-2230	Ax-52	2.22185	-1.25123	0.0560748				-1.8741	0.013363
2007-07-16	2200-2230	Ax-53	2.22185	-1.25123	0.0560748				-1.8741	0.013363
2007-07-16	2200-2230	Ax-54	2.22185	-1.25123	0.0560748				-1.8741	0.013363
2007-08-15	background	Ax-55	1.92082	-1.55226	0.0280374				-2.17513	0.00668151
2007-08-15	background	Ax-56	1.92082	-1.55226	0.0280374				-2.17513	0.00668151
2007-08-15	400-430	Ax-57	3.22185	-0.251233	0.560748				-0.874095	0.13363
2007-08-15	400-430	Ax-58	3.22185	-0.251233	0.560748				-0.874095	0.13363
2007-08-15	1000-1030	Ax-59	2.14267	-1.33041	0.046729				-1.95328	0.0111359
2007-08-15	1000-1030	Ax-60	2.14267	-1.33041	0.046729				-1.95328	0.0111359
2007-08-15	1000-1030	Ax-61	2.14267	-1.33041	0.046729				-1.95328	0.0111359
2007-08-15	1600-1630	Ax-62	2.04576	-1.42732	0.0373832				-2.05019	0.00890869
2007-08-15	1600-1630	Ax-63	2.04576	-1.42732	0.0373832				-2.05019	0.00890869
2007-08-15	2200-2230	Ax-64	1.4437	-2.02938	0.00934579				-2.65225	0.00222717
2007-08-20	background	Ax-72	1.92082	-1.55226	0.0280374				-2.17513	0.00668151
2007-08-20	background	Ax-73	1.92082	-1.55226	0.0280374				-2.17513	0.00668151
2007-08-20	700-730	Ax-77	1.92082	-1.55226	0.0280374				-2.17513	0.00668151
2007-08-20	1000-1030	Ax-78	3.04576	-0.427324	0.373832				-1.05019	0.0890869
2007-08-20	1000-1030	Ax-79	3.04576	-0.427324	0.373832				-1.05019	0.0890869
2007-08-20	1000-1030	Ax-80	3.04576	-0.427324	0.373832				-1.05019	0.0890869
2007-08-20	1000-1030	Ax-81	3.04576	-0.427324	0.373832				-1.05019	0.0890869
2007-08-20	1300-1330	Ax-82	1.74473	-1.72835	0.0186916				-2.35122	0.00445434
2007-08-20	1300-1330	Ax-83	1.74473	-1.72835	0.0186916				-2.35122	0.00445434
2007-08-20	1600-1630	Ax-84	2.14267	-1.33041	0.046729				-1.95328	0.0111359
2007-08-20	1600-1630	Ax-85	2.14267	-1.33041	0.046729				-1.95328	0.0111359
2007-08-20	1600-1630	Ax-86	2.14267	-1.33041	0.046729				-1.95328	0.0111359
2007-08-20	1600-1630	Ax-87	2.14267	-1.33041	0.046729				-1.95328	0.0111359
2007-08-20	1900-1930	Ax-89	1.4437	-2.02938	0.00934579				-2.65225	0.00222717
2007-08-20	2200-2230	Ax-90	2.2888	-1.18429	0.0654206				-1.80715	0.0155902
2007-08-20	2200-2230	Ax-91	2.2888	-1.18429	0.0654206				-1.80715	0.0155902
2007-08-20	2200-2230	Ax-92	2.2888	-1.18429	0.0654206				-1.80715	0.0155902
2007-08-20	2200-2230	Ax-93	2.2888	-1.18429	0.0654206				-1.80715	0.0155902
2007-08-20	0100-0130	Ax-94	2.04576	-1.42732	0.0373832				-2.05019	0.00890869
2007-08-20	0100-0130	Ax-95	2.04576	-1.42732	0.0373832				-2.05019	0.00890869
2007-08-20	0100-0130	Ax-96	2.04576	-1.42732	0.0373832				-2.05019	0.00890869
2007-08-20	0100-0130	Ax-97	2.04576	-1.42732	0.0373832				-2.05019	0.00890869
2007-09-13	400-430	Ax-126	1.4437	-2.02938	0.00934579				-2.65225	0.00222717
2007-09-13	1000-1030	Ax-127	2.69897	-0.774111	0.168224				-1.39697	0.0400891
2007-09-13	1000-1030	Ax-128	2.69897	-0.774111	0.168224				-1.39697	0.0400891
2007-09-13	1000-1030	Ax-129	2.69897	-0.774111	0.168224				-1.39697	0.0400891
2007-09-13	1000-1030	Ax-130	2.69897	-0.774111	0.168224				-1.39697	0.0400891
2007-09-13	1000-1030	Ax-131	2.69897	-0.774111	0.168224				-1.39697	0.0400891
2007-09-13	1000-1030	Ax-132	2.69897	-0.774111	0.168224				-1.39697	0.0400891
2007-09-13	1600-1630	Ax-133	2.58983	-0.883256	0.130841				-1.50612	0.0311804
2007-09-13	1600-1630	Ax-134	2.58983	-0.883256	0.130841				-1.50612	0.0311804
2007-09-13	1600-1630	Ax-135	2.58983	-0.883256	0.130841				-1.50612	0.0311804
2007-09-13	1600-1630	Ax-136	2.58983	-0.883256	0.130841				-1.50612	0.0311804
2007-09-13	1600-1630	Ax-137	2.58983	-0.883256	0.130841				-1.50612	0.0311804
2007-09-13	1600-1630	Ax-138	2.58983	-0.883256	0.130841				-1.50612	0.0311804
2007-09-13	1600-1630	Ax-139	2.58983	-0.883256	0.130841				-1.50612	0.0311804
2007-09-13	1600-1630	Ax-140	2.58983	-0.883256	0.130841				-1.50612	0.0311804
2007-09-13	2200-2230	Ax-141	2.39794	-1.07514	0.0841121				-1.698	0.0200445
2007-09-13	2200-2230	Ax-142	2.39794	-1.07514	0.0841121				-1.698	0.0200445
2007-09-13	2200-2230	Ax-143	2.39794	-1.07514	0.0841121				-1.698	0.0200445
2007-09-13	background	Ax-144	1.92082	-1.55226	0.0280374				-2.17513	0.00668151
2007-10-16	background	Ax-192
2007-10-16	background	Ax-193
2007-10-16	400-430	Ax-194	2.2888	-1.18429	0.0654206				-1.80715	0.0155902
2007-10-16	400-430	Ax-195	2.2888	-1.18429	0.0654206				-1.80715	0.0155902
2007-10-16	400-430	Ax-196	2.2888	-1.18429	0.0654206				-1.80715	0.0155902
2007-11-14	background	Ax-209	2.84164	-0.631444	0.233645				-1.25431	0.0556793
2007-11-14	background	Ax-210	2.84164	-0.631444	0.233645				-1.25431	0.0556793
2007-11-14	background	Ax-211	2.84164	-0.631444	0.233645				-1.25431	0.0556793
2007-11-14	400-430	Ax-212	2.14267	-1.33041	0.046729				-1.95328	0.0111359
2007-11-14	400-430	Ax-213	2.14267	-1.33041	0.046729				-1.95328	0.0111359
2007-11-14	1000-1030	Ax-214	1.4437	-2.02938	0.00934579				-2.65225	0.00222717
2007-11-14	1600-1630	Ax-215	2.4437	-1.02938	0.0934579				-1.65225	0.0222717
2007-11-14	1600-1630	Ax-216	2.4437	-1.02938	0.0934579				-1.65225	0.0222717
2007-11-14	1600-1630	Ax-217	2.4437	-1.02938	0.0934579				-1.65225	0.0222717
2007-11-14	2200-2230	Ax-218	2.48509	-0.987991	0.102804				-1.61085	0.0244989
2007-11-14	2200-2230	Ax-219	2.48509	-0.987991	0.102804				-1.61085	0.0244989
2007-11-14	2200-2230	Ax-220	2.48509	-0.987991	0.102804				-1.61085	0.0244989
2007-12-17	background	Ax-244	1.4437	-2.02938	0.00934579				-2.65225	0.00222717
2007-12-17	400-430	Ax-245	2.04576	-1.42732	0.0373832				-2.05019	0.00890869
2007-12-17	400-430	Ax-246	2.04576	-1.42732	0.0373832				-2.05019	0.00890869
2007-12-17	400-430	Ax-247	2.04576	-1.42732	0.0373832				-2.05019	0.00890869
2007-12-17	1600-1630	Ax-248	1.4437	-2.02938	0.00934579				-2.65225	0.00222717
2007-12-17	2200-2230	Ax-249	2.22185	-1.25123	0.0560748				-1.8741	0.013363
2007-12-17	2200-2230	Ax-250	2.22185	-1.25123	0.0560748				-1.8741	0.013363
2007-12-17	2200-2230	Ax-251	2.22185	-1.25123	0.0560748				-1.8741	0.013363
2007-12-17	2200-2230	Ax-252	2.22185	-1.25123	0.0560748				-1.8741	0.013363
2007-12-17	2200-2230	Ax-253	2.22185	-1.25123	0.0560748				-1.8741	0.013363
2008-01-15	400-430	Ax-260	1.4437	-2.02938	0.00934579				-2.65225	0.00222717
2008-01-15	background	Ax-261	1.4437	-2.02938	0.00934579				-2.65225	0.00222717
2008-01-15	1000-1030	Ax-262	1.4437	-2.02938	0.00934579				-2.65225	0.00222717
2008-02-14	400-430	Ax-307	2.04576	-1.42732	0.0373832				-2.05019	0.00890869
2008-02-14	1600-1630	Ax-308	1.92082	-1.55226	0.0280374				-2.17513	0.00668151
2008-02-14	400-430	Ax-309	2.04576	-1.42732	0.0373832				-2.05019	0.00890869
2008-02-14	1000-1030	Ax-310	1.4437	-2.02938	0.00934579				-2.65225	0.00222717
2008-02-14	1600-1630	Ax-311	1.92082	-1.55226	0.0280374				-2.17513	0.00668151
2008-03-17	400-430	Ax-334	2.22185	-1.25123	0.0560748				-1.8741	0.013363
2008-03-17	400-430	Ax-335	2.22185	-1.25123	0.0560748				-1.8741	0.013363
2008-03-17	400-430	Ax-336	2.22185	-1.25123	0.0560748				-1.8741	0.013363
2008-03-17	400-430	Ax-337	2.22185	-1.25123	0.0560748				-1.8741	0.013363
2008-03-17	1000-1030	Ax-338	1.74473	-1.72835	0.0186916				-2.35122	0.00445434
2008-03-17	1000-1030	Ax-339	1.74473	-1.72835	0.0186916				-2.35122	0.00445434
2008-03-17	1600-1630	Ax-340	1.92082	-1.55226	0.0280374				-2.17513	0.00668151
2008-03-17	1600-1630	Ax-341	1.92082	-1.55226	0.0280374				-2.17513	0.00668151
2008-04-15	background	Ax-350	2.82391	-0.649173	0.224299				-1.27204	0.0534521
2008-04-15	background	Ax-351	2.82391	-0.649173	0.224299				-1.27204	0.0534521
2008-04-15	background	Ax-352	2.82391	-0.649173	0.224299				-1.27204	0.0534521
2008-04-15	400-430	Ax-353	2.22185	-1.25123	0.0560748				-1.8741	0.013363
2008-04-15	400-430	Ax-354	2.22185	-1.25123	0.0560748				-1.8741	0.013363
2008-04-15	400-430	Ax-355	2.22185	-1.25123	0.0560748				-1.8741	0.013363
2008-04-15	400-430	Ax-356	2.22185	-1.25123	0.0560748				-1.8741	0.013363
2008-04-15	400-430	Ax-357	2.22185	-1.25123	0.0560748				-1.8741	0.013363
2008-04-15	1000-1030	Ax-358	2.92082	-0.552263	0.280374				-1.17513	0.0668151
2008-04-15	1000-1030	Ax-359	2.92082	-0.552263	0.280374				-1.17513	0.0668151
2008-04-15	1000-1030	Ax-360	2.92082	-0.552263	0.280374				-1.17513	0.0668151
2008-04-15	1000-1030	Ax-361	2.92082	-0.552263	0.280374				-1.17513	0.0668151
2008-04-15	1000-1030	Ax-362	2.92082	-0.552263	0.280374				-1.17513	0.0668151
2008-04-15	1000-1030	Ax-363	2.92082	-0.552263	0.280374				-1.17513	0.0668151
2008-04-15	1000-1030	Ax-364	2.92082	-0.552263	0.280374				-1.17513	0.0668151
2008-04-15	1000-1030	Ax-365	2.92082	-0.552263	0.280374				-1.17513	0.0668151
2008-04-15	1000-1030	Ax-366	2.92082	-0.552263	0.280374				-1.17513	0.0668151
2008-04-15	1600-1630	Ax-367	1.4437	-2.02938	0.00934579				-2.65225	0.00222717
2008-04-15	2200-2230	Ax-368	2.22185	-1.25123	0.0560748				-1.8741	0.013363
2008-04-15	2200-2230	Ax-369	2.22185	-1.25123	0.0560748				-1.8741	0.013363
2008-04-15	2200-2230	Ax-370	2.22185	-1.25123	0.0560748				-1.8741	0.013363
2008-04-15	2200-2230	Ax-371	2.22185	-1.25123	0.0560748				-1.8741	0.013363
2008-04-15	2200-2230	Ax-372	2.22185	-1.25123	0.0560748				-1.8741	0.013363
2008-04-15	2200-2230	Ax-373	2.22185	-1.25123	0.0560748				-1.8741	0.013363
2008-05-14	400-430	Ax-396	2.69897	-0.774111	0.168224				-1.39697	0.0400891
2008-05-14	400-430	Ax-397	2.69897	-0.774111	0.168224				-1.39697	0.0400891
2008-05-14	400-430	Ax-398	2.69897	-0.774111	0.168224				-1.39697	0.0400891
2008-05-14	400-430	Ax-399	2.69897	-0.774111	0.168224				-1.39697	0.0400891
2008-05-14	400-430	Ax-400	2.69897	-0.774111	0.168224				-1.39697	0.0400891
2008-05-14	400-430	Ax-401	2.69897	-0.774111	0.168224				-1.39697	0.0400891
2008-05-14	400-430	Ax-402	2.69897	-0.774111	0.168224				-1.39697	0.0400891
2008-05-14	1000-1030	Ax-403	2.52288	-0.950203	0.11215				-1.57307	0.0267261
2008-05-14	1600-1630	Ax-404	1.4437	-2.02938	0.00934579				-2.65225	0.00222717
2008-05-14	2200-2230	Ax-405	1.74473	-1.72835	0.0186916				-2.35122	0.00445434
2008-05-14	2200-2230	Ax-406	1.74473	-1.72835	0.0186916				-2.35122	0.00445434
2008-06-03	100-130	Ax-431	2.04576	-1.42732	0.0373832				-2.05019	0.00890869
2008-06-03	100-130	Ax-432	2.04576	-1.42732	0.0373832				-2.05019	0.00890869
2008-06-03	100-130	Ax-433	2.04576	-1.42732	0.0373832				-2.05019	0.00890869
2008-06-03	100-130	Ax-434	2.04576	-1.42732	0.0373832				-2.05019	0.00890869
2008-06-03	400-430	Ax-435	2.22185	-1.25123	0.0560748				-1.8741	0.013363
2008-06-03	400-430	Ax-436	2.22185	-1.25123	0.0560748				-1.8741	0.013363
2008-06-03	700-730	Ax-437	3.47308	0	1				-0.622863	0.238307
2008-06-03	700-730	Ax-438	3.47308	0	1				-0.622863	0.238307
2008-06-03	700-730	Ax-440	3.47308	0	1				-0.622863	0.238307
2008-06-03	700-730	Ax-441	3.47308	0	1				-0.622863	0.238307
2008-06-03	700-730	Ax-442	3.47308	0	1				-0.622863	0.238307
2008-06-03	700-730	Ax-443	3.47308	0	1				-0.622863	0.238307
2008-06-03	1000-1030	Ax-444	1.74473	-1.72835	0.0186916				-2.35122	0.00445434
2008-06-03	1000-1030	Ax-445	1.74473	-1.72835	0.0186916				-2.35122	0.00445434
2008-06-03	1600-1630	Ax-446	1.92082	-1.55226	0.0280374				-2.17513	0.00668151
2008-06-03	1600-1630	Ax-447	1.92082	-1.55226	0.0280374				-2.17513	0.00668151
2008-06-03	1900-1930	Ax-448	2.52288	-0.950203	0.11215				-1.57307	0.0267261
2008-06-03	1900-1930	Ax-450	2.52288	-0.950203	0.11215				-1.57307	0.0267261
2008-06-03	1900-1930	Ax-451	2.52288	-0.950203	0.11215				-1.57307	0.0267261
2008-06-03	1900-1930	Ax-452	2.52288	-0.950203	0.11215				-1.57307	0.0267261
2008-06-03	1900-1930	Ax-453	2.52288	-0.950203	0.11215				-1.57307	0.0267261
2008-06-03	1900-1930	Ax-454	2.52288	-0.950203	0.11215				-1.57307	0.0267261
2008-06-03	1900-1930	Ax-455	2.52288	-0.950203	0.11215				-1.57307	0.0267261
2008-06-03	2200-2230	Ax-456	2.78612	-0.686961	0.205607				-1.30982	0.0489978
2008-06-03	2200-2230	Ax-457	2.78612	-0.686961	0.205607				-1.30982	0.0489978
2008-06-03	2200-2230	Ax-458	2.78612	-0.686961	0.205607				-1.30982	0.0489978
2008-06-03	2200-2230	Ax-459	2.78612	-0.686961	0.205607				-1.30982	0.0489978
2008-06-03	2200-2230	Ax-460	2.78612	-0.686961	0.205607				-1.30982	0.0489978
2008-06-03	2200-2230	Ax-461	2.78612	-0.686961	0.205607				-1.30982	0.0489978
2008-06-03	2200-2230	Ax-462	2.78612	-0.686961	0.205607				-1.30982	0.0489978
2008-06-03	2200-2230	Ax-463	2.78612	-0.686961	0.205607				-1.30982	0.0489978
2008-06-03	2200-2230	Ax-464	2.78612	-0.686961	0.205607				-1.30982	0.0489978
2008-06-03	2200-2230	Ax-465	2.78612	-0.686961	0.205607				-1.30982	0.0489978
2008-06-03	2200-2230	Ax-466	2.78612	-0.686961	0.205607				-1.30982	0.0489978
2008-06-03	2200-2230	Ax-467	2.78612	-0.686961	0.205607				-1.30982	0.0489978
2008-06-03	2200-2230	Ax-468	2.78612	-0.686961	0.205607				-1.30982	0.0489978
2008-06-03	2200-2230	Ax-470	2.78612	-0.686961	0.205607	0.135816			-1.30982	0.0489978	0.032366	0.032366
2008-06-03	2200-2230	Ax-471	2.78612	-0.686961	0.205607	0.180026			-1.30982	0.0489978	0.0429015
