# Supplementary material for: How Has the Hazard to Humans of Microorganisms Found in Atmospheric Aerosol in the South of Western Siberia Changed over 10 Years?
Source: Int J Environ Res Public Health. 2020 Mar 3;17(5):1651. doi: 10.3390/ijerph17051651 (PMC7084375; doi:10.3390/ijerph17051651)
Supplement: Supplementary file 1 [file ijerph-17-01651-s001.zip › Table S7.xlsx]

## Sheet: Лист1
Date of sampling	Time of sampling	Isolates' codes	Ampicillin	Neomycin	Clindamycin	Chloram-phenicol	Carbenicillin	Kanamycin	Oleando-mycin	Rifampi-cium	Strepto-mycin	Polymyxin	Erythro-mycin	Lincomy-cin	Oxacillin	Gentamy-cin	Tetracyc-line	Vancomycin	Amikacin	Netilmicin	Benzyl-penicillin	Monomycin	Number of antibiotics for which isolate has resistance	Number of antibiotics tested	Ratio
2012-01-25	background	K2																									1
2012-01-25	background	K3
2012-01-25	background	K4
2012-01-25	400-430	K5
2012-01-25	400-430	K6
2012-01-25	1600-1630	K8
2012-01-25	2200-2230	K12
2012-01-25	2200-2230	K13
2012-04-05		Sf1	0	0	0	0	0	1		0	0	0	0		0	0	0						1	13	0.0769231
2012-04-05		Sf2
2012-04-05		Sf3	0	0	0	0	0	0		0	0	0	0		1	0	0						1	13	0.0769231
2012-04-05		Sf4	0	0	0	0	0	0		0	0	1	0		0	0	0						1	13	0.0769231
2012-04-05		Sf5	0	0	0	0	0	0		0	0	1	0		0	0	0						1	13	0.0769231
2012-04-05		Sf6	0	0	0	0	0	0		0	0	1	1		0	0	0						2	13	0.153846
2012-04-05		Sf7	0	0	0	0	0	1		0	0	1	0		0	0	0						2	13	0.153846
2012-04-05		Sf8	0	0	0	0	0	0		0	0	1	0		0	0	0						1	13	0.0769231
2012-04-05		Sf9	0	0	0	0	0	0		0	0	1	1		0	0	0						2	13	0.153846
2012-04-05		Sf10	0	0	0	0	0	0		0	1	1	0		0	0	0						2	13	0.153846
2012-04-05		Sf11	0	0	0	0	0	0		0	1	1	0		0	0	0						2	13	0.153846
2012-04-05		Sf12	0	0	0	0	0	0		0	1	1	0		0	0	0						2	13	0.153846
2012-04-05		Sf13	0	0	0	0	0	0		0	1	1	0		1	0	0						3	13	0.230769
2012-04-05		Sf14	0	0	0	0	0	0		0	0	1	1		0	0	0						2	13	0.153846
2012-04-05		Sf15
2012-04-05		Sf16	0	0	0	0	0	0		0	0	0	0		0	0	0						0	13	0
2012-04-05		Sf17	0	0	0	0	0	0		0	0	1	0		0	0	0						1	13	0.0769231
2012-04-05		Sf18	1	0	0	0	0	0		1	0	1	0		0	0	0						3	13	0.230769
2012-04-05		Sf19	0	0	0	0	0	0		0	0	1	0		0	0	1						2	13	0.153846
2012-04-05		Sf20	0	0	0	0	0	0		0	1	1	0		0	0	1						3	13	0.230769
2012-04-26	background	Sf21	0	0	0	0	0	0		1	0	0	0		1	0	0						2	13	0.153846
2012-04-26	background	Sf22	0	0	0	0	0	0		0	1	1	0		0	0	0						2	13	0.153846
2012-04-26	background	Sf23
2012-04-26	background	Sf24
2012-04-26	background	Sf25	0	0	0	1	1	0		1	0	1	0		0	0	0						4	13	0.307692
2012-04-26	background	Sf26
2012-04-26	background	Sf27	0	0	0	0	0	0		0	0	1	0		0	0	0						1	13	0.0769231
2012-04-26	background	Sf28
2012-04-26	background	Sf29	0	0	1	0	0	0		0	0	0	0		1	0	0						2	13	0.153846
2012-04-26	background	Sf30
2012-04-26	background	Sf31
2012-04-26	background	Sf32	0	0	0	0	0	0		0	1	1	0		0	0	0						2	13	0.153846
2012-04-26	background	Sf33	1	0	0	0	1	1		0	0	0	0		1	0	0						4	13	0.307692
2012-04-26	background	Sf34	0	0	0	0	0	0		0	0	1	1		0	0	0						2	13	0.153846
2012-04-26	background	Sf35
2012-05-17	400-430	St48
2012-06-20	1000-1030	St70	0	1	0		0	1		0	0	1	0		0	0	0						3	12	0.25
2012-06-20	1600-16-30	St71	0	0	0		0	0		0	0	1	0		0	0	0						1	12	0.0833333
2012-06-20	1600-16-30	St72	1	1	1	1	1	1		0	1	0	1		1	0	0						9	13	0.692308
2012-06-20	2200-2230	St73	1	1	1		1	1		0	1	0	1		1	0	0						8	12	0.666667
2012-06-20	2200-2230	St74	0	0	0	0	0	0		0	1	1	0		0	0	0						2	13	0.153846
2012-06-20	400-430	St75	0	0	0	0	0	0		0	0	1	0		0	0	0						1	13	0.0769231
2012-06-20	400-430	St76	0	0	0	0	0	0		0	0	1	0		0	0	0						1	13	0.0769231
2012-06-20	1000-1030	St77	0	0	0	0	0	0		0	0	1	0		0	0	0						1	13	0.0769231
2012-06-20	1600-16-30	St78	0	0	0	0	0	0		0	1	1	0		0	0	0						2	13	0.153846
2012-07-11	400-430	St79
2012-07-11	400-430	St80
2012-07-11	400-430	St81	0	0		0	0	0		0	0	1	0		0	0	0						1	12	0.0833333
2012-07-11	400-430	St82	0	0		0	0	0		0	0	1	0		0	0	0						1	12	0.0833333
2012-07-11	400-430	St83
2012-07-11	400-430	St84
2012-07-11	2200-2230	St85
2012-07-16		St86
2012-08-15	1000-1030	St105
2012-08-15	1600-16-30	St106
2012-09-13		St107
2012-09-13		St108
2012-09-13		St109
2012-11-15	1600-16-30	St116	0	0	0		0	0		0	0	1	0		0	0	0						1	12	0.0833333
2012-11-15	400-430	St117	0	0	0		0	0		0	1	1	0		1	0	0						3	12	0.25
2012-11-15	1000-1030	St118	0	0	0		0	0		0	1	0	0		0	0	0						1	12	0.0833333
2012-12-12	1600-1630	St152	0	0	0		0	0		0	0	1	1	0	0	0	0	0	0				2	15	0.133333
2012-12-12	1600-1630	St153	1	1	1		1	1		1	1	1	1	1	1	1	1	1	1				15	15	1
2012-12-12	1600-1630	St154	1	0	0		0	1		0	0	1	1	0	0	0	0	0	0				4	15	0.266667
2012-12-12	1600-1630	St155	0	0	0		0	1		0	0	0	0	0	0	0	0	0	0				1	15	0.0666667
2012-12-12	400-430	St156	1	1	1		1	1		1	1	1	1	0	1	1	1	1	1				14	15	0.933333
2012-12-12	2200-2230	St157	0	0	0		0	0		0	0	0	0	0	0	0	0	0	0				0	15	0
2012-12-12	2200-2230	St158	0	0	0		0	1		0	0	1	0	0	0	0	0	0	1				3	15	0.2
2012-12-12	2200-2230	St159	0	1	0		0	1		0	0	1	0	0	0	0	0	0	0				3	15	0.2
2012-12-12	2200-2230	St160	0	0	1		0	0		0	0	1	0	0	0	0	0	0	0				2	15	0.133333
2012-12-12	1000-1030	St161	0	0	0		0	0		0	0	0	0	0	0	0	0	0	0				0	15	0
2012-12-12	1000-1030	St162	0	0	0		0	0		0	0	0	0	0	1	0	0	0	0				1	15	0.0666667
2012-12-12	400-430	St163	0	0	0		0	0		0	0	0	0	0	0	0	0	0	0				0	15	0	0.184785	0.17039
2012-12-12	2200-2230	St166	0	0	0		0	0		0	0	1	0	1	0	0	0	0	0				2	15	0.133333	0.200071
2013-01-16	400-430	St167	0	0	1		0	0		0	0	0	0	1	0	0	0	0	0				2	15	0.133333		1
2013-01-16	background	St168
2013-01-16	2200-2230	St169	0	0	0		0	0		0	0	0	0	0	0	0	0	0	0				0	15	0
2013-01-16	2200-2230	St170
2013-01-16	1600-1630	St171	0	0	1		0	0		1	0	0	0	1	0	0	0	0	0				3	15	0.2
2013-01-16	1600-1630	St172	0	0	0		0	0		0	0	0	0	0	0	0	0	0	1				1	15	0.0666667
2013-01-16	1600-1630	St173
2013-01-16	1600-1630	St174	0	0	1		0	1		0	0	1	0	1	0	0	0	0	1				5	15	0.333333
2013-01-16	2200-2230	St175	0	0	0		0	0		0	0	0	0	0	0	0	0	0	0				0	15	0
2013-01-16	2200-2230	St176
2013-01-16	1000-1030	St177
2013-01-16	1000-1030	St178
2013-01-16	2200-2230	St179	0	0	1		0	0		0	0	0	0	1	0	0	0	0	1				3	15	0.2
2013-01-16	1600-1630	St180	0	0	0		0	0		0	0	0	0	0	0	0	0	0	1				1	15	0.0666667
2013-01-16	1000-1030	St181
2013-01-16	1600-1630	St182
2013-01-16	1600-1630	St183	1	0	1		1	0		0	0	0	0	1	0	0	0	0	1				5	15	0.333333
2013-01-16	400-430	St184	0	0	1		0	1		0	0	1	0	0	0	0	0	0	1				4	15	0.266667
2013-01-16	400-430	St185	0	0	1		1	0		0	0	0	0	1	0	0	0	0	1				4	15	0.266667
2013-01-16	400-430	St200	0	0	0		0	0		0	0		0	0	0	0	0	0	0				0	14	0
2013-02-19	1000-1030	St201	0	0	0		0	0		0	0		0	0	0	0	0	0	0				0	14	0
2013-02-19	1600-1630	St202	0	0	0		0	0		0	0		0	0	0	0	0	0	0				0	14	0
2013-02-19	background	St260
2013-05-15	background	St261	1	0		0	1	0		0	0		0		1	0	0	0		1			4	13	0.307692
2013-05-15	400-430	St262	0	0		0	0	0		0	0		0		0	0	0	0		0			0	13	0
2013-05-15	400-430	St263	0	0		0	0	0		0	0		0		0	0	0	0		0			0	13	0
2013-05-15	400-430	St264
2013-05-15	1000-1030	St265	0	0		0	0	0		0	0		0		1	0	0	0		0			1	13	0.0769231
2013-05-15	2200-2230	St266	0	0		0	0	0		0	0		0		1	0	0	0		0			1	13	0.0769231
2013-05-15	2200-2230	St267	0	0		0	0	0		0	0		0		0	0	0	0		0			0	13	0
2013-05-15	2200-2230	St268
2013-05-15	400-430	St270	0	0		0	1	0		0	0		0		1	0	0	0		0			2	13	0.153846
2013-05-15	1000-1030	St271	0	0		0	0	0		0	1		0		0	0	0	0		0			1	13	0.0769231
2013-05-15	400-430	St272	0	0		0	0	0		0	0		0		0	0	0	0		0			0	13	0
2013-05-15	1000-1030	St285	0	0		0	0	0		0	0		0		0	0	0	0		0			0	13	0
2013-06-19	1600-1630	St286	0	0		0	0	0		0	0		0		0	0	0	0		0			0	13	0
2013-06-19	2200-2230	St287	0	0		0	0	1		0	0		0		0	0	0	0		0			1	13	0.0769231
2013-06-19	2200-2230	St288	0	1		0	0	1		0	0		0		0	0	0	0		0			2	13	0.153846
2013-06-19	1600-1630	St289
2013-06-19	1600-1630	St290
2013-06-19	1600-1630	St291
2013-06-19	2200-2230	St292
2013-06-19	2200-2230	St293
2013-06-19	2200-2230	St294
2013-06-19	2200-2230	St295	1	1		0	1	1		0	1		1		0	1	0	0		1			8	13	0.615385
2013-06-19	2200-2230	St296
2013-06-19	2200-2230	St297	1	1		1	0	1		0	0		1		0	1	0	0		1			7	13	0.538462
2013-06-19	2200-2230	St298
2013-06-19	2200-2230	St299
2013-06-19	2200-2230	St300
2013-06-19	400-430	St301	0	1		0	0	1		0	0		0		0	0	0	0		0			2	13	0.153846
2013-06-19	2200-2230	St302	0	0		0	0	0		0	0		0		0	0	0	0		0			0	13	0
2013-06-19	2200-2230	St303	1	1		0	0	1		0	0		0		0	0	0	0		0			3	13	0.230769
2013-06-19	2200-2230	St304	1	0		0	1	0		0	0		0		0	0	0	0		0			2	13	0.153846
2013-06-19	2200-2230	St305	1	0		0	1	0		0	1		1		1	0	1	1		0			7	13	0.538462
2013-06-19	1000-1030	St342
2013-07-17	1000-1030	St343
2013-07-17	1000-1030	St344
2013-07-17	1000-1030 6-10 0С	St345
2013-07-17	1000-1030	St347
2013-07-17	1000-1030	St348
2013-07-17	1600-1630	St349
2013-07-17	1000-1030 6-10 0С	St404
2013-07-17	1000-1030 6-10 0С	St405
2013-07-17	1000-1030 6-10 0С	St406	1	0							0		0		1	0	0			0	1		3	9	0.333333
2013-07-17	400-430	St407	1	0							1		0		1	0	0			0	1		4	9	0.444444
2013-08-14	400-430	St408	1	0							1		0		1	0	0			0	1		4	9	0.444444	0.444444
2013-08-14	1000-1030	St409
2013-08-14	1600-1630	St410
2013-08-14	1600-1630	St411
2013-08-14	1600-1630	St412
2013-08-14	1600-1630	St413
2013-08-14	1600-1630	St414	1	0							0		1		1	0	0			0	1		4	9	0.444444
2013-08-14	1600-1630	St415
2013-08-14	2200-2230	St416
2013-08-14	2200-2230	St417
2013-08-14	2200-2230	St418
2013-08-14	1000-1030	St419	0	0							0		1		0	1	0			0	0		2	9	0.222222
2013-08-14	1000-1030	St420	1	1							1		1		1	1	1			1	1		9	9	1
2013-08-14	1600-1630	St421	1	0							0		0		1	0	0			0	1		3	9	0.333333
2013-08-14	1600-1630	St422	0	0							0		0		0	0	0			0	0		0	9	0
2013-08-14	1600-1630	St423	1	0							0		0		1	0	0			0	1		3	9	0.333333
2013-08-14	1600-1630	St424	0	0							0		0		0	0	0			0	0		0	9	0
2013-08-14	2200-2230	St425
2013-08-14	2200-2230	St426	1	0							0		0		1	0	0			0	1		3	9	0.333333
2013-08-14	400-430 6-10 0С	St427	0	0							0		0		0	0	0			0	0		0	9	0
2013-08-14	1600-1630 6-10 0С	St433	1	0							0		0		1	1	0			0	0		3	9	0.333333
2013-08-14	1600-1630 6-10 0С	St434	0	0							0		0		1	0	0			0	0		1	9	0.111111
2013-08-14	1600-1630 6-10 0С	St437	1	0							1		0		1	0	0			0	1		4	9	0.444444
2013-08-14	1600-1630 6-10 0С	St442
2013-08-14	1600-1630 6-10 0С	St495
2013-09-18	2200-2230 6-10 0С	St497
2013-09-18	background	St546
2013-10-16	400-430	St547
2013-10-17	400-430	St548
2013-10-17	400-430	St549
2013-10-17	2200-2230	St551
2013-10-16	2200-2230	St552
2013-10-16	1000-1030	St553
2013-10-16	1000-1030	St554
2013-10-16	400-430	St555
2013-10-17	1600-1630	St556
2013-10-16	background	St574
2013-12-18	background	St575
2013-12-18	background	St576
2013-12-18	400-430	St577
2013-12-19	400-430	St578
2013-12-19	400-430	St579
2013-12-19	1000-1030	St580
2013-12-18	1600-1630	St581
2013-12-18	1600-1630	St582
2013-12-18	1600-1630	St583
2013-12-18	2200-2230	St584
2013-12-18	2200-2230	St585
2013-12-18	background 6-10 0С	St586
2013-12-18	background 6-10 0С	St587
2013-12-18	400-430 6-10 0С	St588
2013-12-19	400-430 6-10 0С	St589
2013-12-19	1000-1030 6-10 0С	St590
2013-12-18	2200-2230 6-10 0С	St591
2013-12-18	1000-1030	St595																								0.199965	0.194872
2013-12-18	1600-1630	St598																								0.20918
2014-01-15	background	St599																									0.333333
2014-01-15	background	St600
2014-01-15	1000-1030	St601
2014-01-15	1000-1030	St602
2014-01-15	1000-1030	St603
2014-01-15	1000-1030	St604
2014-01-15	1000-1030	St605
2014-01-15	1000-1030	St606
2014-01-15	1600-1630	St607
2014-01-15	1000-1030	St608
2014-01-15	1000-1030	St609
2014-01-15	1600-1630 6-10 0С	St610
2014-01-15	1600-1630	St611
2014-01-15	2200-2230	St612
2014-01-15	2200-2230	St613
2014-01-15	background	St619
2014-01-15	background	St 629
2014-01-15	1000-1030	St 630
2014-02-13	2200-2230	St 631
2014-02-13	1000-1030	St 632
2014-02-13	1600-1630	St 633
2014-02-13	1600-1630	St 634
2014-03-13	2200-2230	St 635
2014-03-13	2200-2230	St 636
2014-03-13	400-430	St 637
2014-03-13	2200-2230	St 638
2014-03-13	background	St 642	0	0	0		0	0		0	0	0	0	0	0	0	0	0				0	0	15	0
2014-03-14	400-430	St 644	0	0	0		0	0		0	0	0	0	0	0	0	0	0				0	0	15	0
2014-03-13	400-430	St 645	0	0	0		0	0		0	0	0	0	0	1	0	0	0				0	1	15	0.0666667
2014-04-17	400-430	St 646	0	0	0		0	0		0	0	0	0	0	0	0	0	0				0	0	15	0
2014-04-18	400-430	St 647	0	0	0		1	0			0	0	1		1	0	0	1					4	12	0.333333
2014-04-18	400-430	St 648
2014-04-18	1000-1030	St 649
2014-04-18	1000-1030	St 650
2014-04-18	1000-1030 6-10 0С	St 651	1	0	1		1	0		0	1	1	0	0	0	0	0	0				0	5	15	0.333333
2014-04-17	1000-1030 6-10 0С	St 652
2014-04-17	1000-1030 6-10 0С	St 654
2014-04-17	400-430	St 740
2014-04-17	2200-2230	St 741
2014-04-17	1600-1630	St 742	1	0	0		0	0		0	1	0	0	1	1	0	1	0				0	5	15	0.333333
2014-04-18	1600-1630	St 743	0	0	0		0	0		0	0	0	0	1	0	0	1	0				0	2	15	0.133333
2014-04-17	1600-1630	St 744	1	0	0		1	0		0	0	0	0		0	0	0	0					2	13	0.153846
2014-04-17	1000-1030	St 745	1	0	0		1	0		0	0	0	0		1	0	0	0					3	13	0.230769
2014-04-17	1000-1030	St 746
2014-04-17	400-430	St 760
2014-04-17	1000-1030	St 761
2014-04-17	1000-1030	St 762
2014-05-21	1600-1630	St 763
2014-05-20	1600-1630	St 764
2014-05-20	2200-2230	St 765	0	0	0		0	0		0	0	0	0	1	1	0	0	0				0	2	15	0.133333
2014-05-20	2200-2230	St 766
2014-05-20	1000-1030	St 767	0	0	0		0	1		0	0	0	1	1	0	0	1	0				0	4	15	0.266667
2014-05-20	1000-1030	St 768	0	0	0		0	0		0	0	0	0	0	1	0	0	0				0	1	15	0.0666667
2014-05-20	1000-1030	St 769	0	0	1		0	0		0	0	0	0	0	0	0	0	0				0	1	15	0.0666667
2014-06-17	1000-1030	St 770	0	0	1		0	0		0	0	0	0	0	1	0	0	0				0	2	15	0.133333
2014-06-17	1000-1030	St 771	0	0	0		0	0		0	0	0	0	0	1	0	0	0				0	1	15	0.0666667
2014-06-17	1000-1030	St 772	0	0	0		0	0		0	0	0	0	0	0	0	1	0				0	1	15	0.0666667
2014-06-17	1600-1630	St 773	1	0	0		1	0		0	0	1	0	0	1	0	0	0				0	4	15	0.266667
2014-06-17	1000-1030	St 774	0	0	1		0	0		0	0	0	1	1	0	0	0	0				0	3	15	0.2
2014-06-17	1600-1630	St 777
2014-06-17	400-430	St 842	1	0			0	0		0	0	1	0	0	0	0	0	0				0	2	14	0.142857
2014-06-17	400-430	St 843	0	1			0	0		0	0	1	0	0	0	0	0	0				0	2	14	0.142857
2014-06-17	400-430	St 844	0	0			0	0		0	0	1	0	0	0	0	0	0				0	1	14	0.0714286
2014-07-16	1000-1030	St 845
2014-07-16	1000-1030	St 846
2014-07-16	1600-1630	St 847
2014-07-15	1600-1630	St 848
2014-07-15	2200-2230	St 853
2014-07-15	1600-1630 6-10 0С	St 868	0	0			0	0		0	0	0	1	1	1	0	0	1				0	4	14	0.285714
2014-07-15	1000-1030 6-10 0С	St 870
2014-07-15	1000-1030 6-10 0С	St 871
2014-07-15	1000-1030 6-10 0С	St 872
2014-07-15	1000-1030 6-10 0С	St 873
2014-07-15	2200-2230 6-10 0С	St 875
2014-07-15	2200-2230 6-10 0С	St 876
2014-07-15	2200-2230 6-10 0С	St 877
2014-07-15	2200-2230 6-10 0С	St 879
2014-07-15	1000-1030 6-10 0С	St 880
2014-07-15	1000-1030 6-10 0С	St 881
2014-07-15	400-430	St 988
2014-07-15	1000-1030	St 989
2014-07-15	1000-1030	St 990
2014-07-15	2200-2230	St 991
2014-12-17	2200-2230	St 992																								0.151919	0.151919
2014-12-16	400-430	St 999																								0.10729
2015-01-16	400-430	St1001
2015-01-16	400-430	St1002
2015-01-16	400-430	St1003
2015-01-16	400-430	St1004
2015-01-16	1000-1030	St1005
2015-01-16	1000-1030	St1006
2015-01-16	1600-1630	St1007
2015-01-16	1600-1630	St1008
2015-01-15	2200-2230	St1009
2015-01-15	2200-2230	St1010
2015-01-15	background	Cb-35
2015-01-15	1000-1030	Cb-36
2015-01-15	1000-1030	Cb-37
2015-01-15	1000-1030	Cb-38
2015-02-17	1000-1030	Cb-39
2015-02-17	1000-1030	Cb-40
2015-02-17	1000-1030	Cb-41
2015-02-17	2200-2230	Cb-42
2015-02-17	2200-2230	Cb-43
2015-02-17	2200-2230	Cb-44
2015-02-17	1000-1030	Cb-45
2015-02-17	2200-2230	Cb-46
2015-02-17	background	Cb-55
2015-02-17	1000-1030	Cb-56
2015-02-17	1000-1030	Cb-57
2015-02-17	1000-1030	Cb-58
2015-04-14	1000-1030	Cb-59
2015-04-14	1000-1030	Cb-60
2015-04-14	400-430 6-10 0С	Cb-61
2015-04-14	1000-1030 6-10 0С	Cb-62
2015-04-14	1000-1030 6-10 0С	Cb-63
2015-04-14	1000-1030 6-10 0С	Cb-64
2015-04-15	1000-1030 6-10 0С	Cb-65
2015-04-14	1000-1030 6-10 0С	Cb-66
2015-04-14	1000-1030 6-10 0С	Cb-67
2015-04-14	background	Cb-104
2015-04-14	400-430	Cb-105
2015-04-14	400-430	Cb-107
2015-04-14	1600-1630	Cb-108
2015-06-16	1600-1630	Cb-110
2015-06-17	2200-2230	Cb-111
2015-06-17	2200-2230	Cb-112
2015-06-16	2200-2230	Cb-113
2015-06-16	background	Cb-115
2015-06-16	400-430 6-10 0С	Cb-117
2015-06-16	400-430 6-10 0С	Cb-118
2015-06-16	400-430	Cb160
2015-06-16	400-430	Cb161
2015-06-16	1600-1630	Cb162
2015-06-16	1600-1630	Cb163
2015-06-17	2200-2230	Cb164
2015-06-17	2200-2230	Cb183
2015-06-16	background	Cb184
2015-06-16	400-430	Cb185
2015-06-16	1000-1030	Cb186
2015-07-14	1600-1630	Cb187
2015-07-14	1600-1630	Cb188
2015-07-15	1600-1630	Cb189
2015-07-14	1600-1630	Cb190
2015-07-14	1600-1630	Cb191
2015-07-14	2200-2230	Cb192
2015-07-14	2200-2230	Cb193
2015-07-14	400-430	Cb285
2015-07-14	400-430	Cb286
2015-07-14	400-430	Cb287
2015-07-14	400-430	Cb288
2015-10-14	1000-1030	Cb289
2015-10-14	2200-2230	Cb290
2015-10-14	2200-2230	Cb291
2015-10-14	400-430	Cb-298
2015-10-13	400-430	Cb-299
2015-10-13	2200-2230	Cb-300
2016-01-19	1000-1030	Cb-301
2016-01-20	400-430	Cb-302
2016-01-19	2200-2230	Cb-303
2016-01-19	1000-1030	Cb-309
2016-01-19	2200-2230	Cb-310
2016-02-17	400-430	Cb-317
2016-02-17	400-430	Cb-318
2016-02-16	1000-1030	Cb-319
2016-02-17	400-430	Cb-320
2016-02-16	1000-1030	Cb-321
2016-02-16	1600-1630	Cb-322
2016-02-16	2200-2230	Cb-323
2016-02-16	1000-1030	Cb-324
2016-02-16	2200-2230	Cb-325
2016-03-16	background	Cb-386
2016-03-15	1600-1630	Cb-387
2016-03-15	1600-1630	Cb-388
2016-03-15	1600-1630	Cb-389
2016-03-15	background	Cb-390
2016-03-15	background	Cb-391
2016-03-16	400-430	Cb-392
2016-03-15	1600-1630	Cb-393
2016-03-15	1600-1630	Cb-394
2016-03-15	1000-1030	Cb-395
2016-04-13	background	Cb-409
2016-04-13	background	Cb-410
2016-04-14	400-430	Cb-411
2016-04-14	400-430	Cb-412
2016-04-14	400-430	Cb-413
2016-04-14	400-430	Cb-414
2016-04-13	2200-2230	Cb-415
2016-04-13	1000-1030	Cb-416
2016-04-13	1000-1030	Cb-417
2016-04-13	2200-2230	Cb-418
2016-04-13	2200-2230	Cb-419
2016-05-17	background	Cb-504
2016-05-17	background	Cb-505
2016-05-17	background	Cb-506
2016-05-17	background	Cb-507
2016-05-17	1000-1030	Cb-508
2016-05-17	1000-1030	Cb-509
2016-05-17	1000-1030	Cb-510
2016-05-17	1600-1630	Cb-511
2016-05-17	1600-1630	Cb-512
2016-05-17	1600-1630	Cb-513
2016-05-17	2200-2230	Cb-514
2016-05-17	2200-2230	Cb-515
2016-05-18	400-430	Cb-516
2016-05-18	400-430	Cb-517
2016-05-17	1000-1030	Cb-518
2016-05-17	1000-1030	Cb-519
2016-05-17	2200-2230	Cb-520
2016-05-17	1000-1030	Cb-521
2016-05-17	2200-2230	Cb-522
2016-12-16	400-430	Сg-47
2016-12-16	400-430	Сg-48
2016-12-16	400-430	Сg-49
2016-12-16	400-430	Сg-50
2016-12-16	400-430	Сg-51
2016-12-16	400-430	Сg-52
2016-12-16	400-430	Сg-53
2016-12-16	400-430	Сg-54
2016-12-15	1000-1030	Сg-55
2016-12-15	1000-1030	Сg-56
2016-12-15	1000-1030	Сg-57
2016-12-15	1000-1030	Сg-58
2016-12-15	1600-1630	Сg-59
2016-12-15	1600-1630	Сg-60
2016-12-15	1600-1630	Сg-61
2016-12-15	1600-1630	Сg-62
2016-12-15	2200-2230	Сg-63
2016-12-15	2200-2230	Сg-64
2016-12-15	2200-2230	Сg-65
2016-12-15	2200-2230	Сg-66
2016-12-15	2200-2230	Сg-67
2016-12-15	2200-2230	Сg-68
2016-12-15	background	Сg-69
2016-12-15	2200-2230	Сg-70
Date of sampling	Altitude of sampling	Isolates' codes	Ampicillin	Neomycin	Penicillin	Chloram-phenicol	Carbenicillin	Kanamycin	Oleando-mycin	Rifampi-cium	Strepto-mycin	Polymyxin	Erythro-mycin	Lincomy-cin	Oxacillin	Gentamy-cin	Tetracyc-line	Number of antibiotics for which isolate has resistance	Number of antibiotics tested	Ratio
2006-06-15	400-430	Az-1	0	0	0	0	0	0	0	0	0	1	0	0	0	0	0	1	15	0.0666667		0.909091
2006-06-15	400-430	Az-2	0	0	0	0	0	0	0	0	0	1	0	0	0	0	0	1	15	0.0666667
2006-06-15	400-430	Az-3	0	0	0	0	0	0	0	0	0	0	0	0	0	0	0	0	15	0
2006-06-15	400-430	Az-4	0	0	0	0	0	0	0	0	0	0	0	0	0	0	0	0	15	0
2006-06-15	400-430	Az-5
2006-06-15	400-430	Az-6	0	0	0	0	0	0	0	0	0	1	0	0	0	0	0	1	15	0.0666667
2006-06-15	400-430	Az-7
2006-06-15	400-430	Az-8	0	0	0	0	0	0	0	0	0	0	0	0	0	0	0	0	15	0
2006-06-15	1000-1030	Az-9	0	0	0	0	0	0	1	0	0	0	0	0	0	0	0	1	15	0.0666667
2006-06-15	1000-1030	Az-10	0	0	0	0	0	0	0	0	0	1	0	0	0	0	0	1	15	0.0666667
2006-06-15	1000-1030	Az-11	0	0	0	1	0	1	1	1	0	1	1	1	1	0	0	8	15	0.533333
2006-06-15	1000-1030	Az-12	0	0	0	1	0	1	1	1	0	1	1	1	1	0	1	9	15	0.6
2006-06-15	1000-1030	Az-13	0	0	0	0	0	0	0	0	0	1	0	0	0	0	0	1	15	0.0666667
2006-06-15	1600-1630	Az-14
2006-06-15	1600-1630	Az-15	0	0	0	0	0	0	0	0	0	0	0	0	0	0	0	0	15	0
2006-06-15	1600-1630	Az-16	0	0	0	0	0	0	0	0	0	0	0	0	0	0	0	0	15	0
2006-06-15	1600-1630	Az-17	0	0	0	0	0	0	0	0	0	0	0	0	0	0	0	0	15	0
2006-06-15	2200-2230	Az-18	0	0	0	0	0	0	0	0	0	1	0	0	0	0	0	1	15	0.0666667
2006-06-15	2200-2230	Az-19	0	0	0	0	0	0	0	0	0	1	0	0	0	0	0	1	15	0.0666667
2006-06-15	2200-2230	Az-20	0	0	0	0	0	0	0	0	0	0	0	0	0	0	0	0	15	0
2006-06-15	2200-2230	Az-21	0	0	0	0	0	0	0	0	0	1	0	0	0	0	0	1	15	0.0666667
2006-06-15	2200-2230	Az-22	0	0	0	1	0	0	0	0	0	1	0	0	0	0	0	2	15	0.133333
2006-06-15	2200-2230	Az-23	0	0	0	0	0	0	0	0	0	0	0	0	0	0	0	0	15	0
2006-06-15	2200-2230	Az-24	0	0	0	0	0	0	0	0	0	1	0	0	0	0	0	1	15	0.0666667
2006-06-15	background	Az-25	0	0	0	0	0	0	0	0	0	0	0	0	0	0	0	0	15	0
2006-06-15	background	Az-26	0	0	0	0	0	0	0	0	0	1	0	1	0	0	0	2	15	0.133333
2006-06-15	background	Az-27	0	0	0	0	0	0	0	0	0	1	0	1	0	0	0	2	15	0.133333
2006-06-15	background	Az-28	0	0	0	1	0	0	1	1	0	1	1	1	1	0	0	7	15	0.466667
2006-07-17	background	Az 84
2006-07-17	background	Az 85
2006-07-17	background	Az 86
2006-07-17	background	Az 87
2006-07-17	background	Az 88
2006-07-17	background	Az 89
2006-07-17	background	Az 90
2006-07-17	background	Az 91
2006-07-17	background	Az 92
2006-07-17	background	Az 93
2006-07-17	400-430	Az 94
2006-07-17	400-430	Az 95
2006-07-17	400-430	Az 96
2006-07-17	400-430	Az 97
2006-07-17	400-430	Az 98
2006-07-17	400-430	Az 99
2006-07-17	400-430	Az 100
2006-07-17	400-430	Az 101
2006-07-17	1000-1030	Az 102
2006-07-17	1000-1030	Az 103
2006-07-17	1000-1030	Az 104
2006-07-17	1000-1030	AZ 105
2006-07-17	1000-1030	Az 106
2006-07-17	1000-1030	Az 107
2006-07-17	1000-1030	Az 108
2006-07-17	1000-1030	Az 109
2006-07-17	1000-1030	Az 110
2006-07-17	1600-1630	Az 111
2006-07-17	1600-1630	Az 112
2006-07-17	2200-2230	Az 113
2006-07-17	2200-2230	Az 114
2006-07-17	2200-2230	Az 115
2006-07-17	2200-2230	Az 116
2006-07-17	2200-2230	Az 117
2006-07-17	2200-2230	Az 118
2006-07-17	2200-2230	Az 119
2006-07-17	2200-2230	Az 120
2006-07-17	2200-2230	Az 121
2006-07-17	2200-2230	Az 122
2006-07-17	2200-2230	Az 123
2006-07-17	2200-2230	Az 124
2006-08-15	background	Az-162	0	0	0	0	0	0	0	0	0	1	0	1	0	0	0	2	15	0.133333
2006-08-15	1000-1030	Az-163
2006-08-15	background	Az-164	0	0	0	0	0	0	0	0	0	0	0	0	0	0	0	0	15	0
2006-08-15	1000-1030	Az-165
2006-08-15	1000-1030	Az-166	1	0	1	0	0	0	1	0	1	0	0	1	1	0	0	6	15	0.4
2006-08-15	1000-1030	Az-167
2006-08-15	1000-1030	Az-168				0		0	1	0	0	1	1	0	0	0	0	3	11	0.272727
2006-08-15	1000-1030	Az-169	0	0	0	0	0	0	0	0	0	0	0	0	0	0	0	0	15	0
2006-08-15	1000-1030	Az-170	0	0	0	0	0	0	0	0	0	1	0	0	0	0	0	1	15	0.0666667
2006-08-15	1000-1030	Az-171
2006-08-15	1000-1030	Az-172
2006-08-15	1000-1030	Az-173	0	0	0	0	0	0	1	0	0	0	0	0	0	0	0	1	15	0.0666667
2006-08-15	1600-1630	Az-174
2006-08-15	1600-1630	Az-175	0	0	0	0	0	0	0	0	0	1	0	0	0	0	0	1	15	0.0666667
2006-08-15	1600-1630	Az-176	0	0	0	0	0	0	0	0	0	1	0	0	0	0	0	1	15	0.0666667
2006-08-15	1600-1630	Az-177
2006-08-15	1600-1630	Az-178	0	0	0	0	0	0	0	0	0	0	0	0	0	0	0	0	15	0
2006-08-15	1600-1630	Az-179
2006-08-15	1600-1630	Az-180	0	0	0	0	0	0	0	0	0	1	0	0	0	0	0	1	15	0.0666667
2006-08-15	1600-1630	Az-181
2006-08-15	background	Az-182	0	0	0	0	0	0	0	0	0	1	0	0	0	0	0	1	15	0.0666667
2006-08-15	1000-1030	Az-183
2006-08-15	1600-1630	Az-184
2006-08-15	1600-1630	Az-185
2006-08-15	1600-1630	Az-186	0	0	0	0	0	0	0	0	0	1	0	0	0	0	0	1	15	0.0666667
2006-08-15	1600-1630	Az-187
2006-08-15	1600-1630	Az-188	0	0	0	0	0	0	0	0	0	1	0	0	1	0	0	2	15	0.133333
2006-08-15	1600-1630	Az-189
2006-08-15	2200-2230	Az-190	0	0	0	0	0	0	0	0	0	1	0	0	0	1	0	2	15	0.133333
2006-08-15	2200-2230	Az-191	1	0	1	1	0	0	1	0	0	0	0	1	1	0	0	6	15	0.4
2006-08-15	2200-2230	Az-193
2006-08-15	2200-2230	Az-194
2006-08-15	2200-2230	Az-195
2006-08-15	2200-2230	Az-196	0	0	0	0	0	0	0	0	0	1	0	0	1	0	0	2	15	0.133333
2006-08-15	1600-1630	Az-197	1	0	1	0	0	0	1	1	0	0	0	1	1	0	0	6	15	0.4
2006-08-15	2200-2230	Az-198	0	0	0	0	0	0	0	0	0	1	0	0	0	0	0	1	15	0.0666667
2006-08-15	2200-2230	Az-199
2006-08-15	2200-2230	Az-200
2006-08-15	400-430	Az-201
2006-08-15	2200-2230	Az-202
2006-08-15	2200-2230	Az-203
2006-08-15	400-430	Az-204
2006-08-15	400-430	Az-205
2006-08-15	400-430	Az-206
2006-08-15	400-430	Az-207
2006-08-15	400-430	Az-208	1	0	1	1	0	0	1	0	0	0	0	1	1	0	0	6	15	0.4
2006-08-15	400-430	Az-209
2006-08-15	400-430	Az-210
2006-08-15	400-430	Az-211	0	0	0	0	0	0	0	0	0	0	0	0	0	0	0	0	15	0
2006-08-15	400-430	Az-212
2006-08-15	2200-2230	Az-213	1	0	0	1	1	0	0	0	0	0	0	0	0	0	0	3	15	0.2
2006-09-18	background	Az-258	0	0	0	0	0	0		0	0	0			0	0	0	0	12	0
2006-09-18	background	Az-259
2006-09-18	background	Az-260
2006-09-18	background	Az-261	0	0	0	0	0	0		0	0	0			0	0	0	0	12	0
2006-09-18	background	Az-262	0	0	0	0	0	0		0	0	0			0	0	0	0	12	0
2006-09-18	background	Az-263	0	0	0	0	0	0		0	0	0			1	0	0	1	12	0.0833333
2006-09-18	background	Az-264	0	0	0	0	0	0		0	0	0			0	0	0	0	12	0
2006-09-18	background	Az-265	0	0	0	0	0	0		0	0	0			0	0	0	0	12	0
2006-09-18	2200-2230	Az-266
2006-09-18	2200-2230	Az-267	0	0	0	0	0	0		0	0	0			0	0	0	0	12	0
2006-09-18	1600-1630	Az-268	0	0	1	0	0	0		0	0	0			0	0	0	1	12	0.0833333
2006-09-18	1600-1630	Az-269	0	0	0	0	0	0		0	0	0			0	0	0	0	12	0
2006-09-18	1600-1630	Az-270	0	0	0	0	0	0		0	0	1			0	0	0	1	12	0.0833333
2006-09-18	2200-2230	Az-271	0	0	0	0	0	0		0	0	1			0	0	0	1	12	0.0833333
2006-09-18	2200-2230	Az-272	0	0	0	0	0	0		0	0	1			0	0	0	1	12	0.0833333
2006-09-18	2200-2230	Az-273	0	0	0	0	0	0		0	0	0			1	0	0	1	12	0.0833333
2006-09-18	2200-2230	Az-274
2006-09-18	2200-2230	Az-275	1	0	1	0	1	0		0	0	0			1	0	0	4	12	0.333333
2006-09-18	1000-1030	Az-276	0	0	0	0	0	0		0	0	1			0	0	0	1	12	0.0833333
2006-09-18	400-430	Az-277	0	0	0	0	0	0		0	0	0			0	0	0	0	12	0
2006-09-18	background	Az-278	0	0	0	0	0	0		0	0	0			0	0	0	0	12	0
2006-09-18	2200-2230	Az-279	1	0	1	0	0	0		0	0	0			0	0	0	2	12	0.166667
2006-09-18	2200-2230	Az-280	1	0	1	0	1	0		0	0	1			1	0	0	5	12	0.416667
2006-09-18	2200-2230	Az-281	0	0	0	0	0	0		0	0	0			0	0	0	0	12	0
2006-09-18	2200-2230	Az-282	0	0	0	0	0	0		0	0	1			1	0	0	2	12	0.166667
2006-09-18	background	Az-283	1	0	1	0	1	0		0	0	1			1	0	0	5	12	0.416667
2006-09-18	background	Az-284
2006-09-18	1600-1630	Az-285
2006-09-18	1600-1630	Az-290	0	0	0	0	0	0		0	0	1			1	0	0	2	12	0.166667
2006-09-18	background	Az-292	0	0	0	0	0	0		0	0	1			1	0	0	2	12	0.166667
2006-09-18	background	Az-293	0	0	0	0	0	0		0	0	1			1	0	0	2	12	0.166667
2006-09-18	background	Az-294	0	0	0	0	0	0		0	0	1			0	0	0	1	12	0.0833333
2006-09-18	background	Az-295
2006-09-18	background	Az-296	0	0	0	0	0	0		0	0	1			1	0	0	2	12	0.166667
2006-09-18	background	Az-297	0	0	0	0	0	0		0	0	1			1	0	0	2	12	0.166667
2006-09-18	2200-2230	Az-298
2006-09-18	2200-2230	Az-299
2006-09-18	1600-1630	Az-300	1	0	1	0	1	0		0	0	1			1	0	0	5	12	0.416667
2006-09-18	1600-1630	Az-301
2006-09-18	400-430	Az-302
2006-09-18	400-430	Az-303
2006-09-18	background	Az-304	0	0	0	0	0	0		0	0	0			1	0	0	1	12	0.0833333
2006-10-12	background	Az-359	0	0		0	0	0		0		0			0		0	0	9	0
2006-10-12	background	Az-360	0	0		0	0	0		0		0			0		0	0	9	0
2006-10-12	background	Az-361	0	0		0	0	0		0		0			1		0	1	9	0.111111
2006-10-12	background	Az-362	1	0		0	0	0		0		0			1		0	2	9	0.222222
2006-10-12	background	Az-363	0	0		0	0	0		0		1			1		1	3	9	0.333333
2006-10-12	1000-1030	Az-364	0	0		0	0	0		0		0			0		0	0	9	0
2006-10-12	400-430	Az-365	0	0		1	0	1		0		0			0		0	2	9	0.222222
2006-10-12	400-430	Az-366	1	0		0	1	0		0		0			1		0	3	9	0.333333
2006-10-12	1600-1630	Az-367	1	0		0	1	0		0		0			1		0	3	9	0.333333
2006-10-12	1600-1630	Az-368	1	0		0	0	0		0		1			1		0	3	9	0.333333
2006-10-12	1600-1630	Az-369	0	0		0	0	0		0		1			1		0	2	9	0.222222
2006-10-12	1600-1630	Az-370	0	0		0	1	0		0		1			0		0	2	9	0.222222
2006-10-12	1600-1630	Az-371
2006-10-12	2200-2230	Az-372	1	0		1	1	0		0		1			1		0	5	9	0.555556
2006-11-15	background	Az-464	0	0		0	0	0		0		1			0		0	1	9	0.111111
2006-11-15	400-430	Az-465
2006-11-15	400-430	Az-466	0	0		0	0	0		0		1			1		0	2	9	0.222222
2006-11-15	400-430	Az-467	1	0		0	1	0		0		1			1		0	4	9	0.444444
2006-11-15	400-430	Az-468
2006-11-15	1000-1030	Az-469
2006-11-15	400-430	Az-470	1	0		0	1	0		0		1			1		0	4	9	0.444444
2006-11-15	400-430	Az-471
2006-11-15	400-430	Az-472	1	0		0	1	0		0		1			1		0	4	9	0.444444
2006-11-15	400-430	Az-473	1	0		0	1	0		1		1			1		0	5	9	0.555556
2006-11-15	400-430	Az-474	0	0		0	0	0		0		0			1		0	1	9	0.111111
2006-11-15	400-430	Az-475	0	0		0	0	0		0		1			1		0	2	9	0.222222
2006-11-15	1600-1630	Az-476	0	0		0	0	0		0		0			0		0	0	9	0
2006-11-15	1600-1630	Az-477
2006-11-15	1600-1630	Az-478
2006-11-15	400-430	Az-479
2006-11-15	400-430	Az-480	1	0		0	0	0		0		1			1		0	3	9	0.333333
2006-11-15	400-430	Az-481
2006-11-15	1600-1630	Az-482
2006-11-15	1600-1630	Az-483	0	0		0	0	0		0		0			1		0	1	9	0.111111
2006-11-15	1600-1630	Az-484	0	0		0	0	0		0		0			0		0	0	9	0
2006-11-15	400-430	Az-485	0	0		0	1	0		0		0			0		0	1	9	0.111111
2006-11-15	2200-2230	Az-486
2006-11-15	background	Az-487	1	0		0	1	1		0		1			1		0	5	9	0.555556
2006-12-14	400-430	Az-546
2006-12-14	background	Az-547
2006-12-14	background	Az-548
2006-12-14	background	Az-549
2006-12-14	background	Az-550	1	0		1	1	0		1		1			1		0	6	9	0.666667
2006-12-14	background	Az-551
2006-12-14	background	Az-552
2006-12-14	background	Az-553
2006-12-14	1000-1030	Az-554
2006-12-14	background	Az-555
2006-12-14	1000-1030	Az-556	0	0		0	0	0		0		1			0		0	1	9	0.111111
2006-12-14	1000-1030	Az-557
2006-12-14	1000-1030	Az-558
2006-12-14	1000-1030	Az-559	1	0		1	0	0		0		0			0		0	2	9	0.222222
2006-12-14	1000-1030	Az-560
2006-12-14	1000-1030	Az-561	0	0		0	0	0		0		0			0		0	0	9	0
2006-12-14	400-430	Az-562
2006-12-14	400-430	Az-563	0	0		0	0	0		0		0			0		0	0	9	0
2006-12-14	400-430	Az-564	0	0		0	0	1		0		1			0		1	3	9	0.333333
2006-12-14	400-430	Az-565	0	0		1	0	1		0		0			0		1	3	9	0.333333
2006-12-14	400-430	Az-566	0	0		0	0	0		0		0			0		0	0	9	0
2006-12-14	400-430	Az-567
2006-12-14	400-430	Az-569
2006-12-14	400-430	Az-570	0	0		0	0	1		0		1			0		1	3	9	0.333333
2006-12-14	1600-1630	Az-571
2006-12-14	1600-1630	Az-572	0	0		0	0	0		0		1			1		0	2	9	0.222222
2006-12-14	1600-1630	Az-573
2006-12-14	1600-1630	Az-574
2006-12-14	1600-1630	Az-575
2006-12-14	1600-1630	Az-576
2006-12-14	1600-1630	Az-577
2006-12-14	1600-1630	Az-578
2006-12-14	1600-1630	Az-579	0	0		1	0	1		0		1			0		1	4	9	0.444444
2006-12-14	1600-1630	Az-580
2006-12-14	1600-1630	Az-581
2006-12-14	1600-1630	Az-582	0	0		0	0	0		0		1			0		0	1	9	0.111111
2006-12-14	1600-1630	Az-583	0	0		1	0	1		0		1			0		1	4	9	0.444444
2006-12-14	1600-1630	Az-584	0	0		0	0	0		0		1			0		0	1	9	0.111111
2006-12-14	1600-1630	Az-585	0	0		0	1	0		0		1			0		0	2	9	0.222222
2006-12-14	2200-2230	Az-586
2006-12-14	2200-2230	Az-587	0	0		0	0	0		0		1			0		0	1	9	0.111111
2006-12-14	2200-2230	Az-588	0	0		0	0	0		0		1			0		0	1	9	0.111111
2006-12-14	2200-2230	Az-589
2006-12-14	2200-2230	Az-590
2006-12-14	2200-2230	Az-591
2006-12-14	2200-2230	Az-592	0	0		0	0	0		0		1			0		0	1	9	0.111111
2006-12-14	400-430	Az-593	0	0		0	0	0		1		0			0		0	1	9	0.111111
2006-12-14	400-430	Az-594
2006-12-14	400-430	Az-595	0	0		0	0	1		0		1			0		1	3	9	0.333333
2006-12-14	400-430	Az-596
2006-12-14	400-430	Az-597	1	0		0	1	0		0		1			1		0	4	9	0.444444
2006-12-14	400-430	Az-598
2006-12-14	400-430	Az-599	0	0		0	0	0		0		1			1		0	2	9	0.222222
2006-12-14	400-430	Az-600
2006-12-14	400-430	Az-601
2006-12-14	400-430	Az-602
2006-12-14	400-430	Az-603
2006-12-14	1000-1030	Az-604
2006-12-14	2200-2230	Az-605
2007-01-16	background	Az-668		0	0			0		0		1		1		0	0	2	8	0.25
2007-01-16	background	Az-669		0	0			0		0		1		1		0	0	2	8	0.25
2007-01-16	background	Az-670		0	0			0		0		1		1		0	0	2	8	0.25
2007-01-16	background	Az-671		0	0			0		0		1		0		0	0	1	8	0.125
2007-01-16	1000-1030	Az-672		0	0			0		0		0		1		1	0	2	8	0.25
2007-01-16	1600-1630	Az-673		0	0			0		0		1		0		0	0	1	8	0.125
2007-01-16	1600-1630	Az-674		0	0			0		0		0		0		0	0	0	8	0
2007-01-16	1600-1630	Az-675		0	0			0		0		1		1		0	0	2	8	0.25
2007-01-16	1600-1630	Az-676		0	0			0		0		0		0		0	0	0	8	0
2007-01-16	1600-1630	Az-677		0	0			0		0		1		0		0	0	1	8	0.125
2007-01-16	1600-1630	Az-678
2007-01-16	1600-1630	Az-679		0	1			0		0		1		1		0	0	3	8	0.375
2007-01-16	2200-2230	Az-680		0	0			0		0		1		1		0	0	2	8	0.25
2007-01-16	2200-2230	Az-681		1	0			0		0		0		0		0	0	1	8	0.125
2007-01-16	2200-2230	Az-682		0	0			0		0		0		1		0	0	1	8	0.125
2007-01-16	2200-2230	Az-683		0	0			0		0		1		0		0	0	1	8	0.125
2007-01-16	2200-2230	Az-684		0	0			0		0		0		1		0	0	1	8	0.125
2007-01-16	2200-2230	Az-685		0	0			0		0		1		1		0	0	2	8	0.25
2007-01-16	2200-2230	Az-686		0	0			0		0		1		1		1	1	4	8	0.5
2007-01-16	2200-2230	Az-687		0	0			0		0		1		1		0	0	2	8	0.25
2007-01-16	400-430	Az-688		0	0			0		0		0		1		0	0	1	8	0.125
2007-01-16	400-430	Az-689		0	0			0		0		1		1		0	0	2	8	0.25
2007-01-16	400-430	Az-690		0	0			0		0		1		1		0	0	2	8	0.25
2007-01-16	400-430	Az-691		0	0			0		0		1		1		0	0	2	8	0.25
2007-01-16	400-430	Az-692		0	0			0		0		1		0		0	0	1	8	0.125
2007-01-16	400-430	Az-693		0	0			0		0		1		0		0	0	1	8	0.125
2007-01-16	400-430	Az-694		0	1			0		0		1		0		0	0	2	8	0.25
2007-02-13	400-430	Az-735		0	0			0				1	1		0	0	1	3	8	0.375
2007-02-13	400-430	Az-736
2007-02-13	400-430	Az-737
2007-02-13	400-430	Az-738		0	0			0				1	0		0	0	0	1	8	0.125
2007-02-13	400-430	Az-739
2007-02-13	400-430	Az-740		0	0			0				1	0		0	0	0	1	8	0.125
2007-02-13	400-430	Az-741
2007-02-13	400-430	Az-742
2007-02-13	400-430	Az-743
2007-02-13	400-430	Az-744
2007-02-13	400-430	Az-745
2007-02-13	1000-1030	Az-746		0	0			0				1	0		0	0	0	1	8	0.125
2007-02-13	1600-1630	Az-747
2007-02-13	1600-1630	Az-748
2007-02-13	1600-1630	Az-749		0	0			0				1	0		0	0	0	1	8	0.125
2007-02-13	2200-2230	Az-750		0	0			0				1	0		1	0	0	2	8	0.25
2007-02-13	2200-2230	Az-751		0	1			1				1	1		1	0	1	6	8	0.75
2007-02-13	2200-2230	Az-752		0	0			0				1	1		0	0	1	3	8	0.375
2007-02-13	2200-2230	Az-753
2007-02-13	2200-2230	Az-754		0	0			1				0	0		0	0	1	2	8	0.25
2007-02-13	background	Az-755
2007-02-13	background	Az-756		0	0			0				1	0		0	0	0	1	8	0.125
2007-02-13	background	Az-757
2007-03-15	400-430	Az-796	0	0	1	0	0	0		0		1	0		1		0	3	11	0.272727
2007-03-15	1000-1030	Az-797	0	0	0	0	0	0		0		1	0		0		1	2	11	0.181818
2007-03-15	1000-1030	Az-798	0	0	0	0	0	0		0		1	0		0		0	1	11	0.0909091
2007-03-15	2200-2230	Az-799	0	0	0	0	0	0		0		1	0		0		0	1	11	0.0909091
2007-03-15	2200-2230	Az-800	0	0	0	0	0	0		0		0	0		0		0	0	11	0
2007-03-15	2200-2230	Az-801	0	0	0	1	0	0		0		1	0		0		0	2	11	0.181818
2007-03-15	2200-2230	Az-802	0	0	1	0	0	0		0		0	0		1		0	2	11	0.181818
2007-04-16	400-430	Az-853
2007-04-16	400-430	Az-854	0	0	0	0	0			0		1	0		0		0	1	10	0.1
2007-04-16	400-430	Az-855	0	0	0	0	0			0		1	0		1		0	2	10	0.2
2007-04-16	400-430	Az-856	1	0	1	1	1	0		1		1	1		1		0	8	11	0.727273
2007-04-16	400-430	Az-857	0	0	0	0	0	0		0		1	0		0		0	1	11	0.0909091
2007-04-16	400-430	Az-858	1	0	1	0	1			0		1	1		1		0	6	10	0.6
2007-04-16	400-430	Az-859	1	0	1	0	0			0		1	1		0		0	4	10	0.4
2007-04-16	400-430	Az-860	1	0	1	1	1	0		0		1	0		1		0	6	11	0.545455
2007-04-16	400-430	Az-861	1	0	1	0	0			0		1	0		1		0	4	10	0.4
2007-04-16	400-430	Az-862	0	0	0	0	0			0		1	0		1		0	2	10	0.2
2007-04-16	400-430	Az-863	0	0	0	0	0			0		1	0		1		0	2	10	0.2
2007-04-16	400-430	Az-864	0	0	1	0	0			0		1	0		1		0	3	10	0.3
2007-04-16	1000-1030	Az-865	0	0	0	0	0	0		0		1	0		0		0	1	11	0.0909091
2007-04-16	1000-1030	Az-866	0	0	0	0	0			0		0	0		1		0	1	10	0.1
2007-04-16	1000-1030	Az-867	0	0	0	1	1			0		1	0		1		0	4	10	0.4
2007-04-16	1000-1030	Az-868	0	0	0	0	0			0		1	1		1		1	4	10	0.4
2007-04-16	1600-1630	Az-869	0	0	1	0	0	0		0		1	1		1		1	5	11	0.454545
2007-04-16	1600-1630	Az-870	1	0	1	1	1	1		1		1	1		1		1	10	11	0.909091
2007-04-16	1600-1630	Az-871	0	0	0	1	0	0		0		1	0		1		0	3	11	0.272727
2007-04-16	1600-1630	Az-872	0	0	0	0	0			0		1	0		1		0	2	10	0.2
2007-04-16	1600-1630	Az-873	0	0	0	0	0	0		0		1	0		0		0	1	11	0.0909091
2007-04-16	1600-1630	Az-874	1	0	1	0	1	0		0		1	0		1		0	5	11	0.454545
2007-04-16	1600-1630	Az-875	1	0	1	0	0			0		1	1		1		0	5	10	0.5
2007-04-16	1600-1630	Az-876	0	0	0	0	0	0		0		1	0		1		0	2	11	0.181818
2007-04-16	1600-1630	Az-877	1	0	1	1	1	0		0		1	0		1		0	6	11	0.545455
2007-04-16	1600-1630	Az-878	1	0	1	1	0			1		1	1		1		1	8	10	0.8
2007-04-16	2200-2230	Az-879	0	0	0	1	0	0		0		1	0		1		0	3	11	0.272727
2007-04-16	2200-2230	Az-880	0	0	0	0	0			0		1	0		0		0	1	10	0.1
2007-04-16	2200-2230	Az-881
2007-04-16	2200-2230	Az-882	0	0	0	1	0	0		0		1	1		1		0	4	11	0.363636
2007-04-16	2200-2230	Az-883	0	0	0	0	0			0		1	0		1		0	2	10	0.2
2007-04-16	2200-2230	Az-884	1	0	1	1	1			0		1	0		1		0	6	10	0.6
2007-04-16	2200-2230	Az-885	0	0	0	0	0			0		1	0		0		0	1	10	0.1
2007-04-16	2200-2230	Az-886	1	0	1	0	1			0		1	1		1		0	6	10	0.6
2007-04-16	background	Az-887	0	0	1	0	1			0		1	0		1		0	4	10	0.4
2007-04-16	background	Az-888	0	0	1	1	0			1		0	0		1		0	4	10	0.4
2007-04-16	background	Az-889	0	0	0	0	0	0		0		1	0		1		0	2	11	0.181818
2007-04-16	background	Az-890	0	0	0	0	0			0		1	0		1		0	2	10	0.2
2007-04-16	background	Az-891	0	0	0	0	0	0		0		1	0		0		0	1	11	0.0909091
2007-04-16	background	Az-892	0	0	0	0	0	0		0		1	0		1		0	2	11	0.181818
2007-04-16	background	Az-893	0	0	0	0	0			0		1	0		1		0	2	10	0.2
2007-04-16	background	Az-894	0	0	0	1	0			0		1	0		1		0	3	10	0.3
2007-04-16	background	Az-895	0	0	0	1	0			0		1	1		1		0	4	10	0.4
2007-04-16	background	Az-896
2007-04-16	background	Az-897	0	0	0	0	0			0		1	0		1		0	2	10	0.2
2007-04-16	1600-1630	Az-898	0	0	0	0	0			0		1	0		1		0	2	10	0.2
2007-04-16	2200-2230	Az-899	1	0	1	0	1			0		1	0		1		0	5	10	0.5
2007-04-16	1600-1630	Az-900	0	1	1	1	1	0		1		1	1		1		1	9	11	0.818182
2007-05-15	background	Az-972	0	0	0	0	0			0		1	0		1		0	2	10	0.2
2007-05-15	400-430	Az-973
2007-05-15	1000-1030	Az-974
2007-05-15	1000-1030	Az-975	0	0	0	0	0			0		1	0		0		0	1	10	0.1
2007-05-15	1000-1030	Az-976	0	0	0	0	0			0		1	0		0		0	1	10	0.1
2007-05-15	1600-1630	Az-977
2007-05-15	2200-2230	Az-978	0	0	0	1	0			0		0	0		0		0	1	10	0.1
2007-05-15	2200-2230	Az-979
2007-05-15	2200-2230	Az-980
2007-05-15	2200-2230	Az-981	0	0	0	0	0			0		1	0		1		0	2	10	0.2
2007-05-15	2200-2230	Az-982	0	0	0	0	0			0		1	0		0		0	1	10	0.1
2007-05-15	2200-2230	Az-983	0	0	0	0	0			0		1	0		1		0	2	10	0.2
2007-05-15	2200-2230	Az-984
2007-05-15	2200-2230	Az-985	0	0	0	0	0			0		1	0		1		0	2	10	0.2
2007-05-15	2200-2230	Az-986	0	0	0	0	0			0		1	0		0		0	1	10	0.1
2007-05-15	2200-2230	Az-987
2007-05-15	2200-2230	Az-988	0	0	0	0	0			0		1	0		1		0	2	10	0.2	0.207486	0.207486
2007-05-15	1600-1630	Az-989	0	0	0	0	0			0		1	0		0		0	1	10	0.1	0.181123
2007-06-14	background	As-1	0	0	0	0	0			0		1	0		1		0	2	10	0.2		0.636364
2007-06-14	background	As-2	0	0	0	0	0			0		0	0		0		0	0	10	0
2007-06-14	400-430	As-3	0	0	0	1	0			0		1	1		0		0	3	10	0.3
2007-06-14	1600-1630	As-4	0	0	0	0	0			0		1	0		0		0	1	10	0.1
2007-06-14	background	As-5	0	0	0	0	0			0		1	0		1		0	2	10	0.2
2007-06-14	400-430	As-6	0	0	0	1	0			0		1	1		1		1	5	10	0.5
2007-06-14	1000-1030	As-7
2007-06-14	2200-2230	As-8	0	0	0	0	0			0		1	0		0		0	1	10	0.1
2007-06-14	400-430	As-9	0	0	0	0	0			0		1	0		0		0	1	10	0.1
2007-06-14	400-430	As-10	0	0	0	1	0			0		1	1		1		1	5	10	0.5
2007-06-14	400-430	As-11	0	0	0	1	0			0		1	1		1		1	5	10	0.5
2007-06-14	1000-1030	As-12	0	0	0	1	0			0		1	0		1		0	3	10	0.3
2007-06-14	1600-1630	As-13	0	0	0	0	0			0		0	0		0		0	0	10	0
2007-06-14	2200-2230	As-14	1	0	1	0	0			0		0	0		1		0	3	10	0.3
2007-07-16	background	Ax-30	0	0	0	1	0			1	1	1	0		1		0	5	11	0.454545
2007-07-16	background	Ax-31	0	0	0	1	0			0	0	1	0		1		0	3	11	0.272727
2007-07-16	background	Ax-32	0	0	0	0	0			0	0	1	0		1		0	2	11	0.181818
2007-07-16	background	Ax-33	0	0	0	0	0			0	0	0	0		1		0	1	11	0.0909091
2007-07-16	background	Ax-34	0	0	0	0	0			0	0	0	0		1		0	1	11	0.0909091
2007-07-16	background	Ax-35	0	0	0	1	0			0	0	1	0		1		0	3	11	0.272727
2007-07-16	400-430	Ax-36	0	0	1	1	0			0	0	1	0		1		0	4	11	0.363636
2007-07-16	400-430	Ax-37	0	0	0	0	0			0	0	1	0		0		0	1	11	0.0909091
2007-07-16	400-430	Ax-38	1	0		0	1			0	0	1	0		1		0	4	10	0.4
2007-07-16	400-430	Ax-39	0	0	0	0	0			0	0	0	0		0		0	0	11	0
2007-07-16	1000-1030	Ax-40
2007-07-16	1000-1030	Ax-41
2007-07-16	1000-1030	Ax-42
2007-07-16	1000-1030	Ax-43
2007-07-16	1000-1030	Ax-44	0	0	0	0	0			0	0	1	0		1		0	2	11	0.181818
2007-07-16	1000-1030	Ax-45
2007-07-16	1000-1030	Ax-46
2007-07-16	1600-1630	Ax-47
2007-07-16	1600-1630	Ax-48
2007-07-16	1600-1630	Ax-49	0	0		0	0			0	0	1	0		1		0	2	10	0.2
2007-07-16	2200-2230	Ax-50
2007-07-16	2200-2230	Ax-51	0	0	0	0	0			0	0	1	0		0		0	1	11	0.0909091
2007-07-16	2200-2230	Ax-52	0	0	0	0	0			0	0	1	0		1		0	2	11	0.181818
2007-07-16	2200-2230	Ax-53	0	0	0	1	0			0	0	1	0		1		0	3	11	0.272727
2007-07-16	2200-2230	Ax-54	0	0	1	0	0			1	0	1	0		1		1	5	11	0.454545
2007-08-15	background	Ax-55	0	0		0	0	0		0	1	1	1		1		0	4	11	0.363636
2007-08-15	background	Ax-56	0	0		0	0	0		0	0	1	0		0		0	1	11	0.0909091
2007-08-15	400-430	Ax-57	0	0		0	0	0		0	0	1	0		1		0	2	11	0.181818
2007-08-15	400-430	Ax-58	0	0		0	0	0		0	0	1	0		0		0	1	11	0.0909091
2007-08-15	1000-1030	Ax-59	0	0		0	0	0		0	0	1	0		0		0	1	11	0.0909091
2007-08-15	1000-1030	Ax-60	0	0		0	0	0		0	0	1	0		1		0	2	11	0.181818
2007-08-15	1000-1030	Ax-61	0	0		1	1	0		0	0	1	0		0		0	3	11	0.272727
2007-08-15	1600-1630	Ax-62	0	0		1	0	0		0	0	1	1		0		1	4	11	0.363636
2007-08-15	1600-1630	Ax-63	0	0		1	0	0		0	0	1	0		1		0	3	11	0.272727
2007-08-15	2200-2230	Ax-64	0	0		0	0	0		0	0	1	0		1		0	2	11	0.181818
2007-08-20	background	Ax-72	0	0		0	0	0		0	0	1	0		0		0	1	11	0.0909091
2007-08-20	background	Ax-73
2007-08-20	700-730	Ax-77	0	0		0	0	0		0	0	0	0		1		0	1	11	0.0909091
2007-08-20	1000-1030	Ax-78	0	0		0	0	0		0	0	1	0		1		0	2	11	0.181818
2007-08-20	1000-1030	Ax-79	0	0		0	0	0		0	0	1	0		1		0	2	11	0.181818
2007-08-20	1000-1030	Ax-80	0	0		0	0	0		0	0	1	0		1		0	2	11	0.181818
2007-08-20	1000-1030	Ax-81	0	0		1	0	0		0	0	1	0		1		0	3	11	0.272727
2007-08-20	1300-1330	Ax-82
2007-08-20	1300-1330	Ax-83
2007-08-20	1600-1630	Ax-84	0	0		0	0	0		0	0	1	0		1		0	2	11	0.181818
2007-08-20	1600-1630	Ax-85
2007-08-20	1600-1630	Ax-86
2007-08-20	1600-1630	Ax-87
2007-08-20	1900-1930	Ax-89	0	0		0	0	0		0	0	1	0		1		0	2	11	0.181818
2007-08-20	2200-2230	Ax-90
2007-08-20	2200-2230	Ax-91	1	0		1	1	0		0	0	1	0		1		0	5	11	0.454545
2007-08-20	2200-2230	Ax-92	0	0		0	0	0		0	0	1	0		1		0	2	11	0.181818
2007-08-20	2200-2230	Ax-93	0	0		0	0	0		0	0	0	0		0		0	0	11	0
2007-08-20	0100-0130	Ax-94
2007-08-20	0100-0130	Ax-95
2007-08-20	0100-0130	Ax-96	0	0		0	0	0		0	0	1	0		0		0	1	11	0.0909091
2007-08-20	0100-0130	Ax-97	0	0		0	0	0		0	1	1	0		1		0	3	11	0.272727
2007-09-13	400-430	Ax-126	0	0		0	0	0		0	0	1	0		0		0	1	11	0.0909091
2007-09-13	1000-1030	Ax-127	0	0		0	0	0		0	0	1	0		0		0	1	11	0.0909091
2007-09-13	1000-1030	Ax-128	1	0		0	1	0		0	0	0	1		1		1	5	11	0.454545
2007-09-13	1000-1030	Ax-129	0	0		0	0	0		0	0	1	0		1		0	2	11	0.181818
2007-09-13	1000-1030	Ax-130
2007-09-13	1000-1030	Ax-131	0	0		0	0	0		0	1	1	0		1		0	3	11	0.272727
2007-09-13	1000-1030	Ax-132	0	0		0	0	0		0	0	1	0		1		0	2	11	0.181818
2007-09-13	1600-1630	Ax-133
2007-09-13	1600-1630	Ax-134	0	0		0	0	0		0	0	1	0		1		0	2	11	0.181818
2007-09-13	1600-1630	Ax-135
2007-09-13	1600-1630	Ax-136	0	0		0	0	0		0	0	1	0		1		0	2	11	0.181818
2007-09-13	1600-1630	Ax-137
2007-09-13	1600-1630	Ax-138	0	0		0	0	0		0	0	1	0		1		0	2	11	0.181818
2007-09-13	1600-1630	Ax-139
2007-09-13	1600-1630	Ax-140
2007-09-13	2200-2230	Ax-141	1	0		0	1	0		0	0	1	0		1		0	4	11	0.363636
2007-09-13	2200-2230	Ax-142
2007-09-13	2200-2230	Ax-143
2007-09-13	background	Ax-144	0	0		0	0	0		0	0	1	0		0		0	1	11	0.0909091
2007-10-16	background	Ax-192	0	0		1	0	0		0	0	1	0		1		0	3	11	0.272727
2007-10-16	background	Ax-193	0	0		0	0	0		0	0	0	0		0		0	0	11	0
2007-10-16	400-430	Ax-194	0	0		1	0	0		0	0	0	0		1		0	2	11	0.181818
2007-10-16	400-430	Ax-195	0	0		0	0	0		0	0	1	0		1		0	2	11	0.181818
2007-10-16	400-430	Ax-196	0	0		0	0	0		0	0	1	0		0		0	1	11	0.0909091
2007-11-14	background	Ax-209	0	0		0	0	1		0	1	1	0		1		0	4	11	0.363636
2007-11-14	background	Ax-210	0	0		0	0	0		0	0	1	0		1		0	2	11	0.181818
2007-11-14	background	Ax-211	0	0		0	0	0		0	0	0	0		1		0	1	11	0.0909091
2007-11-14	400-430	Ax-212	0	0		0	0	0		0	0	0	0		0		0	0	11	0
2007-11-14	400-430	Ax-213	0	0		0	1	0		0	0	1	0		1		0	3	11	0.272727
2007-11-14	1000-1030	Ax-214	0	0		0	0	0		0	0	0	0		0		0	0	11	0
2007-11-14	1600-1630	Ax-215	0	0		0	0	0		0	0	0	0		0		0	0	11	0
2007-11-14	1600-1630	Ax-216	0	0		0	0	0		0	0	1	0		0		0	1	11	0.0909091
2007-11-14	1600-1630	Ax-217	0	0		0	0	0		0	0	1	0		1		0	2	11	0.181818
2007-11-14	2200-2230	Ax-218
2007-11-14	2200-2230	Ax-219	0	0		0	0	0		0	0	1	0		0		0	1	11	0.0909091
2007-11-14	2200-2230	Ax-220	0	0		0	0	0		0	0	0	0		0		0	0	11	0
2007-12-17	background	Ax-244	0	0		0	0	0		0	0	1	0		1		0	2	11	0.181818
2007-12-17	400-430	Ax-245	0	0		0	0	0		0	0	1	1		0		1	3	11	0.272727
2007-12-17	400-430	Ax-246	0	0		0	0	0		0	0	0	1		0		0	1	11	0.0909091
2007-12-17	400-430	Ax-247	0	0		0	0	0		0	0	1	0		0		0	1	11	0.0909091
2007-12-17	1600-1630	Ax-248	0	0		0	0	0		0	0	1	0		0		0	1	11	0.0909091
2007-12-17	2200-2230	Ax-249	0	0		0	0	0		0	1	1	1		0		1	4	11	0.363636
2007-12-17	2200-2230	Ax-250	0	0		0	0	0		0	0	1	0		1		0	2	11	0.181818
2007-12-17	2200-2230	Ax-251	0	0		1	0	0		0	0	1	1		0		1	4	11	0.363636
2007-12-17	2200-2230	Ax-252	0	0		0	0	0		0	0	1	1		0		1	3	11	0.272727
2007-12-17	2200-2230	Ax-253	0	0		1	0	1		0	0	1	1		1		1	6	11	0.545455
2008-01-15	400-430	Ax-260	0	0		0	0	0		0	1	1	0		1		1	4	11	0.363636
2008-01-15	background	Ax-261	0	0		0	0	0		0	0	1	0		0		0	1	11	0.0909091
2008-01-15	1000-1030	Ax-262	0	0		0	0	0		0	0	1	0		0		0	1	11	0.0909091
2008-02-14	400-430	Ax-307	0	0		0	0	0		0	0	1	0		0		0	1	11	0.0909091
2008-02-14	1600-1630	Ax-308	1	0		0	0	1		0	1	0	1		1		0	5	11	0.454545
2008-02-14	400-430	Ax-309	0	0		0	0	0		0	0	1	1		1		0	3	11	0.272727
2008-02-14	1000-1030	Ax-310	0	0		0	0	0		0	0	1	0		1		0	2	11	0.181818
2008-02-14	1600-1630	Ax-311	0	0		0	0	0		0	0	1	0		0		0	1	11	0.0909091
2008-03-17	400-430	Ax-334	1	0		0	1	0		0	0	1	0		1		0	4	11	0.363636
2008-03-17	400-430	Ax-335	0	0		0	0	0		0	0	1	0		0		0	1	11	0.0909091
2008-03-17	400-430	Ax-336	0	0		0	0	0		0	0	1	0		0		0	1	11	0.0909091
2008-03-17	400-430	Ax-337	0	0		0	0	0		0	0	0	1		0		1	2	11	0.181818
2008-03-17	1000-1030	Ax-338
2008-03-17	1000-1030	Ax-339	0	0		0	0	0		0	0	1	0		0		0	1	11	0.0909091
2008-03-17	1600-1630	Ax-340	0	0		0	0	0		0	0	1	0		0		0	1	11	0.0909091
2008-03-17	1600-1630	Ax-341	0	0		0	0	0		0	0	1	0		0		0	1	11	0.0909091
2008-04-15	background	Ax-350	0	0		0	0	0		0	0	1	0		1		1	3	11	0.272727
2008-04-15	background	Ax-351	0	0		0	0	0		0	0	1	0		1		0	2	11	0.181818
2008-04-15	background	Ax-352	0	1		0	0	0		0	0	1	0		0		0	2	11	0.181818
2008-04-15	400-430	Ax-353	1	0		1	1	0		1	0	1	1		1		0	7	11	0.636364
2008-04-15	400-430	Ax-354	0	0		0	0	0		0	0	1	0		0		0	1	11	0.0909091
2008-04-15	400-430	Ax-355	0	0		0	0	0		0	0	1	0		1		1	3	11	0.272727
2008-04-15	400-430	Ax-356
2008-04-15	400-430	Ax-357
2008-04-15	1000-1030	Ax-358	0	0		0	0	0		0	0	1	0		0		0	1	11	0.0909091
2008-04-15	1000-1030	Ax-359
2008-04-15	1000-1030	Ax-360	0	0		0	0	0		0	0	1	0		1		0	2	11	0.181818
2008-04-15	1000-1030	Ax-361
2008-04-15	1000-1030	Ax-362
2008-04-15	1000-1030	Ax-363
2008-04-15	1000-1030	Ax-364
2008-04-15	1000-1030	Ax-365	0	0		0	0	1		0	0	0	0		1		0	2	11	0.181818
2008-04-15	1000-1030	Ax-366	0	0		0	0	0		0	0	1	0		1		0	2	11	0.181818
2008-04-15	1600-1630	Ax-367
2008-04-15	2200-2230	Ax-368	0	0		0	0	0		0	0	1	0		1		0	2	11	0.181818
2008-04-15	2200-2230	Ax-369	0	0		0	0	0		0	0	1	0		1		0	2	11	0.181818
2008-04-15	2200-2230	Ax-370
2008-04-15	2200-2230	Ax-371	0	0		0	0	0		0	0	1	0		0		0	1	11	0.0909091
2008-04-15	2200-2230	Ax-372	0	0		0	0	0		0	0	1	0		0		0	1	11	0.0909091
2008-04-15	2200-2230	Ax-373	0	0		1	0	1		0	0	1	0		0		1	4	11	0.363636
2008-05-14	400-430	Ax-396	0	0		0	0	0		0	0	1	0		0		0	1	11	0.0909091
2008-05-14	400-430	Ax-397	0	0		1	0	0		0	0	1	0		0		1	3	11	0.272727
2008-05-14	400-430	Ax-398	0	0		1	0	0		0	0	1	0		0		1	3	11	0.272727
2008-05-14	400-430	Ax-399	0	0		0	0	0		0	0	1	0		0		0	1	11	0.0909091
2008-05-14	400-430	Ax-400	0	0		0	0	0		0	0	1	0		1		0	2	11	0.181818
2008-05-14	400-430	Ax-401	1	0		1	0	0		0	0	1	0		0		0	3	11	0.272727
2008-05-14	400-430	Ax-402	0	0		0	0	0		0	0	1	0		1		0	2	11	0.181818
2008-05-14	1000-1030	Ax-403	0	0		0	0	0		0	1	1	0		1		0	3	11	0.272727
2008-05-14	1600-1630	Ax-404	1	0		0	1	0		0	0	1	0		1		0	4	11	0.363636
2008-05-14	2200-2230	Ax-405	0	0		0	0	0		0	1	1	0		1		0	3	11	0.272727
2008-05-14	2200-2230	Ax-406	0	0		0	0	0		0	1	1	0		1		0	3	11	0.272727
2008-06-03	100-130	Ax-431	0	0		0	0	0		0	0	1	0		0		0	1	11	0.0909091
2008-06-03	100-130	Ax-432	0	0		0	0	0		0	0	1	0		1		0	2	11	0.181818
2008-06-03	100-130	Ax-433
2008-06-03	100-130	Ax-434
2008-06-03	400-430	Ax-435	0	0		0	0	0		0	0	1	0		0		0	1	11	0.0909091
2008-06-03	400-430	Ax-436	0	0		0	0	0		0	0	1	0		1		0	2	11	0.181818
2008-06-03	700-730	Ax-437	0	0		0	0	0		0	0	1	0		0		0	1	11	0.0909091
2008-06-03	700-730	Ax-438	0	0		0	0	0		0	0	1	0		0		0	1	11	0.0909091
2008-06-03	700-730	Ax-440	0	0		0	0	0		0	0	0	1		0		0	1	11	0.0909091
2008-06-03	700-730	Ax-441	0	0		0	0	0		0	1	1	1		0		1	4	11	0.363636
2008-06-03	700-730	Ax-442	0	0		0	0	0		0	0	0	0		0		0	0	11	0
2008-06-03	700-730	Ax-443	0	0		0	0	0		0	0	1	1		0		0	2	11	0.181818
2008-06-03	1000-1030	Ax-444	0	0		0	0	1		0	1	1	1		1		0	5	11	0.454545
2008-06-03	1000-1030	Ax-445	1	0		0	1	0		0	0	1	0		1		0	4	11	0.363636
2008-06-03	1600-1630	Ax-446	1	0		0	1	0		0	0	1	0		1		0	4	11	0.363636
2008-06-03	1600-1630	Ax-447
2008-06-03	1900-1930	Ax-448
2008-06-03	1900-1930	Ax-450
2008-06-03	1900-1930	Ax-451
2008-06-03	1900-1930	Ax-452	0	0		0	0	1		0	0	1	0		1		0	3	11	0.272727
2008-06-03	1900-1930	Ax-453	0	0		0	0	0		0	0	1	0		1		0	2	11	0.181818
2008-06-03	1900-1930	Ax-454
2008-06-03	1900-1930	Ax-455
2008-06-03	2200-2230	Ax-456	0	0		0	0	0		0	0	1	0		0		0	1	11	0.0909091
2008-06-03	2200-2230	Ax-457
2008-06-03	2200-2230	Ax-458	0	0		0	0	0		0	1	1	0		1		0	3	11	0.272727
2008-06-03	2200-2230	Ax-459	0	0		0	0	1		0	0	1	1		1		1	5	11	0.454545
2008-06-03	2200-2230	Ax-460
2008-06-03	2200-2230	Ax-461	0	0		0	0	1		0	0	1	0		1		0	3	11	0.272727
2008-06-03	2200-2230	Ax-462
2008-06-03	2200-2230	Ax-463	0	0		0	1	0		0	0	1	0		1		0	3	11	0.272727
2008-06-03	2200-2230	Ax-464	0	0		1	0	0		0	0	1	0		1		0	3	11	0.272727
2008-06-03	2200-2230	Ax-465
2008-06-03	2200-2230	Ax-466	0	0		0	0	0		0	0	1	0		1		0	2	11	0.181818
2008-06-03	2200-2230	Ax-467	0	0		1	0	1		0	0	1	0		1		0	4	11	0.363636
2008-06-03	2200-2230	Ax-468	0	0		0	0	0		0	0	1	1		0		1	3	11	0.272727
2008-06-03	2200-2230	Ax-470																			0.205844	0.205844
2008-06-03	2200-2230	Ax-471																			0.129267
