# Supplementary material for: How Has the Hazard to Humans of Microorganisms Found in Atmospheric Aerosol in the South of Western Siberia Changed over 10 Years?
Source: Int J Environ Res Public Health. 2020 Mar 3;17(5):1651. doi: 10.3390/ijerph17051651 (PMC7084375; doi:10.3390/ijerph17051651)
Supplement: Supplementary file 1 [file ijerph-17-01651-s001.zip › Table S5.xlsx]

## Sheet: Лист1
Date of sampling	Temperature of cultivation	Isolates' codes	Hemolytic activity	Plasmocoagu-lation activity	Fibrinolytic activities	Gelatinase activity	Amylolytic activity	Phosphatase activity	Proteolytic activity	Lecitinase activities	Lipase activities (vitelline agar)	Lipase activities	Presence of endonucleases	Presence of restriction endonucleases	Presence of capsules	Mobility of bacteria on the growth medium	Presence of cell's pigmentation	Sum	Sum of maximum values	Index
2012-04-28		Sf36		0				1		0					0	0	0	3	18.6	0.16129		0.988372
2012-04-28		Sf37		0				1		0					0	1	1	3.6	18.6	0.193548
2012-04-27		Sf38		0				1		0					1	0	1	8.5	18.6	0.456989
2012-04-27		Sf39		0				1		0					0	0	1	3.5	18.6	0.188172
2012-04-27		Sf40		0				1		0					0	0	1	3.5	18.6	0.188172
2012-04-27		Sf41		0						0					0	0	1	0.5	15.6	0.0320513
2012-04-27		Sf42		0						0					0	0	0	0	15.6	0
2012-04-27		Sf43		0				1		0					0	0	0	3	18.6	0.16129
2012-04-27		Sf44		0						0					0	1	0	0.1	15.6	0.00641026
2012-04-27		Sf45		0				1		1					0	0	1	6.5	18.6	0.349462
2012-04-27		Sf46		0				1		0					0	0	1	3.5	18.6	0.188172
2012-04-27		Sf47		0						0					0	0	1	0.5	15.6	0.0320513
2012-07-15		St87	0	0	0	0	1	1		0	0	0	0		0	1	1	3.7	32.7	0.11315
2012-07-12		St88	0	0	0	0	0	1		0	0	0	0		0	1	1	3.6	32.7	0.110092
2012-07-12		St89	0	0	0	0	0			0	0				1	0	1	5.5	28.7	0.191638
2012-07-12		St90	0	0	0	0	0	1		0	0	1	0		1	0	0	11	32.7	0.336391
2012-07-12		St91	0	0	0	0	0	1		0	0	1	1		0	0	0	10	32.7	0.30581
2012-07-12		St92	0	0	0	0	0	1		0	0	1	1		0	0	1	10.5	32.7	0.321101
2012-07-12		St93	0	0	0	0	0	1		0	0	1	0	0	0	0	0	6	32.7	0.183486
2012-07-16		St94	0	0	0	0	0	1		0	0	1	0	1	1	0	1	15.5	32.7	0.474006
2012-07-14		St95	1	0	0	0	0	1		0	0	1	0	0	1	0	0	16	32.7	0.489297
2012-07-12		St96	0	0	0	0	0	1		0	0	1	0	0	0	1	1	6.6	32.7	0.201835
2012-07-12		St97	0	0	0	0	0			0	0	1	1		0	1	1	7.6	32.7	0.232416
2012-07-12		St98	0	0	0	0	0	1		0	0	1	0	0	0	0	1	6.5	32.7	0.198777
2012-07-12		St99	0	0	0	0	0	1		0	0	1	0	0	0	0	1	6.5	32.7	0.198777
2012-07-10		St100	0	0	0	0	0	1		0	0	1	1		0	0	0	10	32.7	0.30581
2012-07-10		St101	0	0	0	0	0	1		0	0	1	0		0	0	0	6	32.7	0.183486
2012-07-10		St102	0	0	0	0	0	1		0	0	1	0	0	0	0	0	6	32.7	0.183486
2012-07-12		St103	0	0	0	0	0			0	0				1	0	1	5.5	28.7	0.191638
2012-07-10		St104	0	0	0	0	0			0	0				0	0	1	0.5	28.7	0.0174216	0.231761
2012-10-08		St111						1							1	0	1	8.5	8.6	0.988372	0.186772
2013-02-07		St186	0	0	0	0		1		0	0	1	0	0	1	0	1	11.5	32.6	0.352761		0.675841
2013-02-07		St187	0	0	0	1	1	1		0	0	0	0	0	0	0	0	5.1	32.7	0.155963
2013-02-06		St188	0	0	0	0	1	1		0	0	0	0	0	1	0	1	8.6	32.7	0.262997
2013-02-09		St189	0	0	0	1	0	1		0	0	1	0	0	0	1	0	8.1	32.7	0.247706
2013-02-09		St190	0	0	0	0	0	1		0	0	1	0	1	0	1	1	10.6	32.7	0.324159
2013-02-09		St191	0	0	0	0	0	1		0	0	0	0	0	1	0	1	8.5	32.7	0.259939
2013-02-11		St192	0	0	0	0	0	1		0	0	1	0	0	1	0	1	11.5	32.7	0.351682
2013-02-09		St193	0	0	0	1	1	1		0	1	1	1	0	0	0	1	12.6	32.7	0.385321
2013-02-08		St194	1	0	0	1	1	1		0	0	1	1	0	1	0	0	22.1	32.7	0.675841
2013-02-08		St195	1	0	0	1	1	1		0	1	1	0	0	0	0	0	13.1	32.7	0.400612
2013-02-09		St196	0	0	0	1	1	1		0	1	1	1	0	0	0	1	12.6	32.7	0.385321
2013-02-10		St197	0	0	0	0	0	1		0	0	0	0	0	0	0	1	3.5	32.7	0.107034
2013-02-10		St198	0	0	0	0	0	1		0	0	0	0	0	0	0	1	3.5	32.7	0.107034
2013-02-10		St199	0	0	0	0	0	1		0	0	0	0	0	0	0	0	3	32.7	0.0917431
2013-05-02		St239	0	0	0	0	1	1		0	0	0	0	1	0	1	1	7.7	32.7	0.235474
2013-05-06		St240	0	0	0	0	0	1		0	0	1	0	0	0	0	1	6.5	32.7	0.198777
2013-05-06		St241	0	0	0	0	0	1		0	0	1	0	0			1	6.5	27.6	0.235507
2013-05-02		St242	0	0	0	0	0	1		0	0	1	0	1	0	0	1	10.5	32.7	0.321101
2013-05-02		St243	0	0	0	0	1	1		0	0	0	0	0	0	1	1	3.7	32.7	0.11315
2013-05-01		St244	0	0	0	0	1	1		0	0	0	0	0	0	0	1	3.6	32.7	0.110092
2013-05-01		St245	0	0	0	0	1	1		0	0	0	0	1	0	0	1	7.6	32.7	0.232416
2013-05-01		St246	0	0	0	0	0	1		0	0	1	0	0	0	0	0	6	32.7	0.183486
2013-04-30		St247	0	0	0	0	0	1		0	0	1	0	0	0	0	1	6.5	32.7	0.198777
2013-04-30		St248	0	0	0	0	0	1		0	0	1	0	0	0	1	1	6.6	32.7	0.201835
2013-04-30		St249	0	0	0	0	0	1		0	0	1	0	0	0	0	1	6.5	32.7	0.198777
2013-04-30		St250	0	0	0	0	0	1		0	0	1	0	0	0	0	1	6.5	32.7	0.198777
2013-04-30		St251	0	0	0	0	0	1		0	0	1	0	0	0	0	1	6.5	32.7	0.198777
2013-04-30		St252	0	0	0	0	0	1		0	0	1	0	0	1	0	1	11.5	32.7	0.351682
2013-04-30		St253	0	0	0	0	1	1		0	0	1	0	0	1	0	0	11.1	32.7	0.33945
2013-04-30		St254	0	0	0	0	0	1		0	0	1	0	0	1	0	1	11.5	32.7	0.351682
2013-05-01		St255	0	0	0	0	0	1		0	0	0	0	0	0	0	1	3.5	32.7	0.107034
2013-05-05		St256	0	0	0	0	0	1		0	0	1	0	0	0	1	1	6.6	32.7	0.201835
2013-05-05		St257	0	0	0	0	0	1		0	0	1	0	0	0	0	0	6	32.7	0.183486
2013-05-03		St258	0	0	0	0	0	1		0	0	1	0	0	0	0	1	6.5	32.7	0.198777
2013-05-01		St259	0	0	0	0	0	1		0	0	0	0	0	0	0	1	3.5	32.7	0.107034
2013-05-01		St269	0	0	0	0	1	1		0	0	1	0	1	0	0	0	10.1	32.7	0.308869
2013-05-02	6-10 0С	St273	0	0	0	0	0	1		0	0	1	0	0	0	0	1	6.5	32.7	0.198777
2013-05-02	6-10 0С	St274	0	0	0	0	1	1		0	0	1	0	0	0	0	1	6.6	32.7	0.201835
2013-04-30	6-10 0С	St275	0	0	0	0	0			0	0				0	0	1	0.5	28.7	0.0174216
2013-04-30	6-10 0С	St276	0	0	0	0	0			0	0				0	0	1	0.5	28.7	0.0174216
2013-04-30	6-10 0С	St277	0	0	0	0	0			0	0				0	0		0	28.2	0
2013-04-30	6-10 0С	St278	0	0	0	0	0			0	0				0	0		0	28.2	0
2013-04-30	6-10 0С	St279	0	0	0	0	0			0	0				0	0		0	28.2	0
2013-04-30	6-10 0С	St280	0	0	0	0	0			0	0				0	0	1	0.5	28.7	0.0174216
2013-04-30	6-10 0С	St281	0	0	0	0	0			0	0				0	0	1	0.5	28.7	0.0174216
2013-04-30	6-10 0С	St282	0	0	0	0	0			0	0				0	0	1	0.5	28.7	0.0174216
2013-05-01	6-10 0С	St283	0	0	0	0	0			0	0				0	0	1	0.5	28.7	0.0174216
2013-05-01	6-10 0С	St284	0	0	0	0	0			0	0				0	0	1	0.5	28.7	0.0174216
2013-07-05	6-10 0С	St306	0	0	0	0	0	1		0	0	1	0	0	1	0	1	11.5	32.7	0.351682
2013-07-05	6-10 0С	St307	0	0	0	0	0	1		0	0	1	0	0	1	0	1	11.5	32.7	0.351682
2013-07-11	6-10 0С	St308	0	0	0	0	0	1		0	1		0	0	1	0	0	11	32.7	0.336391
2013-07-11	6-10 0С	St309	0	0	0	1	0	1		1	0		0	0	0	0	1	8.5	32.7	0.259939
2013-07-09	6-10 0С	St310	0	0	0	0	0	1		1	0		0	0	1	0	1	11.5	32.7	0.351682
2013-07-08	6-10 0С	St311	0	0	0	0	0	1		0	0		0	0	1	0	1	8.5	32.7	0.259939
2013-07-05	6-10 0С	St312	0	0	0	0	0	1		0	0	1	0	0	0	0	1	6.5	32.7	0.198777
2013-07-05	6-10 0С	St313	0	0	0	0	0	1		1	1	0	1	0	0	0	1	13.5	32.7	0.412844
2013-07-05	6-10 0С	St314	0	0	0	0	0	1		0	0	1	0	0	0	0	1	6.5	32.7	0.198777
2013-07-05	6-10 0С	St315	0	0	0	0	0	1		0	0		0	0	0	0	1	3.5	32.7	0.107034
2013-07-07	6-10 0С	St316	0	0	0	0	0	1		0	0	0	1	0	0	0	1	7.5	32.7	0.229358
2013-07-11	6-10 0С	St317	0	0	0	0	0	1		0	0	0	1	0	0	0	1	7.5	32.7	0.229358
2013-07-06	6-10 0С	St318	0	0	0	0	0	1		0	0	1	0	0	1	0	1	11.5	32.7	0.351682
2013-07-06	6-10 0С	St319	0	0	0	0	0	1		0	0	0	1	0	0	0	1	7.5	32.7	0.229358
2013-07-06	6-10 0С	St320	0	0	0	0	0	1		0	0		0	0	0	0	1	3.5	32.7	0.107034
2013-07-09	6-10 0С	St321	0	0	0	0	0	1		0	0		0	0	0	0	1	3.5	32.7	0.107034
2013-07-07	6-10 0С	St322	0	0	0	0	0	1		1	0	0	0	1	1	0	1	15.5	32.7	0.474006
2013-07-11	6-10 0С	St323	1	0	0	0	0	1		0	0		0	0	0	0	0	8	32.7	0.244648
2013-07-11	6-10 0С	St324	1	0	0	1	0	1		1	0		0	0	0	0	0	13	32.7	0.397554
2013-07-11	6-10 0С	St325	0	0	0	0	0	1		0	0		0	0	0	0	0	3	32.7	0.0917431
2013-07-06	6-10 0С	St326	0	0	0	0	0	1		0	0		0	0	1	0	0	8	32.7	0.244648
2013-07-11	6-10 0С	St327	0	0	0	0	0	1		0	0		0	0	0	0	0	3	32.7	0.0917431
2013-07-11	6-10 0С	St328	0	0	0	0	0	1		0	0		0	0	1	0	0	8	32.7	0.244648
2013-10-11		St534	0	0		0	0			0		0			0	0	1	0.5	25.7	0.0194553
2013-10-11		St535	0	0		0	0			1		0			1	0	1	8.5	25.7	0.330739
2013-10-09		St536	0	0		1	1			0		1			0	0	1	5.6	25.7	0.217899
2013-10-09		St537	0	0		0	0			0		0			0	0	1	0.5	25.7	0.0194553
2013-10-09		St538	0	0		0	0			1		0			0	0	1	3.5	25.7	0.136187
2013-10-09		St539	0	0		0	1			1		0			1	0	1	8.6	25.7	0.33463
2013-10-09		St540	0	0		1	1			0		1			0	0	0	5.1	25.7	0.198444
2013-10-10		St541	0	0		1	0			1		1			0	0	0	8	25.7	0.311284
2013-10-10		St542	0	0		0	1			0		1			0	0	1	3.6	25.7	0.140078
2013-10-10		St543	0	0		0	0			0		0			0	0	1	0.5	25.7	0.0194553
2013-10-09		St557	0	0		1	1			0		0			0	0	0	2.1	25.7	0.0817121
2013-10-07	6-10 0С	St558	0	0		0	0			0		0			0	0	1	0.5	25.7	0.0194553
2013-10-07	6-10 0С	St559	0	0		0	0			0		0			1	0	1	5.5	25.7	0.214008
2013-10-07	6-10 0С	St560	0	0		0	0			0		0			1	0	1	5.5	25.7	0.214008
2013-10-11	6-10 0С	St561	0	0		0	1			0		0			0	0	1	0.6	25.7	0.0233463
2013-10-10	6-10 0С	St562	0	0		0	0			0		0			1	0	1	5.5	25.7	0.214008
2013-10-11	6-10 0С	St563	0	0		0	0			0		0			0	1	1	0.6	25.7	0.0233463
2013-10-11	6-10 0С	St564	0	0		0	1			1		1			1	0	1	11.6	25.7	0.451362
2013-10-11	6-10 0С	St565	1	0		1	1			1		0			1	0	1	15.6	25.7	0.607004
2013-10-09	6-10 0С	St566	0	0		0	0			0		0			1	0	1	5.5	25.7	0.214008
2013-10-09	6-10 0С	St567	0	0		0	1			0		1			1	0	1	8.6	25.7	0.33463
2013-10-09	6-10 0С	St568	0	0		0				0		0			1	0	1	5.5	25.6	0.214844
2013-10-09	6-10 0С	St569	0	0		0	0			0		0			0	0	1	0.5	25.7	0.0194553
2013-10-09	6-10 0С	St570	0	0		0	0			0		0			1	0	1	5.5	25.7	0.214008
2013-10-08	6-10 0С	St571	0	0		0	0			0		0			0	1	1	0.6	25.7	0.0233463
2013-10-09	6-10 0С	St572	0	0		0	1			0		0			1	0	1	5.6	25.7	0.217899	0.20527
2013-10-09	6-10 0С	St573	0	0		0	0			0		0			0	1	1	0.6	25.7	0.0233463	0.137714
2014-02-17		St620	0	0	0	0	0			0		0	0		1	0	1	5.5	32.7	0.168196		0.544872
2014-02-17		St621	0	0	0	0	0			0		0	0		0	0	1	0.5	32.7	0.0152905
2014-02-17		St622	0	0	0	1	1			0		0	0		0	0	1	2.6	32.7	0.0795107
2014-02-15		St623	0	0	0	1	1			0		1	0		0	0	1	5.6	32.7	0.171254
2014-02-15		St624	0	0	0	1	1			0		0	0		0	0	1	2.6	32.7	0.0795107
2014-02-13		St625	0	0	0	1	1			0		0	0		0	1	1	2.7	32.7	0.0825688
2014-02-14		St626	0	0	0	1	1			0		0	0		1	0	0	7.1	32.7	0.217125
2014-02-12		St627	0	0	0	0	0			0		0	0		0	0	1	0.5	32.7	0.0152905
2014-02-17		St628	0	0	0	0	0			0		0	0		0	0	0	0	32.7	0
2014-05-03		St748	0	0	0	0	0	1		0	1	1	0		0	0	1	6.5	32.7	0.198777
2014-05-03		St749	0	0	0	0	0	1		0	0	0	0		0	0	0	3	32.7	0.0917431
2014-05-02		St751	0	0	0	0	1	1		1	0	0	0		0	0	1	6.6	32.7	0.201835
2014-05-02		St753	0	0	0	0	1	1		0	1	1	0		0	0	1	6.6	32.7	0.201835
2014-05-04		St756	0	0	0	1	0	1		0	0	0	0		1	0	0	10	32.7	0.30581
2014-04-30		St757	0	0	0	0	0	1		0	0	0	0		0	0	1	3.5	32.7	0.107034
2014-04-30		St758	0	0	0	1	1	1		0	1	1	0		0	0	0	8.1	32.7	0.247706
2014-04-30		St759	0	0	0	0	1	1		0	0	1	0		0	0	1	6.6	32.7	0.201835
2014-07-04		St779	0	0	0	0	0	1		0	1	1	0		0	0	1	6.5	32.7	0.198777
2014-07-04		St780	1	0	0	1	0	1		0	1	0	0		0	1	1	13.6	32.7	0.415902
2014-07-05		St781	0	0	0	0	0	1		0	0	1	0		0	0	1	6.5	32.7	0.198777
2014-07-03		St782	0	0	0	1	0	1		0	0	1	0		1	0	1	13.5	32.7	0.412844
2014-07-02		St783	0	0	0	1	1	1		0	0	1	0		0	1	1	8.7	32.7	0.266055
2014-07-01		St784	0	0	0	0	0	1		0	0	1	0		0	0	1	6.5	32.7	0.198777
2014-07-07	6-10 0С	St818	0	0	0	0	0	1		0	0	1	0		0	0	1	6.5	32.7	0.198777
2014-07-07	6-10 0С	St821	0	0	0	0	0	1		0	0	1	0		1	0	1	11.5	32.7	0.351682
2014-07-07	6-10 0С	St824	0	0	0	0	0	1		0	0	0	0		1	0	1	8.5	32.7	0.259939
2014-07-07	6-10 0С	St825	0	0	0	0	1	1		0	0	0	1		1	0	1	12.6	32.7	0.385321
2014-07-04	6-10 0С	St832	0	0	0	0	0	1		0	0	1	0		0	1	0	6.1	32.7	0.186544
2014-07-03	6-10 0С	St834						1				0	0		1	0	1	8.5	15.6	0.544872
2014-07-03	6-10 0С	St836	1	0	0	0	1	1				1	1		0	0	0	15.1	29.7	0.508418
2014-07-03	6-10 0С	St837	0	0	0	0	0	1		0	0	0	0		0	0	1	3.5	32.7	0.107034	0.209712
2014-07-02	6-10 0С	St841	0	0	0	0	0	1		0	0	0	0		0	0	0	3	32.7	0.0917431	0.134147
2015-02-02		Cb23						1				1	0		1	0	1	11.5	15.6	0.737179		0.74359
2015-02-02		Cb24						1				1	0		1	0	0	11	15.6	0.705128
2015-02-02		Cb25						1				1	0		0	0	1	6.5	15.6	0.416667
2015-02-02		Cb26						1				1	0		0	0	1	6.5	15.6	0.416667
2015-02-05		Cb27						1				1	0		0	0	1	6.5	15.6	0.416667
2015-02-05		Cb28						1				1	1		0	0	0	10	15.6	0.641026
2015-02-03		Cb29						1				1	0		0	0	0	6	15.6	0.384615
2015-01-31		Cb30						1				0	0		0	0	1	3.5	15.6	0.224359
2015-07-05		Cb120						1				0	0		1	0	1	8.5	15.6	0.544872
2015-07-05		Cb130						1				0	0		0	0	1	3.5	15.6	0.224359
2015-07-02		Cb133						1				0	0		0	0	0	3	15.6	0.192308
2015-07-02		Cb134						1				0	0		0	0	0	3	15.6	0.192308
2015-07-03		Cb136						1				1	0		1	0	1	11.5	15.6	0.737179
2015-07-03		Cb137						1				0	0		0	0	1	3.5	15.6	0.224359
2015-07-07		Cb138						1				0	0		0	0	0	3	15.6	0.192308
2015-07-01		Cb141						1				0	0		1	0	0	8	15.6	0.512821
2015-07-01		Cb142						1				0	0		0	0	1	3.5	15.6	0.224359
2015-07-01		Cb143						1				1	0		1	0	1	11.5	15.6	0.737179
2015-07-01		Cb144						1				0	0		1	0	0	8	15.6	0.512821
2015-07-01		Cb145						1				1	0		0	0	1	6.5	15.6	0.416667
2015-07-01		Cb146						1				0	0		1	0	1	8.5	15.6	0.544872
2015-07-01		Cb148						1				0	0		1	0	0	8	15.6	0.512821
2015-07-01		Cb149						0				0	0		0	1	0	0.1	15.6	0.00641026
2015-07-01		Cb150						0				0	0		0	1	1	0.6	15.6	0.0384615
2015-07-01		Cb151						1				0	0		1	0	0	8	15.6	0.512821
2015-07-01		Cb152						1				1	0		0	0	1	6.5	15.6	0.416667
2015-07-01		Cb153						1				0	0		1	0	1	8.5	15.6	0.544872
2015-06-30		Cb155						1				0	0		0	0	1	3.5	15.6	0.224359
2015-06-30		Cb156						1				1	0		0	0	0	6	15.6	0.384615
2015-06-30		Cb157						1				1	0		0	0	1	6.5	15.6	0.416667
2015-06-30		Cb158						1				1	0		0	0	0	6	15.6	0.384615
2015-06-30		Cb165						1				0	0		0	1	0	3.1	15.6	0.198718
2015-06-30		Cb166						1				1	0		1	0	0	11	15.6	0.705128
2015-06-30		Cb167						1				0	0		0	0	1	3.5	15.6	0.224359
2015-06-30		Cb168						0				0	0		0	0	1	0.5	15.6	0.0320513
2015-07-01		Cb169						1				0	0		0	1	1	3.6	15.6	0.230769
2015-07-01		Cb170						1					0		1	0	0	8	12.6	0.634921
2015-07-01		Cb171						1					1		0	0	1	7.5	12.6	0.595238
2015-07-01		Cb172						1				0	0		0	1	1	3.6	15.6	0.230769
2015-07-01		Cb173						1				0	0		0	0	1	3.5	15.6	0.224359
2015-07-02		Cb174						0				0	0		0	0	1	0.5	15.6	0.0320513
2015-07-03		Cb176						1				0	0		0	0	0	3	15.6	0.192308
2015-07-07		Cb178						1				1	0		0	0	1	6.5	15.6	0.416667
2015-07-06		Cb179						1				0	0		0	1	1	3.6	15.6	0.230769
2015-07-06		Cb180						0				0	0		1	0	1	5.5	15.6	0.352564
2015-07-05		Cb181						1				1	0		1	1	1	11.6	15.6	0.74359
2015-07-05		Cb182						1				0	0		1	1	1	8.6	15.6	0.551282
2015-07-06	6-10 0С	Cb194						1				0	0		0	0	1	3.5	15.6	0.224359
2015-07-06	6-10 0С	Cb195													0	0	1	0.5	5.6	0.0892857
2015-07-05	6-10 0С	Cb196						1				1	0		1	0	1	11.5	15.6	0.737179
2015-07-05	6-10 0С	Cb197						1				0	0		0	0	1	3.5	15.6	0.224359
2015-07-05	6-10 0С	Cb198						1				1	0		0	0	1	6.5	15.6	0.416667
2015-07-05	6-10 0С	Cb199						1				1	0		1	0	1	11.5	15.6	0.737179
2015-07-05	6-10 0С	Cb200						1				1	0		0	0	1	6.5	15.6	0.416667
2015-07-05	6-10 0С	Cb201						1				1	0		0	0	1	6.5	15.6	0.416667
2015-07-05	6-10 0С	Cb202						1				1	0		1	0	1	11.5	15.6	0.737179
2015-07-02	6-10 0С	Cb203						1				1	0		0	0	1	6.5	15.6	0.416667
2015-07-02	6-10 0С	Cb204						1				0	0		0	0	1	3.5	15.6	0.224359
2015-07-03	6-10 0С	Cb205						1				0	0		0	0	1	3.5	15.6	0.224359
2015-07-01	6-10 0С	Cb206						1				0	0		0	0	1	3.5	15.6	0.224359
2015-07-01	6-10 0С	Cb207						1				0	0		0	0	1	3.5	15.6	0.224359
2015-07-01	6-10 0С	Cb208						1				0	0		0	0	1	3.5	15.6	0.224359
2015-07-01	6-10 0С	Cb209						1				0	0		1	0	1	8.5	15.6	0.544872
2015-07-05	6-10 0С	Cb210						1				1	0		0	0	1	6.5	15.6	0.416667
2015-07-05	6-10 0С	Cb211													0	0	1	0.5	5.6	0.0892857
2015-10-01		Cb246						1				0	0		0	0	0	3	15.6	0.192308
2015-10-01		Cb247						1				1	0		0	0	1	6.5	15.6	0.416667
2015-10-01		Cb248						1				0	0		0	0	1	3.5	15.6	0.224359
2015-10-01		Cb249						1				0	0		0	0	0	3	15.6	0.192308
2015-10-01		Cb250						1				0	0		0	1	1	3.6	15.6	0.230769
2015-10-01		Cb251						1				1	0		0	1	0	6.1	15.6	0.391026
2015-10-01		Cb252						1				0	0		0	0	1	3.5	15.6	0.224359
2015-09-29		Cb253						1				0	0		0	0	1	3.5	15.6	0.224359
2015-09-29		Cb254						1				0	0		1	0	0	8	15.6	0.512821
2015-09-29		Cb255						1				1	0		0	0	1	6.5	15.6	0.416667
2015-09-29		Cb256						1				0	0		0	0	1	3.5	15.6	0.224359
2015-09-29		Cb257						1				0	0		0	1	0	3.1	15.6	0.198718
2015-09-30		Cb258						1				0	0		0	0	1	3.5	15.6	0.224359
2015-09-30		Cb259						1				1	0		1	0	1	11.5	15.6	0.737179
2015-09-30		Cb260						1				1	0		0	0	1	6.5	15.6	0.416667
2015-09-30		Cb261						1				1	0		0	0	0	6	15.6	0.384615
2015-09-30		Cb262						1				1	0		0	0	1	6.5	15.6	0.416667
2015-09-28		Cb263						1				1	0		0	0	1	6.5	15.6	0.416667
2015-09-28		Cb264						1				1	0		0	0	0	6	15.6	0.384615
2015-09-28		Cb265						1				1	0		0	0	1	6.5	15.6	0.416667
2015-09-28		Cb266						1				0	0		0	0	1	3.5	15.6	0.224359
2015-09-28		Cb267						1				0	0		0	0	1	3.5	15.6	0.224359
2015-10-01	6-10 0С	Cb268						1				1	0		1	0	0	11	15.6	0.705128
2015-10-01	6-10 0С	Cb269						1				0	0		0	0	1	3.5	15.6	0.224359
2015-10-01	6-10 0С	Cb270						1				1	0		1	0	1	11.5	15.6	0.737179
2015-10-01	6-10 0С	Cb271						1				0	0		0	0	1	3.5	15.6	0.224359
2015-10-01	6-10 0С	Cb272						1				0	0		0	0	1	3.5	15.6	0.224359
2015-10-01	6-10 0С	Cb273						1				0	0		0	1	0	3.1	15.6	0.198718
2015-09-29	6-10 0С	Cb274						1				0	0		0	0	0	3	15.6	0.192308
2015-09-29	6-10 0С	Cb275						1				0	0		0	0	1	3.5	15.6	0.224359
2015-09-29	6-10 0С	Cb276						1				1	0		0	0	1	6.5	15.6	0.416667
2015-09-29	6-10 0С	Cb277						1				0	0		0	1	0	3.1	15.6	0.198718
2015-09-30	6-10 0С	Cb278						1				0	0		1	0	1	8.5	15.6	0.544872
2015-09-30	6-10 0С	Cb279						1				1	0		1	0	0	11	15.6	0.705128
2015-09-30	6-10 0С	Cb280						0				0	0		0	0	1	0.5	15.6	0.0320513
2015-09-28	6-10 0С	Cb281						1				0	0		0	0	1	3.5	15.6	0.224359
2015-10-02	6-10 0С	Cb282						1				0	0		0	0	1	3.5	15.6	0.224359
2015-10-02	6-10 0С	Cb283						1				0	0		1	0	0	8	15.6	0.512821
2015-10-02	6-10 0С	Cb284						1				1	0		1	0	1	11.5	15.6	0.737179
2015-10-01		Cb292						1				0	0		0	0	1	3.5	15.6	0.224359
2015-10-01		Cb293						1				1	0		1	0	0	11	15.6	0.705128
2015-09-29		Cb294						1				0	0		0	1	1	3.6	15.6	0.230769
2015-10-03		Cb295						1				0	0		1	0	1	8.5	15.6	0.544872
2015-09-28		Cb296						1				1	0		0	0	1	6.5	15.6	0.416667	0.370849
2015-10-02		Cb297						1				0	0		0	0	1	3.5	15.6	0.224359	0.197385
2016-02-06		Cb314				0	0	1		0	0	1	0		0	0		6	20.2	0.29703		0.700483
2016-02-03		Cb315				0	1	1		0	1	1	0		1	0	1	11.6	20.7	0.560386
2016-02-02		Cb316				0	0	1		0	0	1	0		0	0	1	6.5	20.7	0.31401
2016-04-28		Cb-429				0	0	1		0	0	0	0		0	0	1	3.5	20.7	0.169082
2016-04-28		Cb-430				0	0	1		0	0		0		0	0	1	3.5	20.7	0.169082
2016-04-28		Cb-431				0	0	1		0	0	0	0		0	0	1	3.5	20.7	0.169082
2016-04-28		Cb-432				0	0	1		0	0	1	0		0	0	1	6.5	20.7	0.31401
2016-04-28		Cb-433				0	0	0		0	0	0	0		0	0	1	0.5	20.7	0.0241546
2016-04-28		Cb-434				0	0	1		0	0	0	0		0	0	1	3.5	20.7	0.169082
2016-04-29		Cb-435				0	0	1		0	0	0	0		1	0	1	8.5	20.7	0.410628
2016-04-29		Cb-436				0	1	0		0	0	0	0		0	0	1	0.6	20.7	0.0289855
2016-04-29		Cb-437				1	0	1		0	1	0	0		0	0	1	8.5	20.7	0.410628
2016-04-29		Cb-438				1	0	1		0	0	1	0		0	0	0	8	20.7	0.386473
2016-04-29		Cb-439				0	1	0		0	0	0	0		0	0	1	0.6	20.7	0.0289855
2016-04-29		Cb-440				0	1	1		0	0	0	0		0	0	1	3.6	20.7	0.173913
2016-04-29		Cb-441				0	0	1		0	0	1	0		0	0	1	6.5	20.7	0.31401
2016-04-29		Cb-442				1	0	1		0	0	0	0		1	0	1	10.5	20.7	0.507246
2016-05-03		Cb-443				1	0	1		0	0	1	0		1	0	0	13	20.7	0.628019
2016-05-03		Cb-444				1	0	1		0	0	0	0		1	0	1	10.5	20.7	0.507246
2016-05-03		Cb-445				0	1	1		0	1	1	0		0	1	1	6.7	20.7	0.323671
2016-05-03		Cb-446				1	0	1		0	0	1	0		1	0	1	13.5	20.7	0.652174
2016-04-30		Cb-447				0	1	1		0	0	1	0		0	0	1	6.6	20.7	0.318841
2016-04-30		Cb-448				0	0	1		0	0	1	0		1	0	1	11.5	20.7	0.555556
2016-04-30		Cb-449				0	0	1		0	0	0	0		1	0	0	8	20.7	0.386473
2016-04-30		Cb-450				1	0	1		0	0	1	0		1	0	0	13	20.7	0.628019
2016-04-30		Cb-451				0	1	1		0	0	0	0		0	0	1	3.6	20.7	0.173913
2016-04-30		Cb-452				1	0	1		0	0	0	0		0	0	1	5.5	20.7	0.2657
2016-04-30		Cb-453				1	0	1		0	0	1	0		0	0	0	8	20.7	0.386473
2016-04-27		Cb-454				1	1	1		0	0	0	0		0	0	1	5.6	20.7	0.270531
2016-04-27		Cb-455				1	0	1		0	1	1	0		1	0	0	13	20.7	0.628019
2016-04-27		Cb-456				0	0	1		0	0	1	0		1	0	0	11	20.7	0.531401
2016-04-27		Cb-457				0	0	1		0	0	0	0		0	0	0	3	20.7	0.144928
2016-04-27		Cb-458				1	1	1		0	1	1	1		0	0	1	12.6	20.7	0.608696
2016-04-27		Cb-459				1	0	1		0	0	0	0		0	0	1	5.5	20.7	0.2657
2016-04-27		Cb-460				1	0	1		0	0	0	0		0	1	1	5.6	20.7	0.270531
2016-04-27		Cb-461				1	1	1		0	0	0	0		0	0	1	5.6	20.7	0.270531
2016-04-27		Cb-462				1	1	1		0	0	1	0		1	0	1	13.6	20.7	0.657005
2016-04-27		Cb-463				0	1	1		0	0	0	0		1	0	1	8.6	20.7	0.415459
2016-04-27		Cb-464				0	0	1		0	0	1	0		1	0	1	11.5	20.7	0.555556
2016-04-29		Cb-465				0	0	1		0	0	0	0		0	0	0	3	20.7	0.144928
2016-04-27		Cb-466				0	0	1		0	0	1	0		0	0	0	6	20.7	0.289855
2016-04-27		Cb-467				0	1	0		0	0	0	0		0	0	0	0.1	20.7	0.00483092
2016-04-27		Cb-468				0	1	0		0	0	0	0		0	0	1	0.6	20.7	0.0289855
2016-04-27		Cb-469				0	1	1		0	0	0	0		0	0	1	3.6	20.7	0.173913
2016-04-28		Cb-470				0	0	0		0	0	0	0		0	0	1	0.5	20.7	0.0241546
2016-04-30		Cb-471				0	0	1		0	0	0	0		1	0	0	8	20.7	0.386473
2016-04-28		Cb-472				0	1	1		0	0	1	0		1	0	1	11.6	20.7	0.560386
2016-05-01		Cb-473				1	1	1		0	0	0	0		0	0	0	5.1	20.7	0.246377
2016-05-03		Cb-474				1	0	1		0	0	0	1		1	0	1	14.5	20.7	0.700483
2016-04-30		Cb-475				1	0	1		0	0	0	0		0	1	1	5.6	20.7	0.270531
2016-04-30		Cb-476				0	0	1		0	1	1	0		0	0	1	6.5	20.7	0.31401
2016-04-27		Cb-477				0	1	1		0	1	1	0		0	0	1	6.6	20.7	0.318841
2016-04-27		Cb-478				0	1	1		0	0	1	0		0	1	1	6.7	20.7	0.323671
2016-05-02		Cb-479				1	1	1		0	0	1	1		0	0	0	12.1	20.7	0.584541
2016-05-02		Cb-480				1	0	1		0	0	1	1		0	0	0	12	20.7	0.57971
2016-04-30		Cb-481				0	0	1		0	0	1	0		0	1	1	6.6	20.7	0.318841
2016-04-30		Cb-482				0	1	1		0	0	1	0		0	0	1	6.6	20.7	0.318841
2016-04-30		Cb-483				0	0	1		0	0	1	0		1	0	0	11	20.7	0.531401
2016-04-29		Cb-484				0	0	1		0	0	0	0		0	0	0	3	20.7	0.144928
2016-04-29		Cb-485				0	0	1		0	0	1	0		0	0	0	6	20.7	0.289855
2016-04-28	6-10 0С	Cb-486				0	0	1		0	1	1	0		1	0	1	11.5	20.7	0.555556
2016-04-28	6-10 0С	Cb-487				1	1	1		0	1	0	0		1	0	1	13.6	20.7	0.657005
2016-04-28	6-10 0С	Cb-488				0	0	0		0	0	0	0		0	0	0	0	20.7	0
2016-04-28	6-10 0С	Cb-489				0	0	1		0	1	1	0		0	0	1	6.5	20.7	0.31401
2016-04-28	6-10 0С	Cb-490				1	1	1		0	0	0	0		1	0	1	10.6	20.7	0.512077
2016-04-28	6-10 0С	Cb-491				0	0	1		0	1	1	0		0	0	0	6	20.7	0.289855
2016-04-28	6-10 0С	Cb-492				0	0	1		0	1	0	0		0	0	1	6.5	20.7	0.31401
2016-04-29	6-10 0С	Cb-493				0	0	1		0	1	0	0		1	0	0	11	20.7	0.531401
2016-04-29	6-10 0С	Cb-494				0	1	1		0	1	0	0		0	0	0	6.1	20.7	0.294686
2016-04-29	6-10 0С	Cb-495				0	1	1		0	0	0	0		0	0	1	3.6	20.7	0.173913
2016-04-29	6-10 0С	Cb-496				0	0	1		0	1	0	0		1	0	0	11	20.7	0.531401
2016-04-29	6-10 0С	Cb-497				1	1	1		0	1	1	0		0	0	1	8.6	20.7	0.415459
2016-04-29	6-10 0С	Cb-498				0	0	1		0	1	0	0		1	0	0	11	20.7	0.531401
2016-04-30	6-10 0С	Cb-499				1	1	1		0	0	0	0		0	0	1	5.6	20.7	0.270531
2016-04-30	6-10 0С	Cb-500				1	1	1		0	0	0	0		0	0	1	5.6	20.7	0.270531
2016-04-30	6-10 0С	Cb-501				1	1	1		0	0	0	0		0	0	1	5.6	20.7	0.270531
2016-04-30	6-10 0С	Cb-502				1	1	0		0	0	0	0		0	0	1	2.6	20.7	0.125604
2016-04-30	6-10 0С	Cb-503				1	1	1		0	0	0	0		0	1	0	5.2	20.7	0.251208
2016-04-30	6-10 0С	Cb-523				0	0	1		0	0	0	0		0	0	0	3	20.7	0.144928
2016-04-28	6-10 0С	Cb-524				0	0	1		0	0	1	0		0	1	1	6.6	20.7	0.318841
2016-04-28	6-10 0С	Cb-525				0	0	1		0	0	0	0		1	0	1	8.5	20.7	0.410628
2016-04-28	6-10 0С	Cb-526				0	0	1		0	0	0	0		1	0	1	8.5	20.7	0.410628
2016-04-28	6-10 0С	Cb-527				1	1	1		1	1	1	0		0	0	1	11.6	20.7	0.560386
2016-04-28	6-10 0С	Cb-528				0	0	1		0	0	0	0		1	0	1	8.5	20.7	0.410628
2016-04-28	6-10 0С	Cb-529				0	0	0		0	1	0	0		0	0	1	3.5	20.7	0.169082
2016-04-28	6-10 0С	Cb-530				0	0	1		0	0	1	0		0	0	0	6	20.7	0.289855
2016-04-28	6-10 0С	Cb-531				0	0	0		0	0	0	0		0	0	1	0.5	20.7	0.0241546
2016-04-28	6-10 0С	Cb-532				0	0	1		0	0	0	0		0	0	0	3	20.7	0.144928
2016-04-29	6-10 0С	Cb-533				0	0	1		0	0	0	0		0	0	1	3.5	20.7	0.169082
2016-04-30	6-10 0С	Cb-534				0	0	1		0	0	0	0		0	0	1	3.5	20.7	0.169082
2016-04-30	6-10 0С	Cb-535				0	0	1		0	0	1	0		0	0	1	6.5	20.7	0.31401
2016-04-30	6-10 0С	Cb-536				0	0	1		0	0	1	0		0	0	1	6.5	20.7	0.31401
2016-04-30	6-10 0С	Cb-537				0	0	0		0	0	0	0		0	0	1	0.5	20.7	0.0241546
2016-04-30	6-10 0С	Cb-538				1	0	1		0	0	1	0		0	1	1	8.6	20.7	0.415459
2016-04-30	6-10 0С	Cb-539				0	0	0		0	0	0	0		0	0	1	0.5	20.7	0.0241546
2016-04-30	6-10 0С	Cb-540				0	0	0		0	0	0	0		0	0	1	0.5	20.7	0.0241546
2016-04-30	6-10 0С	Cb-541				0	0	1		0	0	1	0		0	0	1	6.5	20.7	0.31401
2016-04-30	6-10 0С	Cb-542				0	0	1		0	0	1	0		0	0	1	6.5	20.7	0.31401
2016-04-30	6-10 0С	Cb-543				0	0	1		0	0	1	0		0	0	1	6.5	20.7	0.31401
2016-04-30	6-10 0С	Cb-544				0	0	1		0	0	1	0		0	0	1	6.5	20.7	0.31401
2016-04-30	6-10 0С	Cb-545				0	0	1		0	0	1	0		0	0	1	6.5	20.7	0.31401
2016-04-30	6-10 0С	Cb-546				0	0	1		0	0	0	0		0	1	1	3.6	20.7	0.173913
2016-04-27	6-10 0С	Cb-547				0	0	1		0	1	0	0		0	0	0	6	20.7	0.289855
2016-04-30	6-10 0С	Cb-548				0	0	1		0	0	0	0		0	0	1	3.5	20.7	0.169082
2016-04-27	6-10 0С	Cb-549				0	0	1		0	1	1	0		0	0	1	6.5	20.7	0.31401	0.320959
2016-04-30	6-10 0С	Cb-550				0	0	1		0	0	0	0		1	0	1	8.5	20.7	0.410628	0.175168
Date of sampling	Temperature of cultivation	Isolates' codes	Hemolytic activity	Plasmocoagu-lation activity	Fibrinolytic activities	Gelatinase activity	Presence of Tween 20	Presence of Tween 40	Presence of Tween 80	Amylolytic activity	Phosphatase activity	Proteolytic activity	Lecitinase activities	Lipase activities (vitelline agar)	Lipase activities	Presence of restriction endonucleases	Presence of endonucleases	Presence of capsules	Mobility of bacteria on the growth medium	Presence of cell's pigmentation	Sum	Sum of maximum values	Index
2006-07-07		Az 61	0	0	0	0	0		0	0	1	0	0		0	0	0	0	0	1	3.5	35.7	0.0980392		0.630252
2006-07-07		Az 62	1	0	0	1	1		1	0	0	0	0		0	0	1	1	0	1	22.5	35.7	0.630252
2006-07-09		Az 64	0	0	1	1	1		1	1	0	1	0		0	0	0	0	0	1	9.6	35.7	0.268908
2006-07-09		Az 65	0	0	1	1	0		0	0	1	1	0		0	0	0	0	0	0	6	35.7	0.168067
2006-07-09		Az 66	0	0	0	0	0		0	0	0	0	0		0	0	0	0	0	1	0.5	35.7	0.0140056
2006-07-09		Az 67	0	0	0	1	0		0	0	1	1	0		0	0	1	1	0	1	18.5	35.7	0.518207
2006-07-09		Az 68	0	0	0	0	0		0	0	1	0	0		1	0	0	0	0	1	6.5	35.7	0.182073
2006-07-05		Az 69	0	0	0	1	1		1	0	0	1	0		0	0	0	0	0	1	6.5	35.7	0.182073
2006-07-05		Az 70	0	0	1	1	0		1	1	1	1	1		1	0	0	0	0	0	15.1	35.7	0.422969
2006-07-05		Az 71	0	0	1	1	0		1	0	1	1	1		1	0	0	0	0	0	15	35.7	0.420168
2006-07-05		Az 73	0	0	0	1	0		0	0	1	1	0		0	0	0	0	0	1	6.5	35.7	0.182073
2006-07-05		Az 74	0	0	0	1	0		0	0	0	0	0		0	0	0	0	0	1	2.5	35.7	0.070028
2006-07-10		Az 75	0	0	0	0	0		0	0	1	0	0		1	0	0	0	0	1	6.5	35.7	0.182073
2006-07-10		Az 76	0	0	1	1	0		1	0	1	1	1		1	0	0	0	0	0	15	35.7	0.420168
2006-07-10		Az 77	1	0	1	1	0		1	0	1	1	0		1	0	0	0	0	0	17	35.7	0.47619
2006-07-10		Az 78	1	0	1	1	0		0	0	1	1	0		1	0	0	0	0	1	14.5	35.7	0.406162
2006-07-04		Az 79	0	0	0	0	1		0	0	0	0	0		0	0	0	0	0	1	3.5	35.7	0.0980392
2006-07-04		Az 80	1	0	0	1	0		0	0	1	1	0		0	0	0	0	1	1	11.6	35.7	0.32493
2006-07-04		Az 81	0	0	1	0	0		0	0	0	1	0		0	0	0	0	1	0	4.1	35.7	0.114846
2006-07-04		Az 82	0	0	0	1	0		0	0	0	1	0		0	0	0	0	0	0	3	35.7	0.0840336
2006-07-04		Az 83	0	0	0	0	0		0	0	0	0	0		0	0	0	0	0	1	0.5	35.7	0.0140056
2006-10-15		Az-381	0	0	0	0	1	1	0	0	1	0	0		0	0		0	0	1	6.5	35.7	0.182073
2006-10-15		Az-382	1	0	0	1	0	0	0	0	1	1	0		0	0	0	0	0	1	11.5	35.7	0.322129
2006-10-15		Az-383	0	0	0	0	1	1	0	1	1	0	0		0			0	0	1	6.6	32.7	0.201835
2006-10-12		Az-384	1	1	0	0	1	1	0	0	1	0	0		0	0	0	0	0	1	18.5	35.7	0.518207
2006-10-13		Az-385	0	1	0	0	0	0	0	0		0	0		0	1		0	0	1	10.5	35.7	0.294118
2006-10-13		Az-386	0	0	0	0				1	1	0	0		0	0	0	0	0	0	3.1	32.7	0.0948012
2006-10-13		Az-387	1	0	0	0	1	1	0	0	1	1	0		0	0		0	0	1	12.5	35.7	0.35014
2006-10-13		Az-388	1	0	0	0	0	0	0	0	1	1	0		0	0	0	0	0	1	9.5	35.7	0.266106
2006-10-10		Az-389	0	0	0	0	0	1	0	0	1	0	0		0	0		0	0	0	6	35.7	0.168067
2006-10-10		Az-390	0	0	0	0	0	1	0	0	1	0	0		0	0	0	0	0	0	6	35.7	0.168067
2006-10-10		Az-391	0	0	0	0	0	1	0	0	1	0	0		0	0		0	0	1	6.5	35.7	0.182073
2006-10-13		Az-392	1	0	0	0	0	0	0	0	1	1	0		0	0	0	0	1	0	9.1	35.7	0.254902
2006-10-12		Az-393	0	0	0	0	1	1	0	0	1	0	0		0	0		0	0	1	6.5	35.7	0.182073
2006-10-13		Az-394	1	0	0	0	0	0	0	1	1	0	0		0	0	0	0	0	0	8.1	35.7	0.226891
2006-10-13		Az-395	0	0	0	0	0	0	0	1	1	0	0		0	0		0	0	0	3.1	35.7	0.0868347
2006-10-13		Az-396	1	0	0	0	0	1	0	0	1	0	0		0	1	0	0	0	1	14.5	35.7	0.406162
2006-10-13		Az-397	0	0	0	1	0	0	0	1	1	0	0		0	0		0	0	0	5.1	35.7	0.142857
2006-10-13		Az-398	1	0	0	0	0	0	0	0	1	0	0		0	0	0	0	0	0	8	35.7	0.22409
2006-10-13		Az-399	1	0	0	0	0	1	0	0	1	1	0		0	0		0	1	0	12.1	35.7	0.338936
2006-10-13		Az-400	0	0	0	0	0	0	0	1	1	0	0		0	0	0	0	0	1	3.6	35.7	0.10084
2006-10-10		Az-401	0	0	0	0	0	0	0	1	1	0	0		0	0		0	0	1	3.6	35.7	0.10084
2006-10-14		Az-402	1	0	0	0	0	0	0	1	1	1	0		0	0	0	0	0	1	9.6	35.7	0.268908
2006-10-14		Az-403	0	0	0	0	0	1	0	0	1	0	0		0	0		0	0	0	6	35.7	0.168067
2006-10-14		Az-404	1	0	0	0	0	0	0	0	1	0	0		0	0	0	0	0	0	8	35.7	0.22409
2006-10-14		Az-405	1	0	0	0	1	1	0	1	1	0	0		0	0		0	0	1	11.6	35.7	0.32493
2006-10-14		Az-406	0	0	0		0	0	0	0	1	0	0		0	0	0	0	0	1	3.5	33.7	0.103858
2006-10-14		Az-407	0	0	0		0	0	0	0	1	0	0		0	1		0	0	1	6.5	33.7	0.192878
2006-10-10		Az-408	0	0	0	0	0	0	0	1	1	1	0		0	0	0	0	0	1	4.6	35.7	0.128852
2006-10-13		Az-409	1	0	0	1	0	0	0	1	1	1	0		0	0		0	0	1	11.6	35.7	0.32493
2006-10-11		Az-410	1	0	0	0	0	0	0	0	1	0	0		0	0	0	0	0	1	8.5	35.7	0.238095
2006-10-11		Az-411	1	0	0	0	1	1	0	0	1	0	0		0	0		0	0	1	11.5	35.7	0.322129
2006-10-11		Az-412	0	0	0	0	0	0	0	0	1	0	0		0	0	0	0	0	1	3.5	35.7	0.0980392
2006-10-11		Az-413	1	0	0	0	1	0	1	0	1	0	0		0	0		0	0	1	11.5	35.7	0.322129
2006-10-10		Az-414	0	0	0	1	0	0	0	1	1	1	0		0	0	0	0	0	1	6.6	35.7	0.184874
2006-10-10		Az-415	0	0	0	0	0	0	0	1	1	1	0		0	0		0	0	1	4.6	35.7	0.128852
2006-10-13		Az-416	0	0	0	0	0	0	0	0	1	0	0		0	0	0	0	0	1	3.5	35.7	0.0980392
2007-02-05		Az-703	1	0	0	0				1		1	0		1			0	0	1	9.6	29.7	0.323232
2007-02-05		Az-705	0	1	0	1	1	1	1	1	1	1	0		1	0	0	0	0	1	19.6	35.7	0.54902
2007-02-05		Az-706	0	0	0	0	0	0	0	0	1	0	0		0	0	0	0	0	0	3	35.7	0.0840336
2007-02-05		Az-707																0	0	1	0.5	5.6	0.0892857
2007-02-07		Az-708	0	0	0	0	0	0	0	0	1	0	0		0	0	0	0	0	1	3.5	35.7	0.0980392
2007-02-05		Az-709	0	0	0	0				1	1	1	0		1			0	0	1	7.6	29.7	0.255892
2007-02-01		Az-710	0	0	0	0	0	0	0	1	1	0	0		0	0	0	0	0	1	3.6	35.7	0.10084
2007-02-01		Az-711	0	0	0	0	0	1	0	1	1	1	0		0	0		0	0	1	7.6	35.7	0.212885
2007-02-07		Az-712	0	0	0	0	0	1	0	1	1	0	0		0	0	0	0	0	1	6.6	35.7	0.184874
2007-02-02		Az-713	0	0	1	0	1	0	0	0	1	0	0		1	0		0	0	0	9	35.7	0.252101
2007-02-02		Az-714	0	0	0	0	1	1	1	0	1	0	0		0	0	0	0	0	1	6.5	35.7	0.182073
2007-02-02		Az-715	0	0	1	1	0	0	1	1	1	0	0		0	0		0	0	0	8.1	35.7	0.226891
2007-02-02		Az-716	0	0	1	1	0	0	0	0	1	1	0		0	0	0	0	0	1	6.5	35.7	0.182073
2007-02-02		Az-717	0	0	0	0	1	1	1	0	1	1	0		0	0		0	1	1	7.6	35.7	0.212885
2007-02-02		Az-718	0	0	1	1	0	0	0	1	1	1	0		0	0	0	0	0	0	6.1	35.7	0.170868
2007-02-02		Az-719	0	0	0	0	0	0	1	1	1	0	0		0	0		0	0	1	6.6	35.7	0.184874
2007-02-02		Az-720	0	0	1	1	0	0	0	0	1	1	0		1	0	0	0	0	0	9	35.7	0.252101
2007-02-06		Az-721	0	0	0	0				0	1	0	0		0			0	0	0	3	29.7	0.10101
2007-02-06		Az-722	1	0	0	0	1	1	1	1	1	1	0		0	0	0	0	0	0	12.1	35.7	0.338936
2007-02-04		Az-723	0	0	0	0	0	0	0	1	1	0	0		0	0		0	0	0	3.1	35.7	0.0868347
2007-02-03		Az-724	0	0	0	0	0	0	0	1	1	0	0		0	0	0	0	0	1	3.6	35.7	0.10084
2007-02-03		Az-725	0	0	0	0				0		0	0		0			0	0	1	0.5	29.7	0.016835
2007-02-03		Az-726	0	0	0	1				0		0	0		0		0	0	0	1	2.5	32.7	0.0764526
2007-02-03		Az-727	0	0	0	0				0	1	0	0		0			0	0	1	3.5	29.7	0.117845
2007-02-04		Az-728	0	0	0	0	0	0	0	1	1	0	0		0	0	0	0	0	1	3.6	35.7	0.10084
2007-02-04		Az-729	0	0	0	0	0	0	0	0	1	0	0		0	0		1	0	1	8.5	35.7	0.238095
2007-02-04		Az-730	0	0	0	0	0	0	0	1	1	0	0		0	0	0	0	0	1	3.6	35.7	0.10084
2007-02-04		Az-731	0	0	0	0	0	0	0	0	1	0	0		0	0		0	0	1	3.5	35.7	0.0980392
2007-02-04		Az-732	0	0	0	1	0	0	0	0	1	1	0		1	0	0	1	0	1	14.5	35.7	0.406162
2007-02-04		Az-733	0	0	0	0	0	0	0	0	1	0	0		0	0		0	0	1	3.5	35.7	0.0980392
2007-02-04		Az-734	0	0	0	0	0	0	0	1	1	0	0		0	0	0	0	1	1	3.7	35.7	0.103641
2007-05-07		Az-939	0	0	0	0	0		0	0	1	0	0		0	0		0	0	1	3.5	35.7	0.0980392
2007-05-10		Az-940	1	0	0	0	1		1	0	1	0	0		0	0	0	0	0	0	11	35.7	0.308123
2007-05-09		Az-941	0	0	0	0	0		0	0	1	0	0		0	0		0	0	0	3	35.7	0.0840336
2007-05-06		Az-942	0	0	0	0	0		0	0	1	0	0		0	0	0	0	0	1	3.5	35.7	0.0980392
2007-05-04		Az-943	0	0	0	1	0		0	0	1	1	0		0	0		0	0	0	6	35.7	0.168067
2007-05-07		Az-944	0	0	0	0	0		0	0	1	0	0		0	0	0	0	0	1	3.5	35.7	0.0980392
2007-05-10		Az-945	0	0	0	0	1		1	0	1	0	0		0	0		0	0	1	6.5	35.7	0.182073
2007-05-10		Az-946	1	0	1	1	1		1	0	1	1	0		0	1	1	0	0	1	21.5	35.7	0.602241
2007-05-05		Az-947	0	0	0	0	0		0	0	1	0	0		0	0		0	0	1	3.5	35.7	0.0980392
2007-05-05		Az-948	0	0	0	1	0		0	1	1	1	0		0	0	1	0	1	0	13.2	35.7	0.369748
2007-05-05		Az-949	0	0	0	0	0		0	0	1	0	0		0	0		0	0	1	3.5	35.7	0.0980392
2007-05-05		Az-950	0	0	0	0	1		1	1	1	0	0		0	0	0	0	0	1	6.6	35.7	0.184874
2007-05-05		Az-951	0	0	0	1	1		1	0	1	1	0		0	0		0	0	1	9.5	35.7	0.266106
2007-05-06		Az-952	0	0	0	0	0		0	0	1	0	0		0	0	0	0	0	1	3.5	35.7	0.0980392
2007-05-06		Az-953	0	0	0	0	1		1	0	1	0	0		0	0		0	0	1	6.5	35.7	0.182073
2007-05-06		Az-954	1	0	1	1	0		0	0	1	1	0		0	0	0	0	0	1	11.5	35.7	0.322129
2007-05-04		Az-955	0	0	0	0	0		0	0	1	0	0		0	0		0	0	1	3.5	35.7	0.0980392
2007-05-04		Az-956	0	0	1	1	0		0	1	1	1	1		1	0	1	0	0	1	19.6	35.7	0.54902
2007-05-04		Az-957	0	0	0	0	0		0	0	1	0	0		0	0		0	0	1	3.5	35.7	0.0980392
2007-05-09		Az-958	0	0	1	1	1		1	0	1	0	0		0	0	0	0	0	1	8.5	35.7	0.238095
2007-05-07		Az-959	0	0	0	0	1		1	0	1	0	0		0	0		0	0	1	6.5	35.7	0.182073
2007-05-10		Az-960	0	0	0	0	1		1	1	1	0	0		0	0	0	0	0	1	6.6	35.7	0.184874
2007-05-05		Az-961	0	0	0	0	0		0	0	1	0	0		0	0		0	0	1	3.5	35.7	0.0980392
2007-05-05		Az-962	0	0	0	1	0		0	0	1	1	0		0	0	0	0	0	1	6.5	35.7	0.182073
2007-05-06		Az-963	0	0	0	0	0		0	0	1	0	0		0	0		0	0	1	3.5	35.7	0.0980392
2007-05-04		Az-964	0	0	0	0	0		0	0	1	1	0		0	0	0	0	0	1	4.5	35.7	0.12605
2007-05-04		Az-965	0	0	0	0	1		1	0	1	0	0		0	0		0	0	0	6	35.7	0.168067
2007-05-04		Az-966	1	0	1	1	0		0	0	1	1	0		0	0	0	0	0	0	11	35.7	0.308123
2007-05-04		Az-967	0	0	0	0	0		0	0	1	1	0		0	0		0	0	0	4	35.7	0.112045
2007-05-07		Az-968	0	0	0	0	0		0	0	1	0	0		0	0	0	0	0	0	3	35.7	0.0840336
2007-05-06		Az-969	0	0	0	0	0		0	0	1	0	0		0	0		0	0	0	3	35.7	0.0840336
2007-05-06		Az-970	1	0	1	1	0		0	0	1	9	0		0	0	0	0	0	1	19.5	35.7	0.546218	0.208785
2007-05-04		Az-971	0	0	0	0	0		0	0	1	0	0		0	0		0	0	0	3	35.7	0.0840336	0.132257
2007-07-06		Ax-1	0	0	0	0	1	1	1	0	1	0	1		1	0		0	0	0	12	35.7	0.336134		0.686275
2007-07-06		Ax-2	0	0	0	0	0	0	0	0	1	0	0		0	0	0	0	0	1	3.5	35.7	0.0980392
2007-07-06		Ax-3	1	0	1	1	0	0	0	0	1	1	0		0	0		0	1	0	11.1	35.7	0.310924
2007-07-06		Ax-4	0	0	0	0	1	1	1	0	1	0	1		1	0	0	1	0	0	17	35.7	0.47619
2007-07-06		Ax-5	0	0	0	1	0	1	1	0	1	1	0		0	0		0	1	1	9.6	35.7	0.268908
2007-07-06		Ax-6	1	0	1	1	0	0	0	0	1	1	0		0	0	0	0	1	0	11.1	35.7	0.310924
2007-07-06		Ax-7	1	0	0	0	0	0	0	0	1	1	0		0	0		0	1	0	9.1	35.7	0.254902
2007-07-06		Ax-8	0	0	0	0	0	1	1	0	1	0	0		0	0	0	1	0	1	11.5	35.7	0.322129
2007-07-06		Ax-9	1	0	0	0	1	1	1	0	1	1	0		0	0		1	0	1	17.5	35.7	0.490196
2007-07-06		Ax-10	0	0	0	1				0	1	1	0		0	0	0	0	0	1	6.5	32.7	0.198777
2007-07-07		Ax-11	1	0	0	0	0	0	0	0	1	0	0		0	0		1	0	1	13.5	35.7	0.378151
2007-07-07		Ax-12	0	0	0	0	1	1	1	0	1	0	0		0	0	0	1	0	1	11.5	35.7	0.322129
2007-07-07		Ax-13	0	0	0	0	0	0	0	0	1	0	0		0	0		1	0	0	8	35.7	0.22409
2007-07-07		Ax-14	0	0	0	1	0	0	0	0	1	0	0		0	0	0	0	1	0	5.1	35.7	0.142857
2007-07-05		Ax-15	1	0	0	1	0	0	1	0	1	1	0		0	0		1	0	1	19.5	35.7	0.546218
2007-07-05		Ax-16	0	0	0	0	0	0	0	0	1	0	0		0	0	0	1	0	0	8	35.7	0.22409
2007-07-05		Ax-17	0	0	0	0	0	0	0	0	1	0	0		0	0		1	0	1	8.5	35.7	0.238095
2007-07-05		Ax-18	1	0	0	1	0	0	0	0	1	1	0		1	0	0	0	1	1	14.6	35.7	0.408964
2007-07-05		Ax-19	0	0	0	0	1	1	0	0	1	0	0		0	0		1	0	1	11.5	35.7	0.322129
2007-07-05		Ax-20	0	0	0	0	0	0	0	0	1	0	0		0	0	0	1	0	1	8.5	35.7	0.238095
2007-07-05		Ax-21	0	0	0	0	0	0	0	0	1	0	0		0	0		1	0	1	8.5	35.7	0.238095
2007-07-05		Ax-22	0	0	0	0	0	0	0	0	1	0	0		0	0	0	0	0	1	3.5	35.7	0.0980392
2007-07-10		Ax-23	1	0	0	0	0	0	1	0	1	0	0		0	0		1	0	1	16.5	35.7	0.462185
2007-07-10		Ax-24	0	0	0	0	0	1	1	0	1	0	1		1	0	0	1	0	0	17	35.7	0.47619
2007-07-08		Ax-25	0	0	0	0	1	0	1	0	1	1	0		0	0		1	0	1	12.5	35.7	0.35014
2007-07-08		Ax-26	0	0	0	0	0	0	0	0	1	0	0		0	0	0	1	0	1	8.5	35.7	0.238095
2007-07-09		Ax-27	0	0	0	0	1	0	0	0	1	0	0		0	0		1	0	1	11.5	35.7	0.322129
2007-07-09		Ax-28	0	0	0	1	0	0	0	0	1	1	0		0	0	0	1	0	1	11.5	35.7	0.322129
2007-07-09		Ax-29	0	0	0	0	1	1	0	0	1	0	1		1	0		1	0	0	17	35.7	0.47619
2007-10-06		Ax-145	0	0	0	1	1	1	0	0	1	1	0		0	0	0	0	1	0	9.1	35.7	0.254902
2007-10-06		Ax-146	0	0	0	0	1	1	0	0	1	1	0		0	0	0	0	0	1	7.5	35.7	0.210084
2007-10-06		Ax-147	0	0	0	1	1	1	1	0	1	1	0		0	0	0	0	0	1	9.5	35.7	0.266106
2007-10-06		Ax-148	0							1		0	0		0			0	0	1	0.6	17.7	0.0338983
2007-10-06		Ax-149	0	0	0	0	0	1	0	0	1	1	1		0	0	0	0	1	1	10.6	35.7	0.296919
2007-10-09		Ax-150	1	1	0	1	1	1	1	0	1	1	0		1	0	0	0	0	1	24.5	35.7	0.686275
2007-10-09		Ax-151	1	0	0	0	1	1	1	0	1	1	0		0	0	0	1	0	1	17.5	35.7	0.490196
2007-10-08		Ax-152	1	0	0	0	0	1	0	0	1	0	0		0	0	0	1	0	1	16.5	35.7	0.462185
2007-10-08		Ax-153	0	0	0	0	0	0	0	0	1	0	0		0	0	0	1	0	1	8.5	35.7	0.238095
2007-10-08		Ax-154	0	0	0	1	0	0	0	0	1	1	0		0	0	0	1	0	1	11.5	35.7	0.322129
2007-10-07		Ax-155	0	0	0	0	1	0	0	0	1	0	0		0	0	0	1	0	1	11.5	35.7	0.322129
2007-10-04		Ax-156	0	0	0	0	0	0	0	0	1	0	0		0	0	0	1	0	1	8.5	35.7	0.238095
2007-10-04		Ax-157	0							0		0	0		0			1	0	1	5.5	17.7	0.310734
2007-10-05		Ax-158	0	0	0	0	0	0		0	1	1	0		0	0	1	0	0	1	11.5	35.7	0.322129
2007-10-05		Ax-159	0	0	0	0	0	0		0		1	0		0	0	0	0	1	1	1.6	35.7	0.0448179
2007-10-05		Ax-160								0		1	0		0			0	0	1	1.5	12.7	0.11811
2007-10-05		Ax-161	0	0	0	0	1	0	0	0	1	1	0		0	0	1	0	0	1	14.5	35.7	0.406162
2007-10-05		Ax-162	0	0	0	0	1	0	0	0	1	1	0		0	0	0	0	0	1	7.5	35.7	0.210084
2007-10-05		Ax-163	0	0	0	0	1	0	0	0	1	1	0		0	0	0	0	0	1	7.5	35.7	0.210084
2007-10-05		Ax-164	0	0	0	0	0	0	0	0	1	1	0		0	0	1	0	1	1	11.6	35.7	0.32493
2007-10-03		Ax-165	0	1	0	0	0	1	0	0	1	1	0		1	0	0	0	1	1	17.6	35.7	0.492997
2007-10-03		Ax-166	0	0	0	0	0	0	0	0	1	0	0		0	0	0	1	0	1	8.5	35.7	0.238095
2007-10-03		Ax-167	0	0	0	0	1	1	1	0	1	1	0		0	0	0	0	0	1	7.5	35.7	0.210084
2007-10-03		Ax-168	1	1	0	1	1	1	1	0	1	1	0		0	0	0	0	0	0	21	35.7	0.588235
2007-10-03		Ax-169	0	0	0	0	0	0	0	0	1	0	0		0	0	0	1	0	1	8.5	35.7	0.238095
2007-10-03		Ax-170	1	0	0	0	0	0	0	0	1	1	0		0	0	0	0	1	1	9.6	35.7	0.268908
2007-10-03		Ax-171	0	1	0	1	0	0	0	0	1	1	0		1	0	0	0	0	1	16.5	35.7	0.462185
2008-01-29		Ax-271	0	0	0	0	0	0	0	0	1	0	0		0	0	0	0	0	1	3.5	35.7	0.0980392
2008-01-29		Ax-272	1	0	0	0	0	0	0	0	1	1	0		0	0	0	0	0	1	9.5	35.7	0.266106
2008-01-29		Ax-273	1	0	0	1	0	0	0	0	1	1	0		0	0	0	0	0	1	11.5	35.7	0.322129
2008-01-29		Ax-274	0	0	0	0	1	0	0	0	1	0	0		0	0	0	0	0	1	6.5	35.7	0.182073
2008-01-29		Ax-275	0	0	0	0	0	1	0	0	1	0	0		0	0	0	0	0	1	6.5	35.7	0.182073
2008-01-29		Ax-276	0	0	0	0	0	0	0	1	1	0	0		0	0	0	0	0	1	3.6	35.7	0.10084
2008-02-04		Ax-278	0	0	0	0	0	0	0	1	1	0	0		0	0	0	0	0	1	3.6	35.7	0.10084
2008-01-30		Ax-279	0	0	0	1	0	0	0	0	1	1	0		0	0	1	0	0	1	13.5	35.7	0.378151
2008-01-30		Ax-280	0	1	0	0	1	1	0	1	1	1	0		0	1	0	0	1	0	17.2	35.7	0.481793
2008-01-30		Ax-281	0	1	0	1	0	0	0	0	1	0	0		0	0	0	1	0	1	17.5	35.7	0.490196
2008-01-31		Ax-282	0	0	0	0	0	0	0	0	1	0	0		0	0	0	0	0	1	3.5	35.7	0.0980392
2008-01-31		Ax-283	0	0	0	0	0	0	0	0	1	0	0		0	0	0	0	0	1	3.5	35.7	0.0980392
2008-01-31		Ax-284	0	0	0	0	1	1	1	0	1	0	0		0	0	0	0	0	1	6.5	35.7	0.182073
2008-01-31		Ax-285	0	0	0	0	1	1	1	0	1	0	0		0	0	0	0	0	0	6	35.7	0.168067
2008-01-31		Ax-286	0	0	0	0	0	0	0	0	1	0	0		0	0	0	0	0	1	3.5	35.7	0.0980392
2008-01-31		Ax-287	0	0	0	0	0	0	0	1	1	0	0		0	0	0	0	0	1	3.6	35.7	0.10084
2008-02-03		Ax-289	0	0	0	1	0			1	1	1	0		0	0	0	0	0	0	6.1	35.7	0.170868
2008-02-01		Ax-290	1	0	0	1	0	1	1	1	1	1	0		1	1	0	0	0	0	20.1	35.7	0.563025
2008-02-01		Ax-291	0	0	0	0	0	0	0	1	1	0	0		0	0	0	0	0	1	3.6	35.7	0.10084
2008-02-01		Ax-292	1	0	0	1	0	1	0	0	1	0	0		0	1	0	0	0	0	16	35.7	0.448179
2008-02-02		Ax-293	0	0	0	0	1	1	1	1	1	1	0		0	1	0	0	0	0	10.1	35.7	0.282913
2008-02-02		Ax-294	0	0	0	0				1	1	1	0		0	0	0	0	0	1	4.6	32.7	0.140673
2008-02-02		Ax-295	0	0	0	0	1	1	0	1	1	1	0		0	0	0	0	0	0	7.1	35.7	0.19888
2008-02-02		Ax-296	0	0	0	0	1	1	0	1	1	1	0		0	1	0	0	0	1	10.6	35.7	0.296919
2008-02-02		Ax-297	0	0	0	1	0			1	1	1	0		0	0	0	0	0	0	6.1	35.7	0.170868
2008-02-02		Ax-298	0	0	0	0	0	1	0	1	1	0	0		0	0	0	0	0	0	6.1	35.7	0.170868
2008-02-02		Ax-299	0	0	0	1	1			1	1	1	0		0	1	0	0	0	0	12.1	35.7	0.338936
2008-02-02		Ax-300	1	0	0	0	0			1	1	1	0		0	0	0	0	0	0	9.1	35.7	0.254902
2008-02-02		Ax-301	1	0	0	0	0			0	1	1	0		0	0	0	0	0	0	9	35.7	0.252101
2008-02-02		Ax-302	0	0	0	1	0	1	0	0	1	1	0		0	0	1	0	0	1	16.5	35.7	0.462185
2008-02-02		Ax-303	0	0	0	0				0	1	0	0		0	0	0	0	0	0	3	32.7	0.0917431
2008-02-02		Ax-304	0	0	0	0	1	1		1	1	1	0		0	0	0	0	0	0	7.1	35.7	0.19888
2008-02-02		Ax-305	1	0	0	0	0		0	0	1	1	0		0	0	0	0	1	0	9.1	35.7	0.254902
2008-05-04		Ax-374	0	0	0	0	0	0	0	0	1	1	0		0	0	0	1	0	1	9.5	35.7	0.266106
2008-05-01		Ax-375	0	0	0	0	0	0	0	0	1	0	0		1	0	0	0	0	1	6.5	35.7	0.182073
2008-05-01		Ax-376	0	0	0	1	0	1	0	1	1	1	0		0	0	0	1	0	1	14.6	35.7	0.408964
2008-05-01		Ax-377	0	0	0	0	0	0	0	1	1	1	0		0	0	1	1	0	1	16.6	35.7	0.464986
2008-05-01		Ax-378	0	0	0	0	0	0	0	1	1	1	0		0	0	1	1	0	1	16.6	35.7	0.464986
2008-05-01		Ax-379	0	0	0	0	0	0	0	0	1	1	0		0	0	0	0	0	1	4.5	35.7	0.12605
2008-05-01		Ax-380	0	0	0	0	0	0	0	0	1	1	0		0	0	0	0	0	1	4.5	35.7	0.12605
2008-05-01		Ax-381	0	0	0	0	1	1	0	0	1	0	0		1	0	0	0	0	1	9.5	35.7	0.266106
2008-05-01		Ax-382	0	0	0	0	0	0	0	0	1	0	0		0	0	1	0	0	1	10.5	35.7	0.294118
2008-05-01		Ax-383	0	0	0	0	1	0	0	0	1	0	0		0	0	0	0	0	1	6.5	35.7	0.182073
2008-05-01		Ax-385	0	0	0	0	0	0	0	0	1	1	0		0	0	1	1	0	1	16.5	35.7	0.462185
2008-05-01		Ax-386	0	0	0	1	0	0	0	0	1	1	0		0	0	0	0	0	0	6	35.7	0.168067
2008-05-03		Ax-387	1	0	0	1	1	1	0	0	1	1	0		0	0	0	0	0	0	14	35.7	0.392157
2008-05-03		Ax-388	0	0	0	0	0	0	0	0	1	0	0		0	0	0	0	0	1	3.5	35.7	0.0980392
2008-04-30		Ax-390	0	0	0	0	0	0	0	0	1	0	0		0	0	0	0	1	1	3.6	35.7	0.10084
2008-04-30		Ax-391					1	1	1	1	1	0	0		0	1	0	0	0	0	9.1	21.7	0.419355
2008-04-30		Ax-393	0	0	0	0												0	0	1	0.5	22.6	0.0221239
2008-04-29		Ax-394	0	0	0	0	0	0	0	0	1	0	0		0	0	0	0	0	1	3.5	35.7	0.0980392	0.275437
2008-04-29		Ax-395	0	0	0	0	0	0	0	0	1	0	0		0	0	0	0	0	1	3.5	35.7	0.0980392	0.139443
