# Supplementary material for: How Has the Hazard to Humans of Microorganisms Found in Atmospheric Aerosol in the South of Western Siberia Changed over 10 Years?
Source: Int J Environ Res Public Health. 2020 Mar 3;17(5):1651. doi: 10.3390/ijerph17051651 (PMC7084375; doi:10.3390/ijerph17051651)
Supplement: Supplementary file 1 [file ijerph-17-01651-s001.zip › Table S4.xlsx]

## Sheet: Лист1
Date of sampling	Time of sampling	Isolates' codes	Hemolytic activity	Plasmocoagu-lation activity	Fibrinolytic activities	Gelatinase activity	Amylolytic activity	Phosphatase activity	Proteolytic activity	Lecitinase activities	Lipase activities (vitelline agar)	Lipase activities	Presence of endonucleases	Presence of capsules	Mobility of bacteria on the growth medium	Presence of cell's pigmentation	Sum	Sum of maximum values	Index
2012-01-25	background	K2						0					1	0	0	1	4.5	12.6	0.357143		0.737179
2012-01-25	background	K3						0					0	1	0	1	5.5	12.6	0.436508
2012-01-25	background	K4						0					0	0	0	1	0.5	12.6	0.0396825
2012-01-25	400-430	K5						1					0	0	0	1	3.5	12.6	0.277778
2012-01-25	400-430	K6						1					0	1	0	1	8.5	12.6	0.674603
2012-01-25	1600-1630	K8						1					0	1	0	0	8	12.6	0.634921
2012-01-25	2200-2230	K12						0					0	0	1	1	0.6	12.6	0.047619
2012-01-25	2200-2230	K13						1					1	0	0	1	7.5	12.6	0.595238
2012-04-05		Sf1		0				1		0				1	0	1	8.5	18.6	0.456989
2012-04-05		Sf2		0				1		0				0	1	0	3.1	18.6	0.166667
2012-04-05		Sf3		0				1		0				0	1	0	3.1	18.6	0.166667
2012-04-05		Sf4		0				1		0				1	0	1	8.5	18.6	0.456989
2012-04-05		Sf5		0				1		0				0	1	0	3.1	18.6	0.166667
2012-04-05		Sf6		0				1		0				1	0	1	8.5	18.6	0.456989
2012-04-05		Sf7		0				1		0				0	0	1	3.5	18.6	0.188172
2012-04-05		Sf8		0				1		0				1	0	1	8.5	18.6	0.456989
2012-04-05		Sf9		0				1		0				1	0	1	8.5	18.6	0.456989
2012-04-05		Sf10		0				1		0				1	0	1	8.5	18.6	0.456989
2012-04-05		Sf11		0				1		0				0	0	1	3.5	18.6	0.188172
2012-04-05		Sf12		0				1		0				1	0	0	8	18.6	0.430108
2012-04-05		Sf13		0						0				0	1	0	0.1	15.6	0.00641026
2012-04-05		Sf14		0				1		0				0	0	1	3.5	18.6	0.188172
2012-04-05		Sf15		0				1		0				0	0	1	3.5	18.6	0.188172
2012-04-05		Sf16		0				1		0				1	0	1	8.5	18.6	0.456989
2012-04-05		Sf17		0				1		0				1	0	1	8.5	18.6	0.456989
2012-04-05		Sf18		0				1		0				1	0	1	8.5	18.6	0.456989
2012-04-05		Sf19		0				1		0				1	0	1	8.5	18.6	0.456989
2012-04-05		Sf20		0				1		0				0	0	1	3.5	18.6	0.188172
2012-04-26	background	Sf21		0				1		0				0	0	1	3.5	18.6	0.188172
2012-04-26	background	Sf22		0				1		0				1	0	1	8.5	18.6	0.456989
2012-04-26	background	Sf23		0				1		1				0	0	1	6.5	18.6	0.349462
2012-04-26	background	Sf24		0				1		0				1	0	1	8.5	18.6	0.456989
2012-04-26	background	Sf25		0				1		0				0	0	1	3.5	18.6	0.188172
2012-04-26	background	Sf26		0				1		0				0	0	1	3.5	18.6	0.188172
2012-04-26	background	Sf27		0				1		1				0	0	1	6.5	18.6	0.349462
2012-04-26	background	Sf28		0						1				0	0		3	15.1	0.198675
2012-04-26	background	Sf29		0				1		0				0	0	1	3.5	18.6	0.188172
2012-04-26	background	Sf30		0						0				0	0	1	0.5	15.6	0.0320513
2012-04-26	background	Sf31		0						0				0	0	1	0.5	15.6	0.0320513
2012-04-26	background	Sf32		0				1		0				0	0	1	3.5	18.6	0.188172
2012-04-26	background	Sf33		0				1		0				1	0	1	8.5	18.6	0.456989
2012-04-26	background	Sf34		0				1		0				0	0	1	3.5	18.6	0.188172
2012-04-26	background	Sf35		0						0				0	0	0	0	15.6	0
2012-05-17	400-430	St48		0						0				0	0	0	0	15.6	0
2012-06-20	1000-1030	St70		0				1		1	1	1	0	0	0	1	9.5	25.6	0.371094
2012-06-20	1600-16-30	St71		0				1		0	0	0	0	0	0	1	3.5	25.6	0.136719
2012-06-20	1600-16-30	St72		0				1		0	0	0	0	0	1	1	3.6	25.6	0.140625
2012-06-20	2200-2230	St73		0				1		0	0	1	0	0	1	1	6.6	25.6	0.257812
2012-06-20	2200-2230	St74		0				1		1	1	1	0	0	0	0	9	25.6	0.351562
2012-06-20	400-430	St75		0				1		0	0	0	0	0	1		3.1	25.1	0.123506
2012-06-20	400-430	St76		0				1		0	1	1	0	0	0		6	25.1	0.239044
2012-06-20	1000-1030	St77		0				1		0	1	0	0	0	1		6.1	25.1	0.243028
2012-06-20	1600-16-30	St78		0				1		0	0	1	0	0	1		6.1	25.1	0.243028
2012-07-11	400-430	St79	0	0	0	0	0			0	0			0	0	1	0.5	28.7	0.0174216
2012-07-11	400-430	St80	1	0	0	0	0			0	1			0	0	0	8	28.7	0.278746
2012-07-11	400-430	St81	0	0	0	0	0	1		0	0	1	0	1	0	1	11.5	32.7	0.351682
2012-07-11	400-430	St82	0	0	0	0	0	1		0	0	1	0	1	0	1	11.5	32.7	0.351682
2012-07-11	400-430	St83	0	0	0	0	0			0	0			1	0	1	5.5	28.7	0.191638
2012-07-11	400-430	St84	1	0	0	0	0			0	1			1	0	0	13	28.7	0.452962
2012-07-11	2200-2230	St85	1	0	0	0	0			0	1			1	0	0	13	28.7	0.452962
2012-07-16	1600-16-30	St86	1	0	1	0	1			1	1			0	0	1	14.6	28.7	0.508711
2012-08-15	1000-1030	St105	1	0	1	1	0	1		0	0			1	0	0	15	28.7	0.522648
2012-08-15	1600-16-30	St106	1	0	0	0	0	1		1	0			0	0	1	11.5	28.7	0.400697
2012-09-13	400-430	St107	0	0	0	0	0	1		0	0			0	0	1	3.5	28.7	0.121951
2012-09-13	1000-1030	St108	0	0	0	0	0	1		0	0			0	0	0	3	28.7	0.10453
2012-09-13	1000-1030	St109	0	0	1	0	0			0	0			0	0	1	3.5	28.7	0.121951
2012-11-15	1600-16-30	St116						1				1	0	1	0	0	11	15.6	0.705128
2012-11-15	400-430	St117						1				1	0	1	0	1	11.5	15.6	0.737179
2012-11-15	1000-1030	St118						1				0	0	1	0	1	8.5	15.6	0.544872
2012-12-12	1600-1630	St152	0	0	0	0	1	1		0	0	0	0	0	0	1	3.6	32.7	0.110092
2012-12-12	1600-1630	St153	0	0	0	0	0	1		1	0	1	0	0	0	1	9.5	32.7	0.29052
2012-12-12	1600-1630	St154	0	0	0	0	0	1		0	1	1	1	1	0	0	15	32.7	0.458716
2012-12-12	1600-1630	St155	0	0	0	0	0	1		0	0	1	0	1	0	1	11.5	32.7	0.351682
2012-12-12	400-430	St156	0	0	0	0	0	1		0	0	1	0	0	0	1	6.5	32.7	0.198777
2012-12-12	2200-2230	St157	0	0	0	0	0	1		0	0	1	0	1	0	1	11.5	32.7	0.351682
2012-12-12	2200-2230	St158	1	0	0	1	1	1		1	0	1	0	0	0	0	16.1	32.7	0.492355
2012-12-12	2200-2230	St159	1	0	0	1	1	1		1	0	1	1	0	1	0	20.2	32.7	0.617737
2012-12-12	2200-2230	St160	0	0	0	0	1	1		1	0	1	1	0	0	1	13.6	32.7	0.415902
2012-12-12	1000-1030	St161	0	0	0	0	1	1		0	0	1	0	1	0	1	11.6	32.7	0.35474
2012-12-12	1000-1030	St162	0	0	0	1	0	1		1	0	1	0	1	0	1	16.5	32.7	0.504587
2012-12-12	400-430	St163	0	0	0	0		1		1	0	0	0	1	0	1	11.5	32.6	0.352761	0.314572
2012-12-12	2200-2230	St166	0	0	0	1	0	1		1	0	1	0	0	0	1	11.5	32.7	0.351682	0.177211
2013-01-16	400-430	St167	0	0	0	0	0	1		0	0	1	0	1	0	1	11.5	29.7	0.387205		0.47619
2013-01-16	background	St168	0	0	0	0	0	1		1	1	1	0	0	0	1	9.5	35.7	0.266106
2013-01-16	2200-2230	St169	0	0	0	0	0	1		0	0	1	1	0	0	1	10.5	35.7	0.294118
2013-01-16	2200-2230	St170	1	0	0	1	0	1		0	0	1	0	0	0	0	13	35.7	0.364146
2013-01-16	1600-1630	St171	0	0	0	0	0	1		0	0	1	1	0	0	1	10.5	35.7	0.294118
2013-01-16	1600-1630	St172	1	0	0	1	0	1		0	0	1	1	0	0	0	17	35.7	0.47619
2013-01-16	1600-1630	St173	1	0	0	0	0			0	0			0	1	0	5.1	28.7	0.1777
2013-01-16	1600-1630	St174	1	0	0	0	0	1		1	1	1	0	0	0	0	14	35.7	0.392157
2013-01-16	2200-2230	St175	0	0	0	0	0	1		0	0	1	0	0	0	0	6	35.7	0.168067
2013-01-16	2200-2230	St176	0	0	0	0	1	1		0	0	1	0	0	0		6.1	35.2	0.173295
2013-01-16	1000-1030	St177	0	0	0	0	1	1		0	0	1	1	0	0	1	10.6	35.7	0.296919
2013-01-16	1000-1030	St178	0	0	0	0	0			0	0			0	1	1	0.6	28.7	0.0209059
2013-01-16	2200-2230	St179	0	0	0	0	0	1		1	1	1	0	1	0	1	14.5	35.7	0.406162
2013-01-16	1600-1630	St180	1	0	0	0	0	1		0	0	1	0	0	0	1	11.5	35.7	0.322129
2013-01-16	1000-1030	St181	0	0	0	0	1	1		0	0	1	0	0	1	1	6.7	35.7	0.187675
2013-01-16	1600-1630	St182	1	0	0	0	0			0	0			0	0	1	5.5	28.7	0.191638
2013-01-16	1600-1630	St183	1	0	0	1	1	1		1	1	1	0	0	0	0	16.1	35.7	0.45098
2013-01-16	400-430	St184	0	0	0	0	0	1		0	0	1	0	1	0	1	11.5	35.7	0.322129
2013-01-16	400-430	St185	0	0	0	0	1	1		1	0	1	0	0	1	0	9.2	35.7	0.257703
2013-02-19	400-430	St200	0	0	0	0	0	1		0	0	0	0	1	0	1	8.5	35.7	0.238095
2013-02-19	1000-1030	St201	0	0	0	0	0	1		0	0	0	0	0	0	1	3.5	35.7	0.0980392
2013-02-19	1600-1630	St202	0	0	0	0	0	1		0	0	0	0	1	0	1	8.5	35.7	0.238095
2013-05-15	background	St260	0	0	0	0	0	1		0	0	1	0	0	0	0	6	35.7	0.168067
2013-05-15	background	St261	0	0	0	0	0	1		0	0	1	0	0	0	1	6.5	35.7	0.182073
2013-05-15	400-430	St262	0	0	0	0	1	1		0	0	0	0	0	0	1	3.6	35.7	0.10084
2013-05-15	400-430	St263	0	0	0	0	0	1		0	0	1	1	0	0	0	10	35.7	0.280112
2013-05-15	400-430	St264	0	0	0	0	0	1		0	0	1	0	1	0	1	11.5	35.7	0.322129
2013-05-15	1000-1030	St265	1	0	0	1	0	1		0	0	1	0	0	1	0	13.1	35.7	0.366947
2013-05-15	2200-2230	St266	0	0	0	0	0	1		0	0	1	0	0	0	1	6.5	35.7	0.182073
2013-05-15	2200-2230	St267	0	0	0	0	1	1		0	0	1	0	1	0	1	11.6	35.7	0.32493
2013-05-15	2200-2230	St268	0	0	0	0	0	1		0	0	0	0	0	0	1	3.5	35.7	0.0980392
2013-05-15	400-430	St270	0	0	0	0	1	1		1	0	1	1	0	0	0	13.1	35.7	0.366947
2013-05-15	1000-1030	St271	0	0	0	0	0	1		0	0	0	1	1	0	1	12.5	35.7	0.35014
2013-05-15	400-430	St272	0	0	0	0	0	1		0	0	1	0	0	0	0	6	35.7	0.168067
2013-06-19	1000-1030	St285	0	0	0	0	0	1		0	1	1	0	1	0	1	11.5	35.7	0.322129
2013-06-19	1600-1630	St286	0	0	0	0	1	1		0	0	1	0	0	1	1	6.7	35.7	0.187675
2013-06-19	2200-2230	St287	0	0	0	1	1	1		0	0	0	0	0	0	1	5.6	35.7	0.156863
2013-06-19	2200-2230	St288	0	0	0	1	1	1		0	0	0	0	0	1	0	5.2	35.7	0.145658
2013-06-19	1600-1630	St289	0	0	0	0	0	1		0	0	1	0	0	0	1	6.5	35.7	0.182073
2013-06-19	1600-1630	St290	0	0	0	0	0	1		0	0	1	0	1	0	1	11.5	35.7	0.322129
2013-06-19	1600-1630	St291	0	0	0	0	0	1		0	0	1	0	1	0	1	11.5	35.7	0.322129
2013-06-19	2200-2230	St292	0	0	0	0	0	1		0	0	1	0	0	0	1	6.5	35.7	0.182073
2013-06-19	2200-2230	St293	0	0	0	0	0	1		0	0	1	0	0	0	1	6.5	35.7	0.182073
2013-06-19	2200-2230	St294	0	0	0	0	0	1		0	0	1	0	0	0	1	6.5	35.7	0.182073
2013-06-19	2200-2230	St295	0	0	0	0	0	1		0	0	0	0	0	0	1	3.5	35.7	0.0980392
2013-06-19	2200-2230	St296	0	0	0	0	0	1		0	0	0	0	0	0	1	3.5	35.7	0.0980392
2013-06-19	2200-2230	St297	0	0	0	0	0	1		0	0	0	0	0	0	1	3.5	35.7	0.0980392
2013-06-19	2200-2230	St298	0	0	0	0	0	1		0	0	0	0	0	0	1	3.5	35.7	0.0980392
2013-06-19	2200-2230	St299	0	0	0	0	0	1		0	0	0	0	0	0	1	3.5	35.7	0.0980392
2013-06-19	2200-2230	St300	0	0	0	0	0	1		0	0	1	0	0	0	1	6.5	35.7	0.182073
2013-06-19	400-430	St301	0	0	0	1	1	1		0	0	1	0	0	0	0	8.1	35.7	0.226891
2013-06-19	2200-2230	St302	0	0	0	0	1	1		0	0	0	0	0	0	1	3.6	35.7	0.10084
2013-06-19	2200-2230	St303	0	0	0	0	1	1		0	0	1	0	0	0	0	6.1	35.7	0.170868
2013-06-19	2200-2230	St304	0	0	0	0	1	1		0	0	1	0	0	1	1	6.7	35.7	0.187675
2013-06-19	2200-2230	St305	0	0	0	0	1	1		0	0	1	0	0	1	1	6.7	35.7	0.187675
2013-07-17	1000-1030	St342	0	0	0	0	0	1		0	0	0	1	0	0	1	7.5	35.7	0.210084
2013-07-17	1000-1030	St343	0	0	0	0	0	1		1	0	1	0	0	0	1	9.5	35.7	0.266106
2013-07-17	1000-1030	St344	0	0	0	0	0	1		1	0		0	0	0	1	6.5	35.7	0.182073
2013-07-17	1000-1030 6-10 0С	St345	0	0	0	0	0	1		0	0	1	0	0	0	1	6.5	35.7	0.182073
2013-07-17	1000-1030	St347	0	0	0	0	0	1		1	1		0	0	0	1	9.5	35.7	0.266106
2013-07-17	1000-1030	St348	0	0	0	0	0	1		0	0	0	0	0	1	1	3.6	35.7	0.10084
2013-07-17	1600-1630	St349	0	0	0	0	0	1		0	0		0	1	0	1	8.5	35.7	0.238095
2013-07-17	1000-1030 6-10 0С	St404	0	0	1	0	0			0	0			1	0	1	8.5	28.7	0.296167
2013-07-17	1000-1030 6-10 0С	St405	0	0	0	0	0	1		0	0	1	0	0	0	1	6.5	35.7	0.182073
2013-07-17	1000-1030 6-10 0С	St406	0	0	0	0	0	1		0	0	1	0	0	0	1	6.5	35.7	0.182073
2013-08-14	400-430	St407	0	0	0	0	0	1		0	0	1	0	0	0	0	6	35.7	0.168067
2013-08-14	400-430	St408	1	0	0	1	0	1		0	0	1	0	0	0	1	13.5	35.7	0.378151
2013-08-14	1000-1030	St409	0	0	0	0	0			0	0	1		0	0	1	3.5	28.7	0.121951
2013-08-14	1600-1630	St410	0	0	0	0	0	1		1	0	1	0	0	0	1	9.5	35.7	0.266106
2013-08-14	1600-1630	St411	0	0	0	1	0			1	0			0	0	1	5.5	28.7	0.191638
2013-08-14	1600-1630	St412	0	0	0	0	0	1		0	0	1	0	0	0	1	6.5	35.7	0.182073
2013-08-14	1600-1630	St413	0	0	0	0	0	1		0	0	1	0	0	0	1	6.5	35.7	0.182073
2013-08-14	1600-1630	St414	0	0	0	0	0	1		0	0	0	0	1	0	0	8	35.7	0.22409
2013-08-14	1600-1630	St415	0	0	0	0	0			0	0			0	0	0	0	28.7	0
2013-08-14	2200-2230	St416	0	0	0	0	0	1		0	0	1	0	1	0	1	11.5	35.7	0.322129
2013-08-14	2200-2230	St417	0	0	0	0	0	1		0	0	1	0	1	0	1	11.5	35.7	0.322129
2013-08-14	2200-2230	St418	0	0	0	0	0	1		0	0	1	0	0	0	0	6	35.7	0.168067
2013-08-14	1000-1030	St419	0	0	1	0	0	1		0	0	0	0	0	0	1	3.5	35.7	0.0980392
2013-08-14	1000-1030	St420	0	0	0	0	0	1		0	0	1	0	0	0	0	6	35.7	0.168067
2013-08-14	1600-1630	St421	1	0	0	1	0	1		1	0	1	0	0	1	0	16.1	35.7	0.45098
2013-08-14	1600-1630	St422	1	0	0	1	0	1		1	0	1	0	0	0	1	16.5	35.7	0.462185
2013-08-14	1600-1630	St423	1	0	1	1	0	1		1	1	1	0	0	0	0	16	35.7	0.448179
2013-08-14	1600-1630	St424	1	0	0	0	0	1		1	0	0	0	1	0	1	16.5	35.7	0.462185
2013-08-14	2200-2230	St425	0	0	0	0	0			0	0			0	0	1	0.5	28.7	0.0174216
2013-08-14	2200-2230	St426	0	0	0	0	1	1		0	0	1	0	0	0	1	6.6	35.7	0.184874
2013-08-14	400-430 6-10 0С	St427	0	0	0	0	0	1		0	0	0	0	0	0	1	3.5	35.7	0.0980392
2013-08-14	1600-1630 6-10 0С	St433	0	0	0	0	0	1		0	0	0	0	0	0	1	3.5	35.7	0.0980392
2013-08-14	1600-1630 6-10 0С	St434	0	0	0	0	0	1		0	0	1	0	0	0	1	6.5	35.7	0.182073
2013-08-14	1600-1630 6-10 0С	St437	0	0	0	0	1	1		1	0	1	0	0	0	1	9.6	35.7	0.268908
2013-08-14	1600-1630 6-10 0С	St442	0	0	0	0	0	1		0	0	0	0	0	0	1	3.5	35.7	0.0980392
2013-09-18	1600-1630 6-10 0С	St495	1	0		0	0			0		0		0	0	0	5	25.7	0.194553
2013-09-18	2200-2230 6-10 0С	St497	0	0		0	0			0		0		0	0	0	0	25.7	0
2013-10-16	background	St546	0	0		0	1			0		0		0	0	0	0.1	25.7	0.00389105
2013-10-17	400-430	St547	0	0		0	0			0		0		0	0	1	0.5	25.7	0.0194553
2013-10-17	400-430	St548	0	0		0	0			0		0		0	0	1	0.5	25.7	0.0194553
2013-10-17	400-430	St549	0	0		0	0			1		0		0	0	1	3.5	25.7	0.136187
2013-10-16	2200-2230	St551	0	0		0	1			0		0		0	0	1	0.6	25.7	0.0233463
2013-10-16	2200-2230	St552	0	0		0	0			0		0		1	0	1	5.5	25.7	0.214008
2013-10-16	1000-1030	St553	0	0		0	0			0		1		1	0	1	8.5	25.7	0.330739
2013-10-16	1000-1030	St554	0	0		1	0			0		1		0	0	1	5.5	25.7	0.214008
2013-10-17	400-430	St555	0	0		0	0			0		0		1	0	1	5.5	25.7	0.214008
2013-10-16	1600-1630	St556	0	0		0	0			0		0		1	0	1	5.5	25.7	0.214008
2013-12-18	background	St574	0	0	0	0	1			0		0	0	0	0	1	0.6	32.7	0.0183486
2013-12-18	background	St575	0	0	0	0	0			0		0	0	1	0	1	5.5	32.7	0.168196
2013-12-18	background	St576	0	0	0	0	0			0		0	0	0	0	0	0	32.7	0
2013-12-19	400-430	St577	0	0	0	0	0			0		0	0	0	0	1	0.5	32.7	0.0152905
2013-12-19	400-430	St578	0	0	0	0	0			0		0	0	0	0	1	0.5	32.7	0.0152905
2013-12-19	400-430	St579	0	0	0	1	0			1		1	0	0	0	1	8.5	32.7	0.259939
2013-12-18	1000-1030	St580	0	0	0	0	0			1		1	0	0	0	1	6.5	32.7	0.198777
2013-12-18	1600-1630	St581	0	0	0	0	0			1		1	0	0	0	1	6.5	32.7	0.198777
2013-12-18	1600-1630	St582	0	0	0	0	1			0		0	0	0	0	1	0.6	32.7	0.0183486
2013-12-18	1600-1630	St583	0	0	0	0	0			0		0	0	1	0	1	5.5	32.7	0.168196
2013-12-18	2200-2230	St584	0	0	0	1	1			0		0	0	1	0	1	7.6	32.7	0.232416
2013-12-18	2200-2230	St585	0	0	0	1	0			1		1	0	0	0	0	8	32.7	0.244648
2013-12-18	background 6-10 0С	St586	0	0	0	0	0			0		0	0	0	0	1	0.5	32.7	0.0152905
2013-12-18	background 6-10 0С	St587	0	0	0	1	1			1		0	0	0	0	0	5.1	32.7	0.155963
2013-12-19	400-430 6-10 0С	St588	1	0	0	0	1			0		0	0	0	0	0	5.1	32.7	0.155963
2013-12-19	400-430 6-10 0С	St589	0	0	0	0	0			0		0	0	0	1	1	0.6	32.7	0.0183486
2013-12-18	1000-1030 6-10 0С	St590	1	0	0	0	0			1		0	0	1	0	1	13.5	32.7	0.412844
2013-12-18	2200-2230 6-10 0С	St591	0	0	0	1	0			0		0	0	1	0	1	7.5	32.7	0.229358
2013-12-18	1000-1030	St595	0	0	0	0	0			0		0	0	0	0	1	0.5	32.7	0.0152905	0.201738
2013-12-18	1600-1630	St598	0	0	0	0	0			0		0	0	1	0	0	5	32.7	0.152905	0.116945
2014-01-15	background	St599	1	0	0	0	0			1		0	0	1	0	1	13.5	32.7	0.412844		0.737179
2014-01-15	background	St600	1	0	0	0	0			0		0	0	0	0	0	5	32.7	0.152905
2014-01-15	1000-1030	St601	0	0	0	0	0			0		0	0	1	0	1	5.5	32.7	0.168196
2014-01-15	1000-1030	St602	0	0	0	0	0			0		0	0	1	0	0	5	32.7	0.152905
2014-01-15	1000-1030	St603	0	0	0	0	0			0		1	0	1	0	1	8.5	32.7	0.259939
2014-01-15	1000-1030	St604	0	0	1	0	0			0		0	1	1	0	1	12.5	32.7	0.382263
2014-01-15	1000-1030	St605	0	0	0	1	1			0		0	0	0	0	0	2.1	32.7	0.0642202
2014-01-15	1000-1030	St606	0	0	0	0	0			0		0	0	1	0	1	5.5	32.7	0.168196
2014-01-15	1600-1630	St607	0	0	0	0	0			0		0	0	1	0	1	5.5	32.7	0.168196
2014-01-15	1000-1030	St608	0	0	0	0	0			0		1	0	0	0	1	3.5	32.7	0.107034
2014-01-15	1000-1030	St609	0	0	0	0	0			0		1	0	0	0	1	3.5	32.7	0.107034
2014-01-15	1600-1630 6-10 0С	St610	0	0	0	0	0			0		0	0	1	0	1	5.5	32.7	0.168196
2014-01-15	1600-1630	St611	0	0	0	1	0			0		0	0	1	0	1	7.5	32.7	0.229358
2014-01-15	2200-2230	St612	0	0	0	0	0			0		0	0	1	0	1	5.5	32.7	0.168196
2014-01-15	2200-2230	St613	0	0	0	1	1			1		0	0	0	0	0	5.1	32.7	0.155963
2014-02-13	background	St619	0	0	0	1	1			0		1	0	1	0	0	10.1	32.7	0.308869
2014-02-13	background	St 629	0	0	0	0	1			0		0	0	0	0	1	0.6	32.7	0.0183486
2014-02-13	1000-1030	St 630	0	0	0	0	0			0		0	0	0	0	0	0	32.7	0
2014-02-13	2200-2230	St 631	0	0	0	1	1			0		0	0	0	0	0	2.1	32.7	0.0642202
2014-03-13	1000-1030	St 632	0	0	0	0	0			0		0	0	1	0	1	5.5	32.7	0.168196
2014-03-13	1600-1630	St 633	0	0	0	0	0			0		0	0	1	0	1	5.5	32.7	0.168196
2014-03-13	1600-1630	St 634	0	0	0	0	0			0		0	0	0	0	1	0.5	32.7	0.0152905
2014-03-13	2200-2230	St 635	0	0	0	0	0			0		0	0	1	0	1	5.5	32.7	0.168196
2014-03-13	2200-2230	St 636	0	0	0	0	0			0		0	0	0	0	0	0	32.7	0
2014-03-14	400-430	St 637	0	0	0	0	0			0		0	0	0	0	1	0.5	32.7	0.0152905
2014-03-13	2200-2230	St 638	0	0	0	0	0			0		0	0	1	0	1	5.5	32.7	0.168196
2014-04-17	background	St 642	1	0	0	0	0	1		0	1	0	0	1	0	1	16.5	35.7	0.462185
2014-04-18	400-430	St 644	1	0	0	0	0	1		0	1	0	0	1	0	1	16.5	35.7	0.462185
2014-04-18	400-430	St 645	1	0	0	0	0	1		0	1	0	0	1	0	1	16.5	35.7	0.462185
2014-04-18	400-430	St 646	0	0	0	0	1	1		0	1	0	0	0	0	0	6.1	35.7	0.170868
2014-04-18	400-430	St 647	1	0	0	0	1	1		0	0	0	0	0	0	1	8.6	35.7	0.240896
2014-04-18	400-430	St 648	0	0	0	0	1	1		0	0	1	0	0	0	1	6.6	35.7	0.184874
2014-04-17	1000-1030	St 649	0	0	0	0	0	1		0	0	1	0	1	0	1	11.5	35.7	0.322129
2014-04-17	1000-1030	St 650	0	0	0	0	1	1		0	0	1	0	0	0	0	6.1	35.7	0.170868
2014-04-17	1000-1030 6-10 0С	St 651	0	0	0	0	0	1		0	0	1	0	0	0	1	6.5	35.7	0.182073
2014-04-17	1000-1030 6-10 0С	St 652	0	0	0	0	0	1		0	0	0	0	0	0	1	3.5	35.7	0.0980392
2014-04-17	1000-1030 6-10 0С	St 654	0	0	0	0	0	1		0	0	0	0	0	0	1	3.5	35.7	0.0980392
2014-04-18	400-430	St 740	0	0	0	0	0	1		0	0	0	0	0	1	1	3.6	35.7	0.10084
2014-04-17	2200-2230	St 741	0	0	0	0	0	1		0	0	0	0	0	0	1	3.5	35.7	0.0980392
2014-04-17	1600-1630	St 742	0	0	0	0	0	1		1	0	1	0	1	0	0	14	35.7	0.392157
2014-04-17	1600-1630	St 743	0	0	0	0	0	1		1	0	1	0	1	0	1	14.5	35.7	0.406162
2014-04-17	1600-1630	St 744	0	0	0	0	0	1		0	0	0	0			1	3.5	30.6	0.114379
2014-04-17	1000-1030	St 745	0	0	0	1	1	1		1	0	0	0	0	0	0	8.1	35.7	0.226891
2014-04-17	1000-1030	St 746	0	0	0	1	1	1		1	0	0	1	0	0	1	12.6	35.7	0.352941
2014-05-21	400-430	St 760	0	0	0	0	0	1		0	0	0	0	0	0	1	3.5	35.7	0.0980392
2014-05-20	1000-1030	St 761	0	0	0	1	1	1		0	1	0	0	1	0	0	13.1	35.7	0.366947
2014-05-20	1000-1030	St 762	0	0	0	0	0	1		0	1	0	0	0	0	1	6.5	35.7	0.182073
2014-05-20	1600-1630	St 763	0	0	0	0	0	1		0	0	0	0	0	1	1	3.6	35.7	0.10084
2014-05-20	1600-1630	St 764	0	0	0	0	0	1		0	0	0	0	0	0	1	3.5	35.7	0.0980392
2014-05-20	2200-2230	St 765	1	0	0	1	0	1		0	1	0	0	0	0	0	13	35.7	0.364146
2014-05-20	2200-2230	St 766	0	0	0		0	1		0	0	0	0	0	0	1	3.5	33.7	0.103858
2014-06-17	1000-1030	St 767	0	0		1	0	1		0	0	0	0	0	0	1	5.5	32.7	0.168196
2014-06-17	1000-1030	St 768	0	0		0	0	1		0	0	0	0	0	0	1	3.5	32.7	0.107034
2014-06-17	1000-1030	St 769	0	0		0	1	1		0	0	1	0	0	0	0	6.1	32.7	0.186544
2014-06-17	1000-1030	St 770	0	0		1	0	1		0	0	0	0	0	0	1	5.5	32.7	0.168196
2014-06-17	1000-1030	St 771	0	0		0	0	1		0	0	0	0	0	0	1	3.5	32.7	0.107034
2014-06-17	1000-1030	St 772	0	0		1	0	1		0	0	0	0	0	0	0	5	32.7	0.152905
2014-06-17	1600-1630	St 773	1	0		1	1	1		1	1	1	1	0	1	0	20.2	32.7	0.617737
2014-06-17	1000-1030	St 774	0	0		1	0	1		0	1	1	1	1	0	0	17	32.7	0.519878
2014-06-17	1600-1630	St 777						1			1	0	0	0	1	1	6.6	15.6	0.423077
2014-07-16	400-430	St 842						1				0	0	0	0	0	3	15.6	0.192308
2014-07-16	400-430	St 843	0	0	0	0	0	1				1	0	1	0	1	11.5	32.7	0.351682
2014-07-16	400-430	St 844	0	0	0	0	0	1		0	0	0	0	0	0	1	3.5	35.7	0.0980392
2014-07-15	1000-1030	St 845	0	0	0	0	0	1		0	0	0	0	0	0	1	3.5	35.7	0.0980392
2014-07-15	1000-1030	St 846	0	0	0	0	0	1		0	0	1	0	0	0	1	6.5	35.7	0.182073
2014-07-15	1600-1630	St 847	0	0	0	0	1	1		0	0	1	0	1	0	1	11.6	35.7	0.32493
2014-07-15	1600-1630	St 848	0	0	0	0	0	1		0	0	1	0	0	0	1	6.5	35.7	0.182073
2014-07-15	2200-2230	St 853	0	0	0	0	1	1		0	0	1	0	0	0	1	6.6	35.7	0.184874
2014-07-15	1600-1630 6-10 0С	St 868	0	0	0	0	0	1		0	0	1	0	0	0	0	6	35.7	0.168067
2014-07-15	1000-1030 6-10 0С	St 870	0	0	0	0	1	1		0	0	1	0	0	0	0	6.1	35.7	0.170868
2014-07-15	1000-1030 6-10 0С	St 871	0	0	0	0	1	1		0	0	0	0	0	1	0	3.2	35.7	0.0896359
2014-07-15	1000-1030 6-10 0С	St 872	0	0	0	0	1	1		0	0	0	0	0	0	0	3.1	35.7	0.0868347
2014-07-15	1000-1030 6-10 0С	St 873	0	0	0	1	0	1		0	0	1	0	0	0	1	8.5	35.7	0.238095
2014-07-15	2200-2230 6-10 0С	St 875	0	0	0	0	0	1		0	0	0	0	1	0	1	8.5	35.7	0.238095
2014-07-15	2200-2230 6-10 0С	St 876	0	0	0	0	0	1		0	0	0	0	0	0	1	3.5	35.7	0.0980392
2014-07-15	2200-2230 6-10 0С	St 877	0	0	0	0	0	1		0	0	0	0	0	0	1	3.5	35.7	0.0980392
2014-07-15	2200-2230 6-10 0С	St 879	0	0	0	0	0	1		0	0	0	0	0	0	1	3.5	35.7	0.0980392
2014-07-15	1000-1030 6-10 0С	St 880	0	0	0	0	0	1		0	0	1	0	0	0	1	6.5	35.7	0.182073
2014-07-15	1000-1030 6-10 0С	St 881	0	0	0	0	0	1		0	0			0	0	0	3	31.7	0.0946372
2014-12-17	400-430	St 988						1				0	0	1	0	1	8.5	15.6	0.544872
2014-12-16	1000-1030	St 989						1				1	0	0	1	0	6.1	15.6	0.391026
2014-12-16	1000-1030	St 990						1				0	0	0	0	1	3.5	15.6	0.224359
2014-12-16	2200-2230	St 991						1				1	0	0	0	1	6.5	15.6	0.416667
2014-12-16	2200-2230	St 992						1				1	0	1	0	1	11.5	15.6	0.737179	0.213479
2014-12-17	400-430	St 999						1				1	0	0	0	0	6	15.6	0.384615	0.145878
2015-01-16	400-430	St1001						1				1	0	0	0	1	6.5	15.6	0.416667		0.737179
2015-01-16	400-430	St1002						1				1	0	0	0	1	6.5	15.6	0.416667
2015-01-16	400-430	St1003						1				1	0	0	0	1	6.5	15.6	0.416667
2015-01-16	400-430	St1004						1				1	0	0	0	1	6.5	15.6	0.416667
2015-01-15	1000-1030	St1005						1				0	0	0	0	0	3	15.6	0.192308
2015-01-15	1000-1030	St1006						1				1	0	0	0	0	6	15.6	0.384615
2015-01-15	1600-1630	St1007						1				1	0	1	0	0	11	15.6	0.705128
2015-01-15	1600-1630	St1008						1				0	0	0	0	1	3.5	15.6	0.224359
2015-01-15	2200-2230	St1009						1				0	0	0	0	1	3.5	15.6	0.224359
2015-01-15	2200-2230	St1010						1				1	0	0	0	1	6.5	15.6	0.416667
2015-02-17	background	Cb-35						1				1	0	1	0	1	11.5	15.6	0.737179
2015-02-17	1000-1030	Cb-36						1				0	0	0	0	1	3.5	15.6	0.224359
2015-02-17	1000-1030	Cb-37						1				1	0	0	0	0	6	15.6	0.384615
2015-02-17	1000-1030	Cb-38						1				0	0	0	0	1	3.5	15.6	0.224359
2015-02-17	1000-1030	Cb-39						1				0	0	0	0	0	3	15.6	0.192308
2015-02-17	1000-1030	Cb-40						1				1	0	0	0	1	6.5	15.6	0.416667
2015-02-17	1000-1030	Cb-41						1				0	0	1	0	1	8.5	15.6	0.544872
2015-02-17	2200-2230	Cb-42						1				0	0	0	0	0	3	15.6	0.192308
2015-02-17	2200-2230	Cb-43						1				0	0	0	0	1	3.5	15.6	0.224359
2015-02-17	2200-2230	Cb-44						1				0	0	1	0	1	8.5	15.6	0.544872
2015-02-17	1000-1030	Cb-45						1				0	0	1	0	0	8	15.6	0.512821
2015-02-17	2200-2230	Cb-46						1				1	0	1	0	0	11	15.6	0.705128
2015-04-14	background	Cb-55						1				1	0	0	0	1	6.5	15.6	0.416667
2015-04-14	1000-1030	Cb-56						1				1	0	1	0	1	11.5	15.6	0.737179
2015-04-14	1000-1030	Cb-57						1				1	0	1	0	0	11	15.6	0.705128
2015-04-14	1000-1030	Cb-58						1				1	0	0	0	0	6	15.6	0.384615
2015-04-14	1000-1030	Cb-59						1				0	0	1	0	0	8	15.6	0.512821
2015-04-14	1000-1030	Cb-60						1				0	0	0	0	1	3.5	15.6	0.224359
2015-04-15	400-430 6-10 0С	Cb-61						1				1	0	0	0	1	6.5	15.6	0.416667
2015-04-14	1000-1030 6-10 0С	Cb-62						1				1	0	0	0	0	6	15.6	0.384615
2015-04-14	1000-1030 6-10 0С	Cb-63						1				1	0	1	0	1	11.5	15.6	0.737179
2015-04-14	1000-1030 6-10 0С	Cb-64						1				1	0	0	0	1	6.5	15.6	0.416667
2015-04-14	1000-1030 6-10 0С	Cb-65						1				1	0	0	0	1	6.5	15.6	0.416667
2015-04-14	1000-1030 6-10 0С	Cb-66						1				0	0	0	0	1	3.5	15.6	0.224359
2015-04-14	1000-1030 6-10 0С	Cb-67						1				0	0	1	0	1	8.5	15.6	0.544872
2015-06-16	background	Cb-104						1				0	0	0	1	1	3.6	15.6	0.230769
2015-06-17	400-430	Cb-105						1				0	0	0	0	1	3.5	15.6	0.224359
2015-06-17	400-430	Cb-107						1				0	0	0	0	1	3.5	15.6	0.224359
2015-06-16	1600-1630	Cb-108						1				1	0	0	0	1	6.5	15.6	0.416667
2015-06-16	1600-1630	Cb-110						1				1	0	0	0	1	6.5	15.6	0.416667
2015-06-16	2200-2230	Cb-111						1				0	0	0	0	1	3.5	15.6	0.224359
2015-06-16	2200-2230	Cb-112						1				0	0	0	0	1	3.5	15.6	0.224359
2015-06-16	2200-2230	Cb-113						1				0	0	0	0	0	3	15.6	0.192308
2015-06-16	background	Cb-115						1				0	0	0	0	1	3.5	15.6	0.224359
2015-06-16	400-430 6-10 0С	Cb-117						1				1	0	1	0	1	11.5	15.6	0.737179
2015-06-16	400-430 6-10 0С	Cb-118						1				1	0	0	0	1	6.5	15.6	0.416667
2015-06-17	400-430	Cb160						1				1	0	1	0	0	11	15.6	0.705128
2015-06-17	400-430	Cb161						1				0	0	1	0	1	8.5	15.6	0.544872
2015-06-16	1600-1630	Cb162						1				0	0	0	0	1	3.5	15.6	0.224359
2015-06-16	1600-1630	Cb163						1				0	0	0	0	1	3.5	15.6	0.224359
2015-06-16	2200-2230	Cb164						1				0	0	0	0	1	3.5	15.6	0.224359
2015-07-14	2200-2230	Cb183						1				0	0	0	0	1	3.5	15.6	0.224359
2015-07-14	background	Cb184						1				0	0	0	0	0	3	15.6	0.192308
2015-07-15	400-430	Cb185						1				1	0	1	0	0	11	15.6	0.705128
2015-07-14	1000-1030	Cb186						1				0	0	0	0	0	3	15.6	0.192308
2015-07-14	1600-1630	Cb187						1				1	0	1	0	1	11.5	15.6	0.737179
2015-07-14	1600-1630	Cb188						1				0	0	0	0	1	3.5	15.6	0.224359
2015-07-14	1600-1630	Cb189						1				0	0	0	0	0	3	15.6	0.192308
2015-07-14	1600-1630	Cb190						1				1	0	0	0	1	6.5	15.6	0.416667
2015-07-14	1600-1630	Cb191						1				0	0	0	0	1	3.5	15.6	0.224359
2015-07-14	2200-2230	Cb192						1				1	0	0	0	0	6	15.6	0.384615
2015-07-14	2200-2230	Cb193						1				1	0	0	1	0	6.1	15.6	0.391026
2015-10-14	400-430	Cb285						1				0	0	0	0	1	3.5	15.6	0.224359
2015-10-14	400-430	Cb286						1				0	0	0	0	1	3.5	15.6	0.224359
2015-10-14	400-430	Cb287						1				0	0	0	0	1	3.5	15.6	0.224359
2015-10-14	400-430	Cb288						1				0	0	1	0	1	8.5	15.6	0.544872
2015-10-13	1000-1030	Cb289						1				0	0	0	0	1	3.5	15.6	0.224359
2015-10-13	2200-2230	Cb290						1				0	0	0	0	1	3.5	15.6	0.224359
2015-10-13	2200-2230	Cb291						1				1	0	0	0	1	6.5	15.6	0.416667
2015-10-14	400-430	Cb-298						1				0	0	0	0	1	3.5	15.6	0.224359
2015-10-14	400-430	Cb-299						1				0	0	0	0	1	3.5	15.6	0.224359	0.37411
2015-10-13	2200-2230	Cb-300						1				0	0	0	0	1	3.5	15.6	0.224359	0.176942
2016-01-19	1000-1030	Cb-301				0	0	1		0	0	0	0	0	0	1	3.5	20.7	0.169082		0.748792
2016-01-20	400-430	Cb-302				0	1	1		0	0	0	0	0	0	1	3.6	20.7	0.173913
2016-01-19	2200-2230	Cb-303				0	0	1		0	0	1	0	1	0	1	11.5	20.7	0.555556
2016-01-19	1000-1030	Cb-309				0	1	1		0	0	1	0	0	1		6.2	20.2	0.306931
2016-01-19	2200-2230	Cb-310				0	1	1		0	0	1	0	0	1		6.2	20.2	0.306931
2016-02-17	400-430	Cb-317				0	1	1		0	0	0	0	0	0	1	3.6	20.7	0.173913
2016-02-17	400-430	Cb-318				0	0	1		0	0	0	0	0	0	1	3.5	20.7	0.169082
2016-02-16	1000-1030	Cb-319				0	0	1		0	0	0	0	0	0	1	3.5	20.7	0.169082
2016-02-17	400-430	Cb-320				1	0	1		0	1	0	0	1	0	1	13.5	20.7	0.652174
2016-02-16	1000-1030	Cb-321				0	0	1		0	0	0	0	0	0	1	3.5	20.7	0.169082
2016-02-16	1600-1630	Cb-322				0	0	1		0	0	1	0	0	1	1	6.6	20.7	0.318841
2016-02-16	2200-2230	Cb-323				0	0	1		0	0	0	0	1	0	1	8.5	20.7	0.410628
2016-02-16	1000-1030	Cb-324				0	0	1		0	0	0	0	1	0	1	8.5	20.7	0.410628
2016-02-16	2200-2230	Cb-325				1	0	1		0	0	0	0	1	0	1	10.5	20.7	0.507246
2016-03-16	background	Cb-386				0	0	1		0	1	1	0	0	0	1	6.5	20.7	0.31401
2016-03-15	1600-1630	Cb-387				0	0	1		0	1	1	0	0	0	1	6.5	20.7	0.31401
2016-03-15	1600-1630	Cb-388				0	0	1		0	0	0	0	0	0	1	3.5	20.7	0.169082
2016-03-15	1600-1630	Cb-389				0	0	1		0	0	1	0	0	0	1	6.5	20.7	0.31401
2016-03-15	background	Cb-390				0	0	1		1	0	1	0	1	0	0	14	20.7	0.676329
2016-03-15	background	Cb-391				0	0	1		1	0	1	0	1	0	1	14.5	20.7	0.700483
2016-03-16	400-430	Cb-392				0	0	1		0	0	0	0	1	0	1	8.5	20.7	0.410628
2016-03-15	1600-1630	Cb-393				1	1	1		0	0	0	0	0	1	0	5.2	20.7	0.251208
2016-03-15	1600-1630	Cb-394				0	1	1		0	0	0	0	0	1	0	3.2	20.7	0.154589
2016-03-15	1000-1030	Cb-395				0	0	1		0	0	1	1	1	0	1	15.5	20.7	0.748792
2016-04-13	background	Cb-409				0	0	0		0	0	0	0	0	0	1	0.5	20.7	0.0241546
2016-04-13	background	Cb-410				0	0	0		0	0	0	0	1	1	1	5.6	20.7	0.270531
2016-04-14	400-430	Cb-411				1	0	1		0	1	1	0	0	0	1	8.5	20.7	0.410628
2016-04-14	400-430	Cb-412				1	1	1		0	0	0	0	0	0	0	5.1	20.7	0.246377
2016-04-14	400-430	Cb-413				0	0	1		0	0	1	0	1	0	1	11.5	20.7	0.555556
2016-04-14	400-430	Cb-414				0	0	1		0	0	1	0	1	0	0	11	20.7	0.531401
2016-04-13	2200-2230	Cb-415				0	0	1		0	0	0	0	0	1	1	3.6	20.7	0.173913
2016-04-13	1000-1030	Cb-416				0	0	0		0	0	0	0	0	0	0	0	20.7	0
2016-04-13	1000-1030	Cb-417				1	0	1		1	0	1	0	0	1	0	11.1	20.7	0.536232
2016-04-13	2200-2230	Cb-418				0	0	0		0	0	0	0	0	0	1	0.5	20.7	0.0241546
2016-04-13	2200-2230	Cb-419				1	0	1		0	0	1	0	1	1	0	13.1	20.7	0.63285
2016-05-17	background	Cb-504				0	0	1		0	0	1	0	0	0	1	6.5	20.7	0.31401
2016-05-17	background	Cb-505				0	0	1		0	0	1	0	0	0	1	6.5	20.7	0.31401
2016-05-17	background	Cb-506				0	0	1		0	0	0	0	0	0	1	3.5	20.7	0.169082
2016-05-17	background	Cb-507				0	0	1		0	0	0	0	1	0	1	8.5	20.7	0.410628
2016-05-17	1000-1030	Cb-508				0	0	1		0	0	0	0	0	0	1	3.5	20.7	0.169082
2016-05-17	1000-1030	Cb-509				0	0	1		0	0	0	0	0	0	1	3.5	20.7	0.169082
2016-05-17	1000-1030	Cb-510				0	1	1		0	1	1	0	0	0	1	6.6	20.7	0.318841
2016-05-17	1600-1630	Cb-511				0	0	1		0	0	0	0	0	0	1	3.5	20.7	0.169082
2016-05-17	1600-1630	Cb-512				0	0	1		0	0	0	0	0	0	1	3.5	20.7	0.169082
2016-05-17	1600-1630	Cb-513				0	0	1		0	0	0	0	0	0	0	3	20.7	0.144928
2016-05-17	2200-2230	Cb-514				0	1	1		0	1	1	0	0	0	1	6.6	20.7	0.318841
2016-05-17	2200-2230	Cb-515				0	0	1		0	0	1	1	0	1	0	10.1	20.7	0.487923
2016-05-18	400-430	Cb-516				0	0	1		0	0	0	0	0	0	1	3.5	20.7	0.169082
2016-05-18	400-430	Cb-517				1	0	1		0	0	0	0	0	0	1	5.5	20.7	0.2657
2016-05-17	1000-1030	Cb-518				1	1	1		0	1	0	0	1	1	1	13.7	20.7	0.661836
2016-05-17	1000-1030	Cb-519				0	0	1		0	0	1	0	0	0	1	6.5	20.7	0.31401
2016-05-17	2200-2230	Cb-520				1	1	1		0	1	1	0	0	0	0	8.1	20.7	0.391304
2016-05-17	1000-1030	Cb-521				0	0	1		0	0	0	0	0	0	1	3.5	20.7	0.169082
2016-05-17	2200-2230	Cb-522				0	0	1		0	0	1	0	0	0	0	6	20.7	0.289855
2016-12-16	400-430	Сg-47				1	1	1		1	0	1	0	0	0	1	11.6	20.7	0.560386
2016-12-16	400-430	Сg-48				0	0	1		0	0	0	1	0	0	0	7	20.7	0.338164
2016-12-16	400-430	Сg-49				0	0	1		0	0	0	1	0	0	1	7.5	20.7	0.362319
2016-12-16	400-430	Сg-50				0	0	1		0	0	0	0	0	1	0	3.1	20.7	0.149758
2016-12-16	400-430	Сg-51				0	0	1		0	0	0	1	0	0	0	7	20.7	0.338164
2016-12-16	400-430	Сg-52				0	0	1		0	0	0	0	0	0	0	3	20.7	0.144928
2016-12-16	400-430	Сg-53				0	0	1		0	0	0	0	0	1	1	3.6	20.7	0.173913
2016-12-16	400-430	Сg-54						0				0	0	0	0	0	0	15.6	0
2016-12-15	1000-1030	Сg-55				0	0	1		0	0	0	1	0	0	0	7	20.7	0.338164
2016-12-15	1000-1030	Сg-56				0	0	1		0	0	0	0	0	0	1	3.5	20.7	0.169082
2016-12-15	1000-1030	Сg-57				0	0	1		0	0	0	0	0	0	1	3.5	20.7	0.169082
2016-12-15	1000-1030	Сg-58				0	0	1		0	1	0	0	0	0	0	6	20.7	0.289855
2016-12-15	1600-1630	Сg-59				1	1	1		1	0	0	0	0	1	1	8.7	20.7	0.42029
2016-12-15	1600-1630	Сg-60				0	0	1		0	0	0	0	0	0	1	3.5	20.7	0.169082
2016-12-15	1600-1630	Сg-61				0	0	1		0	0	0	0	0	0	0	3	20.7	0.144928
2016-12-15	1600-1630	Сg-62						0				0	0	0	0	0	0	15.6	0
2016-12-15	2200-2230	Сg-63				0	0	1		0	1	0	0	0	0	0	6	20.7	0.289855
2016-12-15	2200-2230	Сg-64				1	0	1		1	0	0	0	0	1	1	8.6	20.7	0.415459
2016-12-15	2200-2230	Сg-65				0	0	1		0	0	0	0	0	0	0	3	20.7	0.144928
2016-12-15	2200-2230	Сg-66				0	0	1		0	0			0	0	1	3.5	16.7	0.209581
2016-12-15	2200-2230	Сg-67				0	0	0		0	0	0	0	0	1	0	0.1	20.7	0.00483092
2016-12-15	2200-2230	Сg-68				0	0	1		0	0	1	0	0	2	0	6.2	20.7	0.299517
2016-12-15	background	Сg-69				0	1	1		0	0	0	0	0	0	0	3.1	20.7	0.149758	0.292237
2016-12-15	2200-2230	Сg-70				0	0	1		0	0	0	0	0	0	0	3	20.7	0.144928	0.175072
Date of sampling	Time of sampling	Isolates' codes	Hemolytic activity	Plasmocoagu-lation activity	Fibrinolytic activities	Gelatinase activity	Presence of Tween 20	Presence of Tween 40	Presence of Tween 80	Amylolytic activity	Phosphatase activity	Proteolytic activity	Lecitinase activities	Lipase activities (vitelline agar)	Lipase activities	Presence of restriction endonucleases	Presence of endonucleases	Presence of capsules	Mobility of bacteria on the growth medium	Presence of cell's pigmentation	Sum	Sum of maximum values	Index
2006-06-15	400-430	Az-1	0	0	0	0	0		0	0	1	0	0		0	0	0	0	0	0	3	35.7	0.0840336		0.686275
2006-06-15	400-430	Az-2	0	0	1	0	0		0	1	1	0	0		0	0	0	0	0	1	3.6	35.7	0.10084
2006-06-15	400-430	Az-3	0	0	1	0	1		0	0	1	1	0		0	0	0	0	0	1	7.5	35.7	0.210084
2006-06-15	400-430	Az-4	0	0	0	0	0		0	1	1	0	0		0	0	0	0	0	1	3.6	35.7	0.10084
2006-06-15	400-430	Az-5	0	0	0	0	1		0	0	1	1	0		0	0	0	0	0	1	7.5	35.7	0.210084
2006-06-15	400-430	Az-6	0	0	0	0	0		0	1	1	0	0		0	0	0	0	0	1	3.6	35.7	0.10084
2006-06-15	400-430	Az-7	0	0	1	0	1		0	1	0	1	0		0	0	0	0	0	1	7.6	35.7	0.212885
2006-06-15	400-430	Az-8	0	0	1	0	0		0	1	0	0	0		0	0	0	0	0	0	3.1	35.7	0.0868347
2006-06-15	1000-1030	Az-9	0	0	0	0	1		0	0	1	1	0		0	0	0	0	0	1	7.5	35.7	0.210084
2006-06-15	1000-1030	Az-10	0	0	0	0	0		0	0	1	0	0		0	0	0	0	0	1	3.5	35.7	0.0980392
2006-06-15	1000-1030	Az-11	1	0	0	1	1		0	0	1	1	1		1	1	0	0	1	0	23.1	35.7	0.647059
2006-06-15	1000-1030	Az-12	1	0	0	1	0		0	0		1	1		1	0	1	0	0	0	21	35.7	0.588235
2006-06-15	1000-1030	Az-13	0	0	0	0	0		0	1		0	0		0	0	0	0	0	0	0.1	35.7	0.00280112
2006-06-15	1600-1630	Az-14	0	0	0	0	1		1	0	1	1	0		0	0	0	0	0	1	7.5	35.7	0.210084
2006-06-15	1600-1630	Az-15	0	0	0	1	1		1	1	1	0	0		0	0	0	0	0	1	8.6	35.7	0.240896
2006-06-15	1600-1630	Az-16	0	0	0	0	0		0	1	1	0	0		0	0	0	0	0	0	3.1	35.7	0.0868347
2006-06-15	1600-1630	Az-17	1	0	0	1	0		0	0		1	0		0	0	0	1	0	1	13.5	35.7	0.378151
2006-06-15	2200-2230	Az-18	0	0	0	1	1		0	0	1	1	1		1	1	0	0	1	0	18.1	35.7	0.507003
2006-06-15	2200-2230	Az-19	0	0	0	1	0		1	1	1	1	0		0	0	0	0	1	0	9.2	35.7	0.257703
2006-06-15	2200-2230	Az-20	0	0		0	1		1	0	1	0	0		0	0	1	0	0	1	13.5	35.7	0.378151
2006-06-15	2200-2230	Az-21	0	0	0	0	1		1	0	1	0	0		0	0	0	0	0	1	6.5	35.7	0.182073
2006-06-15	2200-2230	Az-22	0	0	0	0	0		0	0	1	1	0		0	0	0	0	0	1	4.5	35.7	0.12605
2006-06-15	2200-2230	Az-23	0	0	0	0	0		0	0	1	0	0		0	0	1	0	0	0	10	35.7	0.280112
2006-06-15	2200-2230	Az-24	0	0	0	0	0		0	0	1	1	0		0	0	1	0	0	1	11.5	35.7	0.322129
2006-06-15	background	Az-25	0	0	0	0	1		0	0	1	1	0		0	0	0	0	0	1	7.5	35.7	0.210084
2006-06-15	background	Az-26	0	0	0	0	1		0	1	1	0	0		0	0	0	0	0	1	6.6	35.7	0.184874
2006-06-15	background	Az-27	0	0	0	0	1		0	0	1	1	0		0	0	0	0	0	0	7	35.7	0.196078
2006-06-15	background	Az-28	0	0	1	1	0		0	0	1	1	1		0	0	0	0	0	1	9.5	35.7	0.266106
2006-07-17	background	Az 84	0	0	0	0	0		0	1	1	0	0		0	0	0	0	0	1	3.6	35.7	0.10084
2006-07-17	background	Az 85	0	0	0	0	0		0	1	0	0	0		0	0	0	1	0	1	5.6	35.7	0.156863
2006-07-17	background	Az 86	0	0	0	0	0		0	1	0	0	0		0	0	0	0	0	0	0.1	35.7	0.00280112
2006-07-17	background	Az 87	0	0	0	0	1		0	0	0	0	0		0	0	0	0	0	1	3.5	35.7	0.0980392
2006-07-17	background	Az 88	0	0	0	0	-		0	0	0	0	0		0	0	0	0	0	0	0	35.7	0
2006-07-17	background	Az 89	0	0	0	0	1		1	0	0	0	0		1	0	0	1	0	1	11.5	35.7	0.322129
2006-07-17	background	Az 90	0	0	0	0	1		0	0	1	0	0		0	0	0	1	0	0	11	35.7	0.308123
2006-07-17	background	Az 91	0	0	0	0	0		0	0	0	0	0		0	0	0	1	0	1	5.5	35.7	0.154062
2006-07-17	background	Az 92	0	0	0	0	0		0	1	1	0	0		0	0	0	0	0	0	3.1	35.7	0.0868347
2006-07-17	background	Az 93	0	0	0	1	1		0	0	0	1	1		0	0	0	0	0	1	9.5	35.7	0.266106
2006-07-17	400-430	Az 94	0	0	0	0	1		1	0	1	1	0		0	0	0	0	1	1	7.6	35.7	0.212885
2006-07-17	400-430	Az 95	0	0	0	0	1		1	0	1	0	0		1	0	0	0	0	0	9	35.7	0.252101
2006-07-17	400-430	Az 96	0	0	0	0	0		0	1	0	0	0		0	0	0	0	0	1	0.6	35.7	0.0168067
2006-07-17	400-430	Az 97	0	0	0	1	1		1	0	0	1	0		0	0	0	0	0	1	6.5	35.7	0.182073
2006-07-17	400-430	Az 98	0	0	0	0	0		0	0	0	0	0		0	0	0	0	0	0	0	35.7	0
2006-07-17	400-430	Az 99	0	0	0	1	0		0	0	0	0	0		0	0	0	0	0	0	2	35.7	0.0560224
2006-07-17	400-430	Az 100	0	0	0	0	0		0	0	1	0	0		0	0	0	0	0	0	3	35.7	0.0840336
2006-07-17	400-430	Az 101	0	0	0	1	1		0	0	1	1	0		0	0	1	1	0	1	21.5	35.7	0.602241
2006-07-17	1000-1030	Az 102	0	0	0	1	1		0	0	0	1	0		0	0	0	0	0	1	6.5	35.7	0.182073
2006-07-17	1000-1030	Az 103	0	0	0	1	0		0	1	0	0	0		0	0	0	0	1	1	2.7	35.7	0.0756303
2006-07-17	1000-1030	Az 104	0	0	0	1	0		0	1	0	0	0		0	1	0	0	0	0	5.1	35.7	0.142857
2006-07-17	1000-1030	AZ 105	0	0	0	0	0		0	0	1	1	0		0	0	0	0	0	1	4.5	35.7	0.12605
2006-07-17	1000-1030	Az 106	0	0	0	0	0		0	1	0	0	0		0	0	0	0	0	0	0.1	35.7	0.00280112
2006-07-17	1000-1030	Az 107	0	0	0	0	0		0	0	1	0	0		0	1	0	0	0	1	6.5	35.7	0.182073
2006-07-17	1000-1030	Az 108	0	0	0	0	1		1	0	1	1	0		1	0	0	0	1	1	10.6	35.7	0.296919
2006-07-17	1000-1030	Az 109	0	0	0	0	0		0	0	1	1	0		0	0	0	0	0	0	4	35.7	0.112045
2006-07-17	1000-1030	Az 110	0	0	0	0	0		0	0	1	1	0		0	0		0	0	1	4.5	35.7	0.12605
2006-07-17	1600-1630	Az 111	0	0	0	1	1		0	0	0	1	0		0	0	1	1	0	1	18.5	35.7	0.518207
2006-07-17	1600-1630	Az 112	0	0	0	0	0		1	0	0	1	0		1	0		0	0	1	7.5	35.7	0.210084
2006-07-17	2200-2230	Az 113	0	0	0	0	0		0	0	0	0	0		0	0	0	0	0	1	0.5	35.7	0.0140056
2006-07-17	2200-2230	Az 114	0	0	0	0	1		0	0	1	0	0		0	0		0	0	0	6	35.7	0.168067
2006-07-17	2200-2230	Az 115	0	0	0	0	1		0	0	0	1	0		1	0	0	0	0	1	7.5	35.7	0.210084
2006-07-17	2200-2230	Az 116	0	0	0	0	0		0	0	0	0	0		0	0		1	0	1	5.5	35.7	0.154062
2006-07-17	2200-2230	Az 117	0	0	0	0	0		0	0	0	0	0		0	0	0	1	0	0	5	35.7	0.140056
2006-07-17	2200-2230	Az 118	0	0	0	0	0		0	0	0	0	0		0	0		0	0	1	0.5	35.7	0.0140056
2006-07-17	2200-2230	Az 119	0	0	0	0	1		1	1	1	0	0		1	0	0	0	0	1	9.6	35.7	0.268908
2006-07-17	2200-2230	Az 120	0	0	0	0	0		1	0	0	0	0		0	0		0	1	0	3.1	35.7	0.0868347
2006-07-17	2200-2230	Az 121	0	0	0	0	0		1	0	1	0	0		0	0	0	0	0	1	6.5	35.7	0.182073
2006-07-17	2200-2230	Az 122	0	0	0	0	0		0	0	0	0	0		1	0		0	0	1	3.5	35.7	0.0980392
2006-07-17	2200-2230	Az 123	0	0	0	0	0		0	1	0	0	0		0	0	0	0	0	1	0.6	35.7	0.0168067
2006-07-17	2200-2230	Az 124	0	0	0	0	0		0	1	0	0	0		0	0		0	0	0	0.1	35.7	0.00280112
2006-08-15	background	Az-162	1	0	0	1	0		0	1	1	1	0		0	1	0	0	1	0	14.2	35.7	0.397759
2006-08-15	1000-1030	Az-163	0	0	0	0	0		0	0	1	0	0		0	0	0	0	0	1	3.5	35.7	0.0980392
2006-08-15	background	Az-164	0	0	0	0	0		0	0	1	0	0		0	0	0	0	0	0	3	35.7	0.0840336
2006-08-15	1000-1030	Az-165	0	0	0	0	0		0	0	1	0	0		0	0	0	0	0	1	3.5	35.7	0.0980392
2006-08-15	1000-1030	Az-166	0	0	0	0	0		0	0	1	0	0		0	0	0	0	1	1	3.6	35.7	0.10084
2006-08-15	1000-1030	Az-167	0	0	0	0	0		0	0	1	0	0		0	0	0	0	0	1	3.5	35.7	0.0980392
2006-08-15	1000-1030	Az-168	0	0	0	0	0	0	0	1	1	0	0		0	0	0	0	0	1	3.6	35.7	0.10084
2006-08-15	1000-1030	Az-169	0	0	0	0	0	0	0	0	1	0	0		0	0	0	0	0	1	3.5	35.7	0.0980392
2006-08-15	1000-1030	Az-170	0	0	0	1	0	0	0	0	1	0	0		0	0	0	0	0	0	5	35.7	0.140056
2006-08-15	1000-1030	Az-171	0	0	0	0	0	0	0	0	1	0	0		0	0	0	0	0	1	3.5	35.7	0.0980392
2006-08-15	1000-1030	Az-172	0	0	0	0	0	0	0	0	1	0	0		0	0	0	0	0	1	3.5	35.7	0.0980392
2006-08-15	1000-1030	Az-173	0	0	0	0	0	0	0	1	1	0	0		0	0	0	0	1	0	3.2	35.7	0.0896359
2006-08-15	1600-1630	Az-174	0	0	0	0	0		0	0	1	1	0		0	0	0	0	0	1	4.5	35.7	0.12605
2006-08-15	1600-1630	Az-175	0	0	0	0	0	1	0	0	1	0	0		0	1	0	0	0	1	9.5	35.7	0.266106
2006-08-15	1600-1630	Az-176	0	0	0	0	0	0	0	0	1	0	0		0	0	0	0	0	1	3.5	35.7	0.0980392
2006-08-15	1600-1630	Az-177	0	0	0	0	0		0	0	1	0	0		0	0	0	0	0	1	3.5	35.7	0.0980392
2006-08-15	1600-1630	Az-178	0	0	0	0	0	0	0	0	1	0	0		0	1	1	0	0	1	10.5	35.7	0.294118
2006-08-15	1600-1630	Az-179	0	0	0	0	0		0	0	1	1	0		0	0	0	0	0	0	4	35.7	0.112045
2006-08-15	1600-1630	Az-180	0	0	0	0	0		0	0	1	1	0		0	0	0	0	0	0	4	35.7	0.112045
2006-08-15	1600-1630	Az-181	0	0	0	0	0		1	0	1	0	0		0	0	0	0	0	1	6.5	35.7	0.182073
2006-08-15	background	Az-182	0	0	1	0	0	0	0	1	1	0	0		0	0	0	0	0	0	3.1	35.7	0.0868347
2006-08-15	1000-1030	Az-183	0	0	0	0	0		0	0	1	0	0		0	0	0	0	1	1	3.6	35.7	0.10084
2006-08-15	1600-1630	Az-184	0	0	0	0	0	0	0	0	1	0	0		0	0	0	0	0	1	3.5	35.7	0.0980392
2006-08-15	1600-1630	Az-185	0	0	0	0	0		0	0	1	0	0		0	0	0	0	1	1	3.6	35.7	0.10084
2006-08-15	1600-1630	Az-186	0	0	0	1	0	0	0	0	1	0	0		0	0	0	0	0	0	5	35.7	0.140056
2006-08-15	1600-1630	Az-187	0	0	0	0	0	0	0	0	1	0	0		0	0	0	0	0	0	3	35.7	0.0840336
2006-08-15	1600-1630	Az-188	0	0	0	0	0		0	0	1	1	0		0	1	0	0	0	1	7.5	35.7	0.210084
2006-08-15	1600-1630	Az-189	0	0	0	0	1	1	1	0	1	0	0		0	0	0	0	0	1	6.5	35.7	0.182073
2006-08-15	2200-2230	Az-190	0	0	0	0	0	0	0	6	1	0	0		0	0	0	0	0	1	4.1	35.7	0.114846
2006-08-15	2200-2230	Az-191	0	0	0	0	1	0	0	0	1	0	0		0	0	0	0	0	0	6	35.7	0.168067
2006-08-15	2200-2230	Az-193	0	0	0	0	0		0	0	1	1	0		0	0	0	0	0	1	4.5	35.7	0.12605
2006-08-15	2200-2230	Az-194	0	0	0	0	1		0	0	1	0	0		0	0	0	0	0	1	6.5	35.7	0.182073
2006-08-15	2200-2230	Az-195	0	0	0	0	0		0	0	1	0	0		0	0	0	0	0	1	3.5	35.7	0.0980392
2006-08-15	2200-2230	Az-196	0	0	0	0	1		1	0	1	0	0		0	0	0	0	0	1	6.5	35.7	0.182073
2006-08-15	1600-1630	Az-197	0	0	0	0	0		0	0	1	0	0		0	0	0	0	1	0	3.1	35.7	0.0868347
2006-08-15	2200-2230	Az-198	0	0	0	1	0		0	0	1	0	0		0	0	0	0	0	0	5	35.7	0.140056
2006-08-15	2200-2230	Az-199	0	0	0	0	0		0	0	1	1	0		0	0	0	0	0	1	4.5	35.7	0.12605
2006-08-15	2200-2230	Az-200	0	0	0	0	0		1	0	1	0	0		0	0	0	0	0	0	6	35.7	0.168067
2006-08-15	400-430	Az-201	0	0	0	0	0		1	0	1	0	0		0	0	0	0	0	1	6.5	35.7	0.182073
2006-08-15	2200-2230	Az-202	0	0	0	0	0		0	0	1	0	0		0	0	0	0	0	1	3.5	35.7	0.0980392
2006-08-15	2200-2230	Az-203	0	0	0	0	0		0	0	1	0	0		0	0	0	0	0	0	3	35.7	0.0840336
2006-08-15	400-430	Az-204	0	0	0	0	1	0	1	0	1	0	0		0	0	0	0	0	1	6.5	35.7	0.182073
2006-08-15	400-430	Az-205	0	0	0	0	1		1	0	1	0	0		0	0	0	0	0	1	6.5	35.7	0.182073
2006-08-15	400-430	Az-206	0	0	0	0	0		0	0	1	1	0		0	0	0	0	0	0	4	35.7	0.112045
2006-08-15	400-430	Az-207	0	0	0	1	0		0	0	1	1	0		0	0	0	0	0	1	6.5	35.7	0.182073
2006-08-15	400-430	Az-208	0	0	0	0	1	1		0	1	0	0		0	1	0	0	0	1	9.5	35.7	0.266106
2006-08-15	400-430	Az-209	0	0	0	0	0		0	0	1	0	0		0	0	0	0	0	1	3.5	35.7	0.0980392
2006-08-15	400-430	Az-210	0	0	0	0	0		0	0		0	0		0	0	0	0	0	1	0.5	35.7	0.0140056
2006-08-15	400-430	Az-211	0	0	0	0	0		0	0		0	0		0	0	0	0	0	1	0.5	35.7	0.0140056
2006-08-15	400-430	Az-212	0	0	0	1	0		0	0	1	1	0		0	0	0	0	0	0	6	35.7	0.168067
2006-08-15	2200-2230	Az-213	0	0	0	1	0	0	1	1	1	1	1		0	1	1	0	0	0	19.1	35.7	0.535014
2006-09-18	background	Az-258	1	0	0	0	0	1	1	0	1	1	0		0	0	0	0	0	1	12.5	35.7	0.35014
2006-09-18	background	Az-259	1	0	0	1	0	1	1	0	1	0	0		0	0	0	0	0	1	13.5	35.7	0.378151
2006-09-18	background	Az-260	1	0	0	0	0	1	1	1	1	1	0		0	0	0	0	0	1	12.6	35.7	0.352941
2006-09-18	background	Az-261	1	0	0	1	1	-	1	0	1	1	0		0	0	0	0	0	1	14.5	35.7	0.406162
2006-09-18	background	Az-262	0	0	0	0	0		0	0		0	0		0	0	0	0	0	1	0.5	35.7	0.0140056
2006-09-18	background	Az-263	1	0	0	0	0		0	1	1	1	0		0	0	0	0	0	1	9.6	35.7	0.268908
2006-09-18	background	Az-264	1	0	0	1				0		0	0		0	0	0	0	0	1	7.5	32.7	0.229358
2006-09-18	background	Az-265	0	0	0	0	0	0	1	0	1	0	0		0	0	0	0	0	1	6.5	35.7	0.182073
2006-09-18	2200-2230	Az-266	0	0	0	0				0		0	0		0	0	1	0	0	0	7	32.7	0.214067
2006-09-18	2200-2230	Az-267	1	0	0	1			0	0		0	0		0	0	0	0	0	1	7.5	35.7	0.210084
2006-09-18	1600-1630	Az-268	0	0	0	1	0	0	0	0	1	1	0		1	0	0	0	0	0	9	35.7	0.252101
2006-09-18	1600-1630	Az-269	1	0	0	1	0	1	1	0	1	0	0		0	0	0	0	0	1	13.5	35.7	0.378151
2006-09-18	1600-1630	Az-270	0	0	0	0	0	0	0	1	1	0	0		0	0	0	0	0	1	3.6	35.7	0.10084
2006-09-18	2200-2230	Az-271	1	0	0	0	0	0	1	0	1	0	0		1	0	0	0	0	1	14.5	35.7	0.406162
2006-09-18	2200-2230	Az-272	0	0	0	0	0	0	-	1	1	0	0		0	0	0	0	0	0	3.1	35.7	0.0868347
2006-09-18	2200-2230	Az-273	0	0	0	0	0	0	1	1	1	0	0		0	0	0	0	0	1	6.6	35.7	0.184874
2006-09-18	2200-2230	Az-274	0	0	0	1	0	1	1	1	1	0	0		0	0	0	0	0	1	8.6	35.7	0.240896
2006-09-18	2200-2230	Az-275	0	0	0	1	0	0	0	0	1	1	0		1	0	0	0	0	1	9.5	35.7	0.266106
2006-09-18	1000-1030	Az-276	1	0	0	1	1	0	1	1	1	1	0		1	0	0	0	1	1	17.7	35.7	0.495798
2006-09-18	400-430	Az-277	1	0	0	1			0	0		1	0		0	0	0	0	0	1	8.5	35.7	0.238095
2006-09-18	background	Az-278	1	0	0	1			0	0		0	0		0	0	0	0	0	1	7.5	35.7	0.210084
2006-09-18	2200-2230	Az-279	1	0	0	1			0	1		1	0		0	0	0	0	0	1	8.6	35.7	0.240896
2006-09-18	2200-2230	Az-280	1	1	0	1	0	0	0	0	1	1	1		0	0	0	0	0	1	21.5	35.7	0.602241
2006-09-18	2200-2230	Az-281	0	0	0	0	0	0	0	1	1	0	0		0	0	0	0	0	1	3.6	35.7	0.10084
2006-09-18	2200-2230	Az-282	1	0	0	1	1		1	0	1	1	0		1	0	0	0	0	1	17.5	35.7	0.490196
2006-09-18	background	Az-283	1	1	0	1	0		1	0	1	1	1		0	0	0	0	0	1	24.5	35.7	0.686275
2006-09-18	background	Az-284	1	0	0	0	0		1	0	1	0	0		0	0	0				11	30.1	0.365449
2006-09-18	1600-1630	Az-285	1	0	0	0	1	1	1	0	1	1	0		0	0	0	0	0	0	12	35.7	0.336134
2006-09-18	1600-1630	Az-290	1	0	0	0			0	0		0	0		0	0	0	0	0	1	5.5	35.7	0.154062
2006-09-18	background	Az-292	0	0	0	0	0		1	0	1	0	0		0	0	0				6	30.1	0.199336
2006-09-18	background	Az-293	0	0	0	0	0		0	1	1	0	0		0	0	0				3.1	30.1	0.10299
2006-09-18	background	Az-294	1	0	0	1	1		0	0	1	1	0		0	0	0	0	0	1	14.5	35.7	0.406162
2006-09-18	background	Az-295	0	0	0	0	0		0	1		1	0		0	0	0				1.1	30.1	0.0365449
2006-09-18	background	Az-296	1	0	0	0	0		0	0	1	1	0		0	0	0				9	30.1	0.299003
2006-09-18	background	Az-297	1	0	0	1	1		0	0	1	1	0		0	0	0				14	30.1	0.465116
2006-09-18	2200-2230	Az-298	1	0	0	0	1		1	0	1	0	0		0	0	0	0	0	1	11.5	35.7	0.322129
2006-09-18	2200-2230	Az-299	1	0	0	0	0		1	0	1	1	0		0	0	0	0	0	1	12.5	35.7	0.35014
2006-09-18	1600-1630	Az-300	0	0	0	0	1	1	1	0	1	0	0		0	0	0	0	0	1	6.5	35.7	0.182073
2006-09-18	1600-1630	Az-301	1	0	0	0	0	0	1	1	1	1	0		0	0	0	0	0	1	12.6	35.7	0.352941
2006-09-18	400-430	Az-302	0	0	0	0	0	0	0	0		0	0		0	0	0	0	0	1	0.5	35.7	0.0140056
2006-09-18	400-430	Az-303	0	0	0	0	0	0	0	0		0	0		0	0	0	0	0	0	0	35.7	0
2006-09-18	background	Az-304	1	0	0	1	0	0	0	0	1	0	0		0	0	0	0	0	1	10.5	35.7	0.294118
2006-10-12	background	Az-359	0	0	0	0			1	0	1	1	0		0	0	0	0	0	1	7.5	35.7	0.210084
2006-10-12	background	Az-360	0	0	0	0			1	0	1	0	0		0	0	0	0	0	1	6.5	35.7	0.182073
2006-10-12	background	Az-361	0	0	0	0			1	0	1	0	0		0	0	0	0	0	1	6.5	35.7	0.182073
2006-10-12	background	Az-362	0	0	0	1			1	0	1	1	0		0	0	0	0	0	1	9.5	35.7	0.266106
2006-10-12	background	Az-363	0	0	0	1			1	0	1	1	0		0	0	0	0	0	1	9.5	35.7	0.266106
2006-10-12	1000-1030	Az-364	0	0	0	0			1	1	1	0	0		0	1	0	0	0	1	9.6	35.7	0.268908
2006-10-12	400-430	Az-365	0	0	0	0			1	0	1	1	0		0	1	0	1	0	1	15.5	35.7	0.434174
2006-10-12	400-430	Az-366	0	0	0	0			1	0	1	0	0		0	1	0	0	0	1	9.5	35.7	0.266106
2006-10-12	1600-1630	Az-367	1	0	0	0			0	1	1	1	0		1	1		0	0	1	15.6	35.7	0.436975
2006-10-12	1600-1630	Az-368	0	0	0	1			0	0	1	1	0		0	0	0	0	0	1	6.5	35.7	0.182073
2006-10-12	1600-1630	Az-369	0	0	0	1			1	0	1	1	0		0	0		0	0	1	9.5	35.7	0.266106
2006-10-12	1600-1630	Az-370	0	0	0	0			0	0	0	0	0		0	1	0	0	0	1	3.5	35.7	0.0980392
2006-10-12	1600-1630	Az-371	0	0	0	0			1	0	1	1	0		0	0		0	0	1	7.5	35.7	0.210084
2006-10-12	2200-2230	Az-372	0	0	0	1			1	1	1	1	0		1	1	0	0	0	1	15.6	35.7	0.436975
2006-11-15	background	Az-464	0	0	0	0	0	0	0	0	1	0	0		0	0	0	0	0	1	3.5	35.7	0.0980392
2006-11-15	400-430	Az-465	1	0	1	0	0	1	1	1	1	1	1		0	0		0	0	0	15.1	35.7	0.422969
2006-11-15	400-430	Az-466	0	0	0	0	0	1	1	0	1	0	0		0		0	0	0	1	6.5	35.7	0.182073
2006-11-15	400-430	Az-467	0	0	0	1	0	1	1	1	1	1	1		1	0		0	0	0	15.1	35.7	0.422969
2006-11-15	400-430	Az-468	0	0	0	0	0	0	0	0	1	1	0		1	0	0	0	0	1	7.5	35.7	0.210084
2006-11-15	1000-1030	Az-469	0	0	0	0	0	0	0	0	1	0	0		0	0		0	0	0	3	35.7	0.0840336
2006-11-15	400-430	Az-470	0	0	0	1	0	0	0	1	1	1	0		1	1	0	0	0	1	12.6	35.7	0.352941
2006-11-15	400-430	Az-471	1	0	0	1	0	0	0	0	1	0	0		0	0		0	0	0	10	35.7	0.280112
2006-11-15	400-430	Az-472	0	0	0	1	1	1	0	1	1	1	0		1	1	0	0	0	0	15.1	35.7	0.422969
2006-11-15	400-430	Az-473	0	0	1	1	0	0	0	1	1	1	0		1	1		0	0	0	12.1	35.7	0.338936
2006-11-15	400-430	Az-474	0	0	0	0	0	0	0	0	1	0	0		0	0	0	0	0	1	3.5	35.7	0.0980392
2006-11-15	400-430	Az-475	0	0	0	0	0	1	1	0	1	0	0		0	0		0	0	1	6.5	35.7	0.182073
2006-11-15	1600-1630	Az-476	0	0	0	1	0	0	0	0	1	0	0		0	0	0	0	0	1	5.5	35.7	0.154062
2006-11-15	1600-1630	Az-477	1	0	0	0	0	1	1	0	1	0	0		0	0		0	0	1	11.5	35.7	0.322129
2006-11-15	1600-1630	Az-478	0	0	0	0	0	0	0	0	1	0	0		0	0	0	0	0	1	3.5	35.7	0.0980392
2006-11-15	400-430	Az-479	1	0	0	0	0	0	0	0	1	1	0		0	0		0	0	1	9.5	35.7	0.266106
2006-11-15	400-430	Az-480	0	0	0	0	0	0	0	0	1	0	0		0	0	0	0	0	1	3.5	35.7	0.0980392
2006-11-15	400-430	Az-481	0	0	0	0	0	0	0	0	1	0	0		0	0		0	0	0	3	35.7	0.0840336
2006-11-15	1600-1630	Az-482	0	0	0	0	1	1	0	0	1	0	0		0	0	0	0	0	1	6.5	35.7	0.182073
2006-11-15	1600-1630	Az-483	0	0	0	0	0	0	0	0	1	0	0		0	0		0	0	1	3.5	35.7	0.0980392
2006-11-15	1600-1630	Az-484	0	0	0	0	0	0	0	0	1	0	0		0	0	0	0	0	1	3.5	35.7	0.0980392
2006-11-15	400-430	Az-485	1	0	0	0	0	0	0	0	1	1	0		0	0		0	0	1	9.5	35.7	0.266106
2006-11-15	2200-2230	Az-486	0	0	1	1	0	0	0	0	1	1	0		1	0	0	0	0	0	9	35.7	0.252101
2006-11-15	background	Az-487	0	0	1	0	0	0	0	1	1	1	0		1	1		0	0	0	10.1	35.7	0.282913
2006-12-14	400-430	Az-546	1	0	0	1	0	0	0	0		0	0		0	0	0	0	0	0	7	35.7	0.196078
2006-12-14	background	Az-547	1	0	0	1		1	0	0	1	0	0		0	0		0	0	0	13	35.7	0.364146
2006-12-14	background	Az-548	0	0	1	1	0	0	0	1	1	1	1		0	0	0	0	0	0	9.1	35.7	0.254902
2006-12-14	background	Az-549	0	0	0	0	0	0	0	0	1	0	0		0	0	1	0	0	1	10.5	35.7	0.294118
2006-12-14	background	Az-550	1	0	1	1	1	0	0	0	1	1	0		1	1	0	0	1	0	20.1	35.7	0.563025
2006-12-14	background	Az-551	1	0	0	0	1	0	1	0	1	0	0		0	0	0	0	0	0	11	35.7	0.308123
2006-12-14	background	Az-552	1	0	0	1	0		0	0	1	0	0		0	0		0	0	1	10.5	35.7	0.294118
2006-12-14	background	Az-553	1	0	0	1	0		0	0	1	0	0		0	1		0	1	1	13.6	35.7	0.380952
2006-12-14	1000-1030	Az-554	0	0	0	0		0	0	0		0	0		0	0		0	0	0	0	35.7	0
2006-12-14	background	Az-555	1	0	0	1		0		0	1	0	0		0	0	0	0	0	1	10.5	35.7	0.294118
2006-12-14	1000-1030	Az-556	0	0	0	0	0	0	0	0		0	0		0	0	0	0	0	1	0.5	35.7	0.0140056
2006-12-14	1000-1030	Az-557	0	0	0	0		0	0	0	1	0	0		0	0		0	0	1	3.5	35.7	0.0980392
2006-12-14	1000-1030	Az-558	1	0	0	0	0	0	1	0	1	0	0		0	0		0	1	0	11.1	35.7	0.310924
2006-12-14	1000-1030	Az-559	1	0	0	1	0	0	0	0	1	0	0		0	0	0	0	0	1	10.5	35.7	0.294118
2006-12-14	1000-1030	Az-560	0	0	0	0		1		0	1	0	0		0	0	0	0	0	1	6.5	35.7	0.182073
2006-12-14	1000-1030	Az-561	0	0	0	0	0	1	1	0	1	0	0		0	0	0	1	0	1	11.5	35.7	0.322129
2006-12-14	400-430	Az-562	0	0	0	0		0	0	0	1	0	0		0	0	0	0	0	1	3.5	35.7	0.0980392
2006-12-14	400-430	Az-563	0	0	0	0		1		0	1	0	0		0	0	0	0	0	1	6.5	35.7	0.182073
2006-12-14	400-430	Az-564	0	0	0	0		0		0	1	0	0		0	0	0	0	0	1	3.5	35.7	0.0980392
2006-12-14	400-430	Az-565	0	0	0	1		0		0	1	0	0		0	0	0	0	0	1	5.5	35.7	0.154062
2006-12-14	400-430	Az-566	1	0	0	1		0		0	1	0	0		0	1	0	0	0	1	13.5	35.7	0.378151
2006-12-14	400-430	Az-567	0	0	0	0		0		0	1	0	0		0	0	0	1	0	1	8.5	35.7	0.238095
2006-12-14	400-430	Az-569	0	0	0	0				0		0	0		0			0	0	1	0.5	29.7	0.016835
2006-12-14	400-430	Az-570	1	0	0	0	0	0	0	0		0	0		0		0	1	0	0	10	35.7	0.280112
2006-12-14	1600-1630	Az-571	0	0	0	0	1		0	0	1	0	0		0	0	0	0	0	1	6.5	35.7	0.182073
2006-12-14	1600-1630	Az-572	1	1	0	1	0		1	0	1	0	0		0	0	0	0	0	1	20.5	35.7	0.57423
2006-12-14	1600-1630	Az-573	1	0	1	1	0		0	0	1	0	0		0	0	0	0	0	1	10.5	35.7	0.294118
2006-12-14	1600-1630	Az-574	1	0	0	1	1		0	0	1	0	0		0	0	0	0	0	0	13	35.7	0.364146
2006-12-14	1600-1630	Az-575	1	0	0	1	0		0	0	1	0	0		0	0	1	1	0	0	22	35.7	0.616246
2006-12-14	1600-1630	Az-576	1	0	1	1	0		0	0	1	1	0		0	1	0	0	1	0	14.1	35.7	0.394958
2006-12-14	1600-1630	Az-577	0	0	0	0		0	0	1		0	0		0	0		1	0	1	5.6	35.7	0.156863
2006-12-14	1600-1630	Az-578	0	0	0	0		0	0	0	1	0	0		0	0	0	0	0	1	3.5	35.7	0.0980392
2006-12-14	1600-1630	Az-579	4	0	0	1		0	0	0		1	0		0	0		0	0	1	23.5	35.7	0.658263
2006-12-14	1600-1630	Az-580	0	0	0	1		0	0	0	1	0	0		0	0	0	0	0	1	5.5	35.7	0.154062
2006-12-14	1600-1630	Az-581	0	0	0	1		0	0	0	1	0	0		0	0		0	0	1	5.5	35.7	0.154062
2006-12-14	1600-1630	Az-582	0	0	0	0		0		0	1	0	0		0	0	1	1	0	1	15.5	35.7	0.434174
2006-12-14	1600-1630	Az-583	0	0	0	0		0		0	1	0	0		0	1	0	0	0	1	6.5	35.7	0.182073
2006-12-14	1600-1630	Az-584	1	0	1	1		0		0	1	1	0		0	1	1	0	0	1	18.5	35.7	0.518207
2006-12-14	1600-1630	Az-585	1	0	0	1		1		1	1	1	0		0	0	0	0	0	1	14.6	35.7	0.408964
2006-12-14	2200-2230	Az-586	1	0	0	1	0		0	0	1	1	0		0	0	0	0	0	1	11.5	35.7	0.322129
2006-12-14	2200-2230	Az-587	1	0	0	1		0	0	1	1	0	0		0	0		0	1	0	10.2	35.7	0.285714
2006-12-14	2200-2230	Az-588	1	0	0	1		0		0	1	1	0		0	1	0	0	0	0	14	35.7	0.392157
2006-12-14	2200-2230	Az-589	0	0	0	0				0	1	0	0		0		0	0	0	1	3.5	32.7	0.107034
2006-12-14	2200-2230	Az-590	1	0	0	0		0		0	1	1	0		0	0	0	0	0	0	9	35.7	0.252101
2006-12-14	2200-2230	Az-591	1	0	0	1		0		0	1	1	0		0	1	0	0	0	1	14.5	35.7	0.406162
2006-12-14	2200-2230	Az-592	1	0	0	1		0		0	1	0	0		0	0	1	0	0	1	17.5	35.7	0.490196
2006-12-14	400-430	Az-593	0	0	0	0		0	0	0	1	0	0		0	0		0	0	1	3.5	35.7	0.0980392
2006-12-14	400-430	Az-594	1	0	0	1	0	0	0	0	1	0	0		0	1	0	0	0	1	13.5	35.7	0.378151
2006-12-14	400-430	Az-595	1	0	0	0		0	0	0	1	0	0		0	0	0	0	0	0	8	35.7	0.22409
2006-12-14	400-430	Az-596	0	0	0	1	0	0	0	0		0	0		0	0	0	0	0	0	2	35.7	0.0560224
2006-12-14	400-430	Az-597	0	0	0	1	0		0	0	1	1	0		0	1	0	0	0	0	9	35.7	0.252101
2006-12-14	400-430	Az-598	0	0	0	1	0	0	0	0		0	0		0	0		0	0	0	2	35.7	0.0560224
2006-12-14	400-430	Az-599	0	0	0	1	1	0	0	0	1	0	0		0	0	0	0	0	1	8.5	35.7	0.238095
2006-12-14	400-430	Az-600	0	0	0	0				0		0	0		0		0	0	0	0	0	32.7	0
2006-12-14	400-430	Az-601	0	0	0	1	1	0	0	0	1	0	0		0	0	0	0	0	1	8.5	35.7	0.238095
2006-12-14	400-430	Az-602	1	0	0	1	1	0	0	0	1	0	0		0	0	0	0	0	1	13.5	35.7	0.378151
2006-12-14	400-430	Az-603	0	0	0	0	0	0	0	0	1	0	0		0	0	0	0	0	1	3.5	35.7	0.0980392
2006-12-14	1000-1030	Az-604	0	0	0	1		0	0	1	1	0	0		0	0		0	0	0	5.1	35.7	0.142857
2006-12-14	2200-2230	Az-605	1	0	0	1	0		0	0	1	1	0		1	1	0	0	1	0	17.1	35.7	0.478992
2007-01-16	background	Az-668	1	0	1	1	1	1	1	0	1	1	0		0	1	0	1	1	1	22.6	35.7	0.633053
2007-01-16	background	Az-669	1	0	0	0	0	0	0	0	1	0	0		0	0		0	0	1	8.5	35.7	0.238095
2007-01-16	background	Az-670	0	0	0	0	0	1	0	1	1	0	0		0	0	0	1	1	0	11.2	35.7	0.313725
2007-01-16	background	Az-671	0	0	0	0	0	0	0	0	1	0	0		0	0		0	0	1	3.5	35.7	0.0980392
2007-01-16	1000-1030	Az-672	0	0	0	0	0	0	0	0	1	0	0		0	0	0	0	0	1	3.5	35.7	0.0980392
2007-01-16	1600-1630	Az-673	1	0	0	1	0	0	0	0	1	1	0		0	0		0	0	0	11	35.7	0.308123
2007-01-16	1600-1630	Az-674	0	0	0	1	0	0	0	0	1	1	0		0	0	0	0	0	1	6.5	35.7	0.182073
2007-01-16	1600-1630	Az-675	0	0	0	0	0	0	0	0	1	0	0		0	0		1	0	1	8.5	35.7	0.238095
2007-01-16	1600-1630	Az-676	1	0	0	0	1	1	0	0	1	0	0		0	1	0	0	0	1	14.5	35.7	0.406162
2007-01-16	1600-1630	Az-677	1	0	0	1	0	0	0	0	1	0	0		0	0		0	0	1	10.5	35.7	0.294118
2007-01-16	1600-1630	Az-678	0	0	0	0	0	1	0	0	1	0	0		0	0	0	0	1	0	6.1	35.7	0.170868
2007-01-16	1600-1630	Az-679	0	0	0	0	0	0	0	0	1	0	0		0	0		0	0	1	3.5	35.7	0.0980392
2007-01-16	2200-2230	Az-680	1	0	1	1	0	1	1	0	1	1	0		0	1	0	0	1	1	17.6	35.7	0.492997
2007-01-16	2200-2230	Az-681	0	0	0	0	0	0	0	0	1	0	0		0	1		1	0	1	11.5	35.7	0.322129
2007-01-16	2200-2230	Az-682	1	0	1	1		1	1	0	1	1	0		0	0	0	0	1	1	14.6	35.7	0.408964
2007-01-16	2200-2230	Az-683	0	0	0	0	0	0	1	0	1	0	0		0	0		0	0	1	6.5	35.7	0.182073
2007-01-16	2200-2230	Az-684	0	0	0	1	0	0	0	0	1	1	0		0	0	1	0	0	1	13.5	35.7	0.378151
2007-01-16	2200-2230	Az-685	1	0	0	1		0	0	0	1	0	0		0	0		0	0	1	10.5	35.7	0.294118
2007-01-16	2200-2230	Az-686	1	0	0	0	0	0	0	0	1	0	0		0	0	0	0	0	0	8	35.7	0.22409
2007-01-16	2200-2230	Az-687	0	0	0	0		1	1	1	1	0	0		0	0		0	1	0	6.2	35.7	0.173669
2007-01-16	400-430	Az-688	0	0	0	0	1	1	1	0	1	0	0		0	0	0	0	0	1	6.5	35.7	0.182073
2007-01-16	400-430	Az-689	1	0	1	0		1	1	0	1	1	0		0	1		0	1	1	15.6	35.7	0.436975
2007-01-16	400-430	Az-690	1	0	1	1	0	1	1	0	1	1	0		0	1	0	0	1	0	17.1	35.7	0.478992
2007-01-16	400-430	Az-691	1	0	1	1		1	1	0	1	0	0		0	1	0	0	1	1	16.6	35.7	0.464986
2007-01-16	400-430	Az-692	0	0	0	1		1	0	0	1	1	0		0	0	0	0	0	1	9.5	35.7	0.266106
2007-01-16	400-430	Az-693	0	0	0	0		1	1	0	1	0	0		0	0	0	0	0	1	6.5	35.7	0.182073
2007-01-16	400-430	Az-694	0	0	1	1	1	0	1	0	1	1	0		0	1	0	1	0	0	17	35.7	0.47619
2007-02-13	400-430	Az-735	0	0	0	0	0	0	0	0	1	0	0		0	0	0	0	0	1	3.5	35.7	0.0980392
2007-02-13	400-430	Az-736	0	0	0	0	0	1	0	1	1	1	0		1	0		0	0	0	10.1	35.7	0.282913
2007-02-13	400-430	Az-737	1	0	0	1	1	1	1	1	1	1	0		1	1	0	0	0	1	20.6	35.7	0.577031
2007-02-13	400-430	Az-738	1	0	0	0	1	1	1	1	1	1	0		1	1		0	0	1	18.6	35.7	0.521008
2007-02-13	400-430	Az-739	1	0	1	1	1	1	1	1	1	1	0		1	1	0	0	0	1	20.6	35.7	0.577031
2007-02-13	400-430	Az-740	1	0	0	1	1	1	1	1	1	1	1		1	1		0	0	1	23.6	35.7	0.661064
2007-02-13	400-430	Az-741	1	0	0	1	1	1	0	1	1	1	0		1	0	0	1	0	1	22.6	35.7	0.633053
2007-02-13	400-430	Az-742	0	0	1	0	0	0	0	1	1	0	0		0	0		0	0	0	3.1	35.7	0.0868347
2007-02-13	400-430	Az-743	0	0	0	1	1	0	1	1	1	1	0		1	0	1	0	0	0	19.1	35.7	0.535014
2007-02-13	400-430	Az-744	0	0	0	0	1	1	1	1	1	0	0		0	0		0	0	0	6.1	35.7	0.170868
2007-02-13	400-430	Az-745	1	0	0	0	0	1	0	1	1	1	0		1	0	0	0	1	0	15.2	35.7	0.42577
2007-02-13	1000-1030	Az-746	0	0	0	0	0	0	0	0	1	0	0		0	0		0	0	1	3.5	35.7	0.0980392
2007-02-13	1600-1630	Az-747	1	0	1	1	1	1	0	1	1	1	0		1	1	0	0	0	1	20.6	35.7	0.577031
2007-02-13	1600-1630	Az-748	1	0	0	1	0	0	0	1	1	1	0		1	1		0	0	0	17.1	35.7	0.478992
2007-02-13	1600-1630	Az-749	0	0	1	1	0	0	0	1	1	1	0		0	0	0	0	0	1	6.6	35.7	0.184874
2007-02-13	2200-2230	Az-750	1	0	1	1	1	1	1	1	1	1	0		1	1		0	0	1	20.6	35.7	0.577031
2007-02-13	2200-2230	Az-751	0	0	0	0	0	0	0	0	1	0	0		0	0	0	0	0	1	3.5	35.7	0.0980392
2007-02-13	2200-2230	Az-752	0	0	0	1	0	0	0	0	1	0	0		0	0		0	0	1	5.5	35.7	0.154062
2007-02-13	2200-2230	Az-753	0	0	1	1	1	0	1	1	1	1	0		1	0	1	0	0	0	19.1	35.7	0.535014
2007-02-13	2200-2230	Az-754	0	0	1	0	0	0	0	0	1	0	0		0	0		0	0	1	3.5	35.7	0.0980392
2007-02-13	background	Az-755	0	0	1	0	1	1	0	1	1	1	0		0	0	0	0	0	0	7.1	35.7	0.19888
2007-02-13	background	Az-756	1	0	0	1	1	1	1	1	1	1	0		1	1		0	0	1	20.6	35.7	0.577031
2007-02-13	background	Az-757	0	0	0	0		1	1	1	1	1	0		1	0	1	0	0	0	17.1	35.7	0.478992
2007-03-15	400-430	Az-796	0	0	1	1			0	0	1	1	0		1	1	0	0	0	0	12	35.7	0.336134
2007-03-15	1000-1030	Az-797	0	0	0	0			0	0	1	0	0		1	0	0	0	0	0	6	35.7	0.168067
2007-03-15	1000-1030	Az-798	0	0	1	1			1	0	1	0	0		0	0	0	1	0	1	13.5	35.7	0.378151
2007-03-15	2200-2230	Az-799	0	0	0	1			0	1	1	1	0		0	0	0	0	0	1	6.6	35.7	0.184874
2007-03-15	2200-2230	Az-800	0	0	0	0			0	0	1	0	0		0	0	0	1	0	0	8	35.7	0.22409
2007-03-15	2200-2230	Az-801	0	0	0	1			0	0	1	1	0		0	0	0	1	0	1	11.5	35.7	0.322129
2007-03-15	2200-2230	Az-802	0	0	0	1			0	0	1	0	0		0	0	0	0	0	0	5	35.7	0.140056
2007-04-16	400-430	Az-853	0	0	1	1	0		0	1	1	1	0		0	0		0	0	0	6.1	35.7	0.170868
2007-04-16	400-430	Az-854	1	0	1	1	0		0	0	1	1	0		1	0	0	0	1	1	14.6	35.7	0.408964
2007-04-16	400-430	Az-855	0	0	0	0	1		1	1	1	0	0		0	0		0	0	0	6.1	35.7	0.170868
2007-04-16	400-430	Az-856	0	0	1	1	0		0	1	1	1	0		1	0	0	0	0	1	9.6	35.7	0.268908
2007-04-16	400-430	Az-857	0	0	0	0	0		0	1	1	0	0		0	0		0	0	0	3.1	35.7	0.0868347
2007-04-16	400-430	Az-858	0	0	1	0	1		0	1	1	1	0		1	0	0	0	1	1	10.7	35.7	0.29972
2007-04-16	400-430	Az-859	1	0	0	0	0		0	1	1	1	0		0	0		0	0	0	9.1	35.7	0.254902
2007-04-16	400-430	Az-860	0	0	1	1	0		0	1	1	0	0		1	0	0	0	0	1	8.6	35.7	0.240896
2007-04-16	400-430	Az-861	1	0	1	1	0		0	0	1	1	0		1	0		0	0	1	14.5	35.7	0.406162
2007-04-16	400-430	Az-862	0	0	0	0	1		0	1	1	0	0		0	0	0	0	0	1	6.6	35.7	0.184874
2007-04-16	400-430	Az-863	0	0	1	1	1		0	1	1	1	0		0	1	0	0	0	1	12.6	35.7	0.352941
2007-04-16	400-430	Az-864	0	0	0	1	0		0	1	1	1	0		0	0	0	0	0	0	6.1	35.7	0.170868
2007-04-16	1000-1030	Az-865	1	0	0	1	1		1	0	1	1	0		0	0		0	0	1	14.5	35.7	0.406162
2007-04-16	1000-1030	Az-866	0	0	0	0	0		0	0	1	0	0		0	0	0	0	0	1	3.5	35.7	0.0980392
2007-04-16	1000-1030	Az-867	1	0	0	0	1		1	0	1	1	0		0	0		0	0	1	12.5	35.7	0.35014
2007-04-16	1000-1030	Az-868	0	0	0	0	1		1	0	1	0	0		0	0	0	0	0	1	6.5	35.7	0.182073
2007-04-16	1600-1630	Az-869	1	0	0	1	0		1	0	1	1	0		1	0		0	0	0	17	35.7	0.47619
2007-04-16	1600-1630	Az-870	0	0	0	1	1		0	0	1	1	0		1	0	0	0	0	1	12.5	35.7	0.35014
2007-04-16	1600-1630	Az-871	0	0	0	0	0		0	1	1	1	0		0	0		0	0	1	4.6	35.7	0.128852
2007-04-16	1600-1630	Az-872	0	0	0	1	0		0	1	1	1	0		1	0	1	0	0	0	16.1	35.7	0.45098
2007-04-16	1600-1630	Az-873	1	0	1	1	0		0	0	1	1	0		0	0		0	0	1	11.5	35.7	0.322129
2007-04-16	1600-1630	Az-874	0	0	1	0	0		0	1	1	1	0		1	0	0	0	0	0	7.1	35.7	0.19888
2007-04-16	1600-1630	Az-875	0	0	1	0	0		0	1	1	1	0		1	0		0	0	0	7.1	35.7	0.19888
2007-04-16	1600-1630	Az-876	0	0	0	1	0		0	1	1	1	0		1	0	0	0	0	1	9.6	35.7	0.268908
2007-04-16	1600-1630	Az-877	0	0	1	1	0		0	1	1	1	0		1	0		0	0	1	9.6	35.7	0.268908
2007-04-16	1600-1630	Az-878	1	0	0	0	0		0	1	1	1	0		0	0	0	0	0	1	9.6	35.7	0.268908
2007-04-16	2200-2230	Az-879	0	0	0	0	0		0	1	1	1	0		0	0		0	0	1	4.6	35.7	0.128852
2007-04-16	2200-2230	Az-880	1	0	1	0	1		0	0	1	1	0		1	0	0	0	1	1	15.6	35.7	0.436975
2007-04-16	2200-2230	Az-881									1					0	0	0	0	1	3.5	11.6	0.301724
2007-04-16	2200-2230	Az-882	0	0	0	0	1		0	0	1	1	0		0	0	0	1	0	1	12.5	35.7	0.35014
2007-04-16	2200-2230	Az-883	0	0	0	0	1		0	1	1	0	0		0	0		0	0	0	6.1	35.7	0.170868
2007-04-16	2200-2230	Az-884	1	0	0	0	0		1	1	1	1	0		1	1	0	0	0	1	18.6	35.7	0.521008
2007-04-16	2200-2230	Az-885	0	0	1	1	1		0	1	1	1	0		0	0	0	0	0	1	9.6	35.7	0.268908
2007-04-16	2200-2230	Az-886	0	0	1	1	0		0	1	1	1	0		1	0	0	0	0	1	9.6	35.7	0.268908
2007-04-16	background	Az-887	0	0	0	0	0		0	1	1	1	0		0	0		0	0	1	4.6	35.7	0.128852
2007-04-16	background	Az-888	0	0	0	0	0		0	1	1	0	0		1	0	0	0	0	1	6.6	35.7	0.184874
2007-04-16	background	Az-889	0	0	0	1	0		0	1	1	1	0		0	0		0	0	1	6.6	35.7	0.184874
2007-04-16	background	Az-890	0	0	1	1	0		0	1	1	1	0		1	0	0	0	0	0	9.1	35.7	0.254902
2007-04-16	background	Az-891	0	0	0	0	1		0	0	1	0	0		0	0		0	0	0	6	35.7	0.168067
2007-04-16	background	Az-892	0	0	1	1	0		0	1	1	1	0		1	0	0	0	0	1	9.6	35.7	0.268908
2007-04-16	background	Az-893	0	0	1	1	0		0	1	1	1	0		1	0		0	0	1	9.6	35.7	0.268908
2007-04-16	background	Az-894	1	0	1	1	0		0	0	1	1	0		1	0	0	0	0	1	14.5	35.7	0.406162
2007-04-16	background	Az-895	1	0	1	1	1		0	0	1	0	0		0	0		0	0	1	13.5	35.7	0.378151
2007-04-16	background	Az-896	0	0	1	0	0		0	1	1	1	0		0	0	0	0	0	1	4.6	35.7	0.128852
2007-04-16	background	Az-897	0	0	1	1	0		0	1	1	1	0		0	0		0	0	1	6.6	35.7	0.184874
2007-04-16	1600-1630	Az-898	0	0	0	0	0		0	1	1	1	0		0	0	0	0	0	1	4.6	35.7	0.128852
2007-04-16	2200-2230	Az-899	1	0	0	1	0		0	1	1	1	0		0	0		0	0	1	11.6	35.7	0.32493
2007-04-16	1600-1630	Az-900	0	0	0	1	1		0	0	1	1	1		0	0	0	0	1	0	12.1	35.7	0.338936
2007-05-15	background	Az-972	0	0	0	1	0		0	0	1	1	0		0	0	0	0	0	1	6.5	35.7	0.182073
2007-05-15	400-430	Az-973	0	0	0	0	1		1	0	1	0	0		0	0		0	0	1	6.5	35.7	0.182073
2007-05-15	1000-1030	Az-974	0	0	1	1	0		0	0	1	1	0		0	0	0	0	0	1	6.5	35.7	0.182073
2007-05-15	1000-1030	Az-975	0	0	0	1	0		0	1	1	0	0		0	0		0	0	1	5.6	35.7	0.156863
2007-05-15	1000-1030	Az-976	1	0	1	1	0		0	0	1	1	0		0	0	0	0	0	1	11.5	35.7	0.322129
2007-05-15	1600-1630	Az-977	0	0	0	0	0		0	1	1	0	0		1	0		0	1	1	6.7	35.7	0.187675
2007-05-15	2200-2230	Az-978	0	0	0	0	0		0	0	1	0	0		0	0	0	0	0	1	3.5	35.7	0.0980392
2007-05-15	2200-2230	Az-979	0	0	0	0	0		0	0	1	0	0		0	0		0	0	0	3	35.7	0.0840336
2007-05-15	2200-2230	Az-980	0	0	0	0	0		0	1	1	0	0		0	0	0	0	0	1	3.6	35.7	0.10084
2007-05-15	2200-2230	Az-981	0	0	0	0	0		0	0	1	0	0		0	0		0	0	1	3.5	35.7	0.0980392
2007-05-15	2200-2230	Az-982	1	0	0	0	0		0	0	1	0	0		1	0	0	0	1	1	11.6	35.7	0.32493
2007-05-15	2200-2230	Az-983	0	0	0	1	0		0	0	1	1	0		1	0		0	1	1	9.6	35.7	0.268908
2007-05-15	2200-2230	Az-984	0	0	0	0	0		0	1	1	0	0		1	0	0	0	0	1	6.6	35.7	0.184874
2007-05-15	2200-2230	Az-985	1	0	0	0	0		0	0	1	1	0		0	0		0	1	1	9.6	35.7	0.268908
2007-05-15	2200-2230	Az-986	1	0	1	1	0		0	0	1	1	0		1	0	0	0	0	1	14.5	35.7	0.406162
2007-05-15	2200-2230	Az-987	0	0	0	0	0		0	1	1	1	0		0	0		0	0	1	4.6	35.7	0.128852
2007-05-15	2200-2230	Az-988	1	0	1	1	0		0	0	1	1	0		1	0	0	0	0	0	14	35.7	0.392157	0.239133
2007-05-15	1600-1630	Az-989	1	0	1	1	0		0	0	1	1	0		1	0		0	0	0	14	35.7	0.392157	0.148018
2007-06-14	background	As-1	0	0	0	0	0	0	0	0	1	0	0		0	0	0	1	0	1	8.5	35.7	0.238095		0.672269
2007-06-14	background	As-2	0	0	0	0	0	0	0	0	1	0	0		0	0	0	0	0	0	3	35.7	0.0840336
2007-06-14	400-430	As-3	0	0	0	0	0	0	0	0	1	0	0		0	0	0	1	0	0	8	35.7	0.22409
2007-06-14	1600-1630	As-4	0	0	0	1	0	0	0	0	1	1	0		0	0	0	1	0	1	11.5	35.7	0.322129
2007-06-14	background	As-5	0	0	1	0	0	0	0	0	1	1	0		0	1	0	0	1	1	7.6	35.7	0.212885
2007-06-14	400-430	As-6	0	0	0	0	0	0	0	0	1	0	0		0	0	0	1	0	1	8.5	35.7	0.238095
2007-06-14	1000-1030	As-7	0	0	0	0	0	0	0	1	1	0	0		0	0	0	0	0	1	3.6	35.7	0.10084
2007-06-14	2200-2230	As-8	1	0	1	1	0	1	1	0	1	1	0		1	1	0	0	1	1	20.6	35.7	0.577031
2007-06-14	400-430	As-9	0	0	1	0	0	0	0	1	1	1	0		0	0	0	0	0	1	4.6	35.7	0.128852
2007-06-14	400-430	As-10	0	0	0	0	0	0	0	0	1	0	0		0	0	0	1	0		8	35.2	0.227273
2007-06-14	400-430	As-11	0	0	0	0	0	0	0	0	1	0	0		0	0	0	1	0	0	8	35.7	0.22409
2007-06-14	1000-1030	As-12	0	0	0	0	0	1	1	1	1	0	0		0	0	0	1	0	1	11.6	35.7	0.32493
2007-06-14	1600-1630	As-13	0	0	0	0	0	0	0	0	1	0	0		0	1	1	1	0	0	15	35.7	0.420168
2007-06-14	2200-2230	As-14	0	0	0	0	1	0	0	0	1	0	0		0	1	0	1	0	0	14	35.7	0.392157
2007-07-16	background	Ax-30	0	0	0	0	0	0	0	0	1	0	0		0	0	0	0	0	1	3.5	35.7	0.0980392
2007-07-16	background	Ax-31	0	0	0	0	0	0	0	0	1	0	0		0	0		0	0	1	3.5	35.7	0.0980392
2007-07-16	background	Ax-32	1	0	0	0	0	0	0	0	1	0	0		0	0	0	0	0	1	8.5	35.7	0.238095
2007-07-16	background	Ax-33	0	0	0	0	0	0	0	0	1	0	0		0	0		1	0	1	8.5	35.7	0.238095
2007-07-16	background	Ax-34	0	0	0	0	0	0	0	0	1	0	0		0	0	0	0	0	1	3.5	35.7	0.0980392
2007-07-16	background	Ax-35	0	0	0	0	0	0	0	0	1	0	0		0	0		0	0	1	3.5	35.7	0.0980392
2007-07-16	400-430	Ax-36	0	0	0	0	0	0	0	0	1	0	0		0	0	0	0	0	1	3.5	35.7	0.0980392
2007-07-16	400-430	Ax-37	0	0	0	0	0	0	1	0	1	1	0		0	0		0	1	1	7.6	35.7	0.212885
2007-07-16	400-430	Ax-38	0	0	1	0	1	1	1	0	1	1	0		0	0	0	0	0	1	7.5	35.7	0.210084
2007-07-16	400-430	Ax-39	0	0	0	0	0	0	0	0	1	0	0		0	0		0	0	0	3	35.7	0.0840336
2007-07-16	1000-1030	Ax-40	0	0	1	1	0	0	0	0	1	1	0		0	0	0	0	0	0	6	35.7	0.168067
2007-07-16	1000-1030	Ax-41	0	0	0	0	1	1	1	1	1	0	0		0	1		0	0	0	9.1	35.7	0.254902
2007-07-16	1000-1030	Ax-42	0	0	0	1	1	0	1	1	1	0	0		0	0	0	0	0	0	8.1	35.7	0.226891
2007-07-16	1000-1030	Ax-43	1	0	1	1	0	0	1	0	1	1	1		1	1		0	0	1	23.5	35.7	0.658263
2007-07-16	1000-1030	Ax-44	0	0	0	0	0	0	0	0	1	0	0		0	0	0	0	0	1	3.5	35.7	0.0980392
2007-07-16	1000-1030	Ax-45	0	0	1	1	0	0	0	0	1	1	0		1	0		0	0	1	9.5	35.7	0.266106
2007-07-16	1000-1030	Ax-46	0	0	0	0	1	0	1	0	1	0	0		0	0	0	0	0	1	6.5	35.7	0.182073
2007-07-16	1600-1630	Ax-47	0	0	0	0	0	0	1	0	1	0	0		1	0		1	0	1	14.5	35.7	0.406162
2007-07-16	1600-1630	Ax-48	0	0	0	0	1	0	0	0	1	0	0		0	0	0	1	0	1	11.5	35.7	0.322129
2007-07-16	1600-1630	Ax-49	1	0	1	1	0	0	0	0	1	1	1		1	1		0	1	0	20.1	35.7	0.563025
2007-07-16	2200-2230	Ax-50	0	0	1	1	0	0	0	0	1	1	0		0	0	0	0	0	0	6	35.7	0.168067
2007-07-16	2200-2230	Ax-51	0	0	0	0	0	1	1	1	1	0	0		0	0		1	0	0	11.1	35.7	0.310924
2007-07-16	2200-2230	Ax-52	0	0	0	0	0	1	1	0	1	1	0		0	0	0	0	0	0	7	35.7	0.196078
2007-07-16	2200-2230	Ax-53	0	0	0	0	0	0	0	0	1	0	0		0	0		0	0	1	3.5	35.7	0.0980392
2007-07-16	2200-2230	Ax-54	0	0	0	0	0	0	0	1	1	0	0		0	0	0	0	0	1	3.6	35.7	0.10084
2007-08-15	background	Ax-55	0	0	0	0	1	1	1	0	1	1	0		0	0	0	1	0	1	12.5	35.7	0.35014
2007-08-15	background	Ax-56	0	0	0	0	0	0	0	0	1	0	0		0	0	0	1	0	1	8.5	35.7	0.238095
2007-08-15	400-430	Ax-57	0	0	1	0	1	0	0	1	1	1	0		1	0	0	0	1	0	10.2	35.7	0.285714
2007-08-15	400-430	Ax-58	0	0	0	0	0	0	0	0	1	0	0		0	0	0	1	0	1	8.5	35.7	0.238095
2007-08-15	1000-1030	Ax-59	0	0	0	0	0	0	0	0	1	0	0		0	0	0	1	0	0	8	35.7	0.22409
2007-08-15	1000-1030	Ax-60	0	0	0	0	1	0	0	0	1	0	0		0	0	0	1	0	1	11.5	35.7	0.322129
2007-08-15	1000-1030	Ax-61	0	0	1	0	0	0	0	0	1	0	0		0	0	0	1	0	1	8.5	35.7	0.238095
2007-08-15	1600-1630	Ax-62	0	0	0	0	0	0	0	0	1	0	0		0	1	0	1	0	0	11	35.7	0.308123
2007-08-15	1600-1630	Ax-63	0	0	0	0	1	1	0	1	1	1	0		0	1	0	0	0	0	10.1	35.7	0.282913
2007-08-15	2200-2230	Ax-64	0	1	1	0	1	1	1	0	1	0	0		1	1	0	1	0	0	24	35.7	0.672269
2007-08-20	background	Ax-72	0	0	0	0	0	0	0	0	1	0	0		0	0	0	0	0	0	3	35.7	0.0840336
2007-08-20	background	Ax-73	0	0	0	0	0	0	0	0	1	0	0		0	0	0	0	0	1	3.5	35.7	0.0980392
2007-08-20	700-730	Ax-77	0	0	0	0	0	0	0	0	1	0	0		0	0	1	1	0	0	15	35.7	0.420168
2007-08-20	1000-1030	Ax-78	0	0	1	1	0	0	0	0	1	1	0		0	0	1	0	0	0	13	35.7	0.364146
2007-08-20	1000-1030	Ax-79	1	0	1	1	1	1	1	0	1	1	0		1	1	0	0	0	1	20.5	35.7	0.57423
2007-08-20	1000-1030	Ax-80	0	0	0	1	0	0	0	0	1	1	0		0	0	1	0	0	1	13.5	35.7	0.378151
2007-08-20	1000-1030	Ax-81	0	0	0	0	0	0	0	0	1	0	0		0	0	0	1	0	1	8.5	35.7	0.238095
2007-08-20	1300-1330	Ax-82	0	0	0	0	0	0	0	0	1	0	0		0	0	0	1	0	1	8.5	35.7	0.238095
2007-08-20	1300-1330	Ax-83	0	0	0	0	0	0	0	0	1	0	0		0	0	0	0	1	1	3.6	35.7	0.10084
2007-08-20	1600-1630	Ax-84	0	0	1	0	0	1	0	0	1	1	0		0	0	0	0	0	1	7.5	35.7	0.210084
2007-08-20	1600-1630	Ax-85	0	0	0	0	1	1	0	0	1	0	0		0	0	0	1	0	1	11.5	35.7	0.322129
2007-08-20	1600-1630	Ax-86	0	0	1	0	0	0	0	1	1	0	0		0	0	0	0	0	0	3.1	35.7	0.0868347
2007-08-20	1600-1630	Ax-87	0	0	0	0	0	0	0	0	1	1	0		0	0	0	0	0	0	4	35.7	0.112045
2007-08-20	1900-1930	Ax-89	0	0	1	1	0	0	0	1	1	1	0		0	0	1	0	0	1	13.6	35.7	0.380952
2007-08-20	2200-2230	Ax-90	0	0	0	0	1	0	1	0	1	1	0		0	0	0	0	0	1	7.5	35.7	0.210084
2007-08-20	2200-2230	Ax-91	0	0	1	0	0	0	0	0	1	0	0		0	0	1	0	0	0	10	35.7	0.280112
2007-08-20	2200-2230	Ax-92	0	0	0	1	0	1	1	0	1	1	0		0	0	0	0	0	0	9	35.7	0.252101
2007-08-20	2200-2230	Ax-93	0	0	1	1	0	0	0	0	1	1	0		1	0	0	0	0	1	9.5	35.7	0.266106
2007-08-20	0100-0130	Ax-94	0	0	1	0	0	0	0	0	1	0	0		0	0	0	1	0	0	8	35.7	0.22409
2007-08-20	0100-0130	Ax-95	0	0	0	0	0	1	1	0	1	0	0		0	0	0	0	0	1	6.5	35.7	0.182073
2007-08-20	0100-0130	Ax-96	0	0	0	1	0	0	0	0	1	0	0		0	0	0	1	0	0	10	35.7	0.280112
2007-08-20	0100-0130	Ax-97	0	0	0	0	1	0	0	0	1	1	0		0	0	0	1	0	1	12.5	35.7	0.35014
2007-09-13	400-430	Ax-126	1	0	1	1	0	0	0	0	1	1	0		1	0	0	0	1	0	14.1	35.7	0.394958
2007-09-13	1000-1030	Ax-127	1	0	1	1	0	0	0	0	1	1	0		0	0	0	1	0	1	16.5	35.7	0.462185
2007-09-13	1000-1030	Ax-128	1	0	1	1	1	1	1	0	1	1	0		1	0	0	0	1	0	17.1	35.7	0.478992
2007-09-13	1000-1030	Ax-129	1	0	0	0	0	0	0	0	1	1	0		0	0	0	0	1	1	9.6	35.7	0.268908
2007-09-13	1000-1030	Ax-130	0	0	1	0	0	0	0	0	1	0	0		0	0	0	0	0	1	3.5	35.7	0.0980392
2007-09-13	1000-1030	Ax-131	0	0	1	0	0	0	0	0	1	0	0		0	0	0	0	0	1	3.5	35.7	0.0980392
2007-09-13	1000-1030	Ax-132	0	0	0	0	0	0	0	0	1	0	0		1	0	0	0	0	1	6.5	35.7	0.182073
2007-09-13	1600-1630	Ax-133	0	0	0	0	0	0	0	0	1	0	0		0	0	0	0	0	1	3.5	35.7	0.0980392
2007-09-13	1600-1630	Ax-134	1	0	1	1	0	0	0	0	1	1	0		0	1	0	0	1	1	14.6	35.7	0.408964
2007-09-13	1600-1630	Ax-135	0	0	0	0	0	0	0	0	1	0	0		0	0	0	0	0	1	3.5	35.7	0.0980392
2007-09-13	1600-1630	Ax-136	0	0	0	0	0	0	0	0	1	0	0		0	0	0	0	0	1	3.5	35.7	0.0980392
2007-09-13	1600-1630	Ax-137	0	0	0	0	0	0	0	0	1	0	0		0	0	0	0	0	1	3.5	35.7	0.0980392
2007-09-13	1600-1630	Ax-138	0	0	1	0	0	0	0	1	1	1	0		0	0	0	0	1	1	4.7	35.7	0.131653
2007-09-13	1600-1630	Ax-139	1	0	0	0				1		0	0		0			0	0	1	5.6	29.7	0.188552
2007-09-13	1600-1630	Ax-140	0	0	0	0	0	0	0	0	1	0	0		0	0	0	0	0	1	3.5	35.7	0.0980392
2007-09-13	2200-2230	Ax-141	0	0	0	1	0	0	1	0	1	1	0		0	0	0	0	0	1	9.5	35.7	0.266106
2007-09-13	2200-2230	Ax-142	0	0	0	1	0	0	0	0	1	0	0		0	0	0	0	0	1	5.5	35.7	0.154062
2007-09-13	2200-2230	Ax-143	0	0	0	0	0	1	1	0	1	0	0		0	0	0	0	0	1	6.5	35.7	0.182073
2007-09-13	background	Ax-144	0	0	0	1	0	0	0	0	1	1	0		0	0	0	1	0	1	11.5	35.7	0.322129
2007-10-16	background	Ax-192	0	0	0	0	1	1	1	0	1	0	0		0	0	0	0	0	0	6	35.7	0.168067
2007-10-16	background	Ax-193	0	0	0	0	1	1	1	1	1	1	0		0	0	0	0	0	1	7.6	35.7	0.212885
2007-10-16	400-430	Ax-194	0	0	0	0	1	1	1	1	1	1	0		1	0	0	0	0	1	10.6	35.7	0.296919
2007-10-16	400-430	Ax-195	1	0	0	0	0	0	0	0	1	1	1		1	0	0	0	0	1	15.5	35.7	0.434174
2007-10-16	400-430	Ax-196	1	0	0	0	0	0	0	0	1	1	1		1	0	0	0	1	1	15.6	35.7	0.436975
2007-11-14	background	Ax-209	1	0	0	0	1	1	0	0	1	1	0		0	0	0	0	0	1	12.5	35.7	0.35014
2007-11-14	background	Ax-210	0	0	0	0	0	0	0	0	1	0	0		0	0	0	1	0	1	8.5	35.7	0.238095
2007-11-14	background	Ax-211	0	0	0	0	1	1	0	0	1	0	0		0	0	0	0	0	1	6.5	35.7	0.182073
2007-11-14	400-430	Ax-212	0	0	0	1	0	0	0	0	1	1	0		0	0	0	0	0	1	6.5	35.7	0.182073
2007-11-14	400-430	Ax-213	0	0	0	1	1	0	0	1	1	1	0		0	1	0	0	0	0	12.1	35.7	0.338936
2007-11-14	1000-1030	Ax-214	0	0	0	1	0	0	0	0	1	1	0		0	0	0	0	0	1	6.5	35.7	0.182073
2007-11-14	1600-1630	Ax-215	0	0	0	0	0	0	0	1	1	0	0		0	0	0	0	0	1	3.6	35.7	0.10084
2007-11-14	1600-1630	Ax-216	0	0	0	1	0	0	0	0	1	1	0		0	1	0	0	0	1	9.5	35.7	0.266106
2007-11-14	1600-1630	Ax-217	1	0	0	0	0	0	0	0	1	1	0		0	0	0	0	0	1	9.5	35.7	0.266106
2007-11-14	2200-2230	Ax-218	0	0	0	0	0	0	0	1	1	0	0		0	0	0	0	0	0	3.1	35.7	0.0868347
2007-11-14	2200-2230	Ax-219	0	0	0	1	0	0	0	0	1	1	0		0	0	0	0	0	1	6.5	35.7	0.182073
2007-11-14	2200-2230	Ax-220	0	0	0	1	0	0	0	0	1	1	0		0	0	0	0	0	1	6.5	35.7	0.182073
2007-12-17	background	Ax-244	1	0	0	1	0	0	1	0	1	1	0		1	0	1	0	0	0	24	35.7	0.672269
2007-12-17	400-430	Ax-245	0	0	0	0	1	1	1	0	1	0	0		0	0	0	0	0	0	6	35.7	0.168067
2007-12-17	400-430	Ax-246	0	0	0	1	0	0	0	0	1	0	0		0	0	0	0	0	1	5.5	35.7	0.154062
2007-12-17	400-430	Ax-247	0	0	0	1	0	0	0	0	1	1	0		0	0	0	0	0	1	6.5	35.7	0.182073
2007-12-17	1600-1630	Ax-248	0	0	0	1	0	0	0	0	1	0	0		0	0	0	0	0	1	5.5	35.7	0.154062
2007-12-17	2200-2230	Ax-249	0	0	0	1	0	0	0	0	1	0	0		0	0	0	0	0	0	5	35.7	0.140056
2007-12-17	2200-2230	Ax-250	0	0	0	1	1	1	1	1	1	1	0		0	0	0	0	0	0	9.1	35.7	0.254902
2007-12-17	2200-2230	Ax-251	0	0	0	0	0	0	0	0	1	0	0		0	0	0	0	0	0	3	35.7	0.0840336
2007-12-17	2200-2230	Ax-252	0	0	0	1	0	0	0	0	1	0	0		0	0	1	0	0	1	12.5	35.7	0.35014
2007-12-17	2200-2230	Ax-253	0	0	0	0	1	1	1	0	1	0	0		0	0	1	0	0	0	13	35.7	0.364146
2008-01-15	400-430	Ax-260	0	0	0	0	0	0	0	1	1	0	0		0	0	0	0	0	1	3.6	35.7	0.10084
2008-01-15	background	Ax-261	0	0	0	0	1	1	0	0	1	1	0		0	0	0	0	0	1	7.5	35.7	0.210084
2008-01-15	1000-1030	Ax-262	0	0	0	0	0	0	0	0	1	1	0		0	0	0	0	0	1	4.5	35.7	0.12605
2008-02-14	400-430	Ax-307	0	0	0	0	0	1	0	0	1	1	0		0	0	0	0	0	1	7.5	35.7	0.210084
2008-02-14	1600-1630	Ax-308	0	0	0	0	0	0	0	0	1	0	0		0	0	0	0	1	1	3.6	35.7	0.10084
2008-02-14	400-430	Ax-309	0	0	0	0	0	0	0	1	1	0	0		0	1	0	0	1	1	6.7	35.7	0.187675
2008-02-14	1000-1030	Ax-310	1	0	0	0	1	0	1	0	1	1	0		0	0	0	0	0	1	12.5	35.7	0.35014
2008-02-14	1600-1630	Ax-311	0	0	0	0	1	1	0	0	1	0	0		0	0	0	1	0	1	11.5	35.7	0.322129
2008-03-17	400-430	Ax-334	0	0	1	1	1	0	0	1	1	1	0		1	1	0	0	0	0	15.1	35.7	0.422969
2008-03-17	400-430	Ax-335	0	0	0	1	0	0	0	0	1	1	0		0	0	0	1	0	1	11.5	35.7	0.322129
2008-03-17	400-430	Ax-336	0	0	0	0	0	0	0	0	1	0	0		0	0	0	1	0	1	8.5	35.7	0.238095
2008-03-17	400-430	Ax-337	0	0	1	0	0	0	0	0	1	0	0		0	0	0	1	0	1	8.5	35.7	0.238095
2008-03-17	1000-1030	Ax-338	0	0	0	0	0	1	1	0	1	0	0		0	0	0	0	0	1	6.5	35.7	0.182073
2008-03-17	1000-1030	Ax-339	0	0	0	0	0	0	0	0	1	0	0		0	0	0	1	0	1	8.5	35.7	0.238095
2008-03-17	1600-1630	Ax-340	1	0	1	1	0	0	0	0	1	1	0		1	0	0	0	0	1	14.5	35.7	0.406162
2008-03-17	1600-1630	Ax-341	1	0	1		1	0	1	0	1	1	0		0	0	0	0	0	0	12	33.7	0.356083
2008-04-15	background	Ax-350	0	0	0	0	0	0	0	1	1	0	0		0	0	0	1	0	1	8.6	35.7	0.240896
2008-04-15	background	Ax-351	1	0	1	1	0	0	0	0	1	1	0		0	0	0	1	0	1	16.5	35.7	0.462185
2008-04-15	background	Ax-352	0	0	1	0	1	0	0	0	1	0	0		0	0	0	1	0	1	11.5	35.7	0.322129
2008-04-15	400-430	Ax-353	0	0	0	1	1	0	0	1	1	0	0		0	0	0	0	0	0	8.1	35.7	0.226891
2008-04-15	400-430	Ax-354	0	0	1	0	0	0	0	0	1	0	0		0	0	0	0	0	1	3.5	35.7	0.0980392
2008-04-15	400-430	Ax-355	0	0	0	0	0	0	0	1	1	0	0		0	0	0	0	0	0	3.1	35.7	0.0868347
2008-04-15	400-430	Ax-356	0	0	0	0	1	1	1	1	1	0	0		4	1	0	0	0	1	12.6	35.7	0.352941
2008-04-15	400-430	Ax-357	0	0	0	0	0	0	0	1	1	0	0		0	1	0	0	0	1	6.6	35.7	0.184874
2008-04-15	1000-1030	Ax-358	0	0	0	0	1	1	1	1	1	0	0		0	0	0	0	0	1	6.6	35.7	0.184874
2008-04-15	1000-1030	Ax-359	0	0	0	0	0	0	0	0	1	0	0		0	0	0	0	0	0	3	35.7	0.0840336
2008-04-15	1000-1030	Ax-360	0	0	0	0	1	0	0	0	1	1	0		0	1	0	0	0	0	10	35.7	0.280112
2008-04-15	1000-1030	Ax-361	0	0	0	0	0	0	1	0	1	0	0		0	0	0	0	0	1	6.5	35.7	0.182073
2008-04-15	1000-1030	Ax-362	0	0	0	0	1	0	1	0	1	0	0		0	0	0	1	0	1	11.5	35.7	0.322129
2008-04-15	1000-1030	Ax-363	0	0	0	0	1	1	1	0	1	0	0		0	0	0	1	0	1	11.5	35.7	0.322129
2008-04-15	1000-1030	Ax-364	0	0	0	0	0	0	0	0	1	0	0		0	0	1	0	0	0	10	35.7	0.280112
2008-04-15	1000-1030	Ax-365	0	0	0	0	1	0	0	0	1	0	0		0	0	0	0	0	0	6	35.7	0.168067
2008-04-15	1000-1030	Ax-366	0	0	0	0	0	0	0	1	1	0	0		0	0	1	0	0	1	10.6	35.7	0.296919
2008-04-15	1600-1630	Ax-367	0	0	0	0	1	1	1	1	1	0	0		0	0	0	1	0	1	11.6	35.7	0.32493
2008-04-15	2200-2230	Ax-368	1	0	0	1	0	0	0	0	1	1	0		0	0	0	0	0	1	11.5	35.7	0.322129
2008-04-15	2200-2230	Ax-369	1	0	0	1	0	0	0	1	1	1	0		0	0	0	0	0	1	11.6	35.7	0.32493
2008-04-15	2200-2230	Ax-370	0	0	0	0	0	0	0	0	1	0	0		0	0	0	1	0	1	8.5	35.7	0.238095
2008-04-15	2200-2230	Ax-371	0	0	0	0	1	0	0	0	1	1	0		0	0	0	0	0	1	7.5	35.7	0.210084
2008-04-15	2200-2230	Ax-372	0	0	0	0	0	0	0	1	1	0	0		0	0	0	1	0	1	8.6	35.7	0.240896
2008-04-15	2200-2230	Ax-373	0	0	0	0	1	1	1	0	1	0	0		0	0	0	0	0	1	6.5	35.7	0.182073
2008-05-14	400-430	Ax-396	1	0	0	1	1	1	1	0	1	1	0		0	1	0	0	1	1	17.6	35.7	0.492997
2008-05-14	400-430	Ax-397	0	0	0	0	0	0	0	0	1	0	0		0	0	0	0	0	0	3	35.7	0.0840336
2008-05-14	400-430	Ax-398	0	0	0	0	0	0	0	0	1	0	0		0	0	0	1	0	0	8	35.7	0.22409
2008-05-14	400-430	Ax-399	0	0	0	1	0	0	0	1	1	0	0		0	0	0	1	0	1	10.6	35.7	0.296919
2008-05-14	400-430	Ax-400	0	0	0	0	0	0	0	1	1	0	0		0	0	0	1	0	1	8.6	35.7	0.240896
2008-05-14	400-430	Ax-401	0	0	0	0	1	0	0	0	1	0	0		0	0	0	0	0	1	6.5	35.7	0.182073
2008-05-14	400-430	Ax-402	0	0	0	0	0	0	0	0	1	0	0		0	0	0	1	0	1	8.5	35.7	0.238095
2008-05-14	1000-1030	Ax-403	0	0	0	0	0	0	0	0	1	0	0		0	0	0	0	0	1	3.5	35.7	0.0980392
2008-05-14	1600-1630	Ax-404	0	0	0	0	1	0	0	0	1	0	0		0	0	1	0	1	1	13.6	35.7	0.380952
2008-05-14	2200-2230	Ax-405	0	0	0	1	1	0	0	0	1	0	0		0	0	0	0	1	1	8.6	35.7	0.240896
2008-05-14	2200-2230	Ax-406	0	0	0	1	1	0	0	0	1	0	0		0	0	0	0	0	1	8.5	35.7	0.238095
2008-06-03	100-130	Ax-431	0	0	1	0	0	0	0	0	1	0	0		0	0		0	0	1	3.5	35.7	0.0980392
2008-06-03	100-130	Ax-432	0	0	0	0	0	0	0	1	1	0	0		0	0		0	0	1	3.6	35.7	0.10084
2008-06-03	100-130	Ax-433	0	0	0	0	0	0	0	1	1	0	0		0	0		0	0	0	3.1	35.7	0.0868347
2008-06-03	100-130	Ax-434	0	0	0	0	1	0	1	0	1	0	0		0	0		0	0	1	6.5	35.7	0.182073
2008-06-03	400-430	Ax-435	0	0	0	0	1	0	0	0	1	0	0		0	0		1	0	1	11.5	35.7	0.322129
2008-06-03	400-430	Ax-436	0	0	0	0	0	0	0	0	1	0	0		0	0		1	0	1	8.5	35.7	0.238095
2008-06-03	700-730	Ax-437	0	0	0	0	0	0	0	0	1	0	0		0	0		1	0	1	8.5	35.7	0.238095
2008-06-03	700-730	Ax-438	0	0	0	0				0		0	0		0			1	0	0	5	29.7	0.16835
2008-06-03	700-730	Ax-440	0	0	0	0	1	0	0	0	1	0	0		0	0		1	0	1	11.5	35.7	0.322129
2008-06-03	700-730	Ax-441	0	0	0	1	0	0	0	0	1	0	0		0	0		1	0	1	10.5	35.7	0.294118
2008-06-03	700-730	Ax-442	0	0	0	0	0	0	0	0	1	0	0		0	0		1	0	1	8.5	35.7	0.238095
2008-06-03	700-730	Ax-443	0	0	0	0	1	0	0	0	1	0	0		0	0		1	0	1	11.5	35.7	0.322129
2008-06-03	1000-1030	Ax-444	0	0	0	0	0	0	0	0		0	0		0	1		0	0	1	3.5	35.7	0.0980392
2008-06-03	1000-1030	Ax-445	0	0	0	1	0	0	0	0	1	1	1		0	0		0	0	0	9	35.7	0.252101
2008-06-03	1600-1630	Ax-446	0	0	0	0	0	0	0	0	1	1	1		0	0		0	0	1	7.5	35.7	0.210084
2008-06-03	1600-1630	Ax-447	0	0	0	0	0	0	0	0	1	0	0		0	1		0	0	1	6.5	35.7	0.182073
2008-06-03	1900-1930	Ax-448	0	0	0	0	0	0	0	0		0	0		0	0		0	0	1	0.5	35.7	0.0140056
2008-06-03	1900-1930	Ax-450	0	0	0	0	0	0	0	0	1	0	0		0	0		0	0	0	3	35.7	0.0840336
2008-06-03	1900-1930	Ax-451	0	0	0	0	1	0	0	0	1	0	0		0	0		0	0	1	6.5	35.7	0.182073
2008-06-03	1900-1930	Ax-452	0	0	0	0	0	0	0	0	1	0	0		0	0		1	0	1	8.5	35.7	0.238095
2008-06-03	1900-1930	Ax-453	0	0	0	0	1	0	1	0	1	1	0		0	0		1	0	1	12.5	35.7	0.35014
2008-06-03	1900-1930	Ax-454	0	0	0	0	1	0	1	0	1	0	0		0	0		1	0	1	11.5	35.7	0.322129
2008-06-03	1900-1930	Ax-455	0	0	0	0	0	0	0	0	1	0	0		0	0		1	0	1	8.5	35.7	0.238095
2008-06-03	2200-2230	Ax-456	1	0	0	0	0	0	0	0	1	1	0		1	1		0	0	1	15.5	35.7	0.434174
2008-06-03	2200-2230	Ax-457	0	0	0	0	0	0	0	0	1	0	0		0	0		1	0	1	8.5	35.7	0.238095
2008-06-03	2200-2230	Ax-458	0	0	0	0	1	0	1	0		0	0		0	0		0	0	1	3.5	35.7	0.0980392
2008-06-03	2200-2230	Ax-459	0	0	0	0				0		0	0		0			1	0	1	5.5	29.7	0.185185
2008-06-03	2200-2230	Ax-460	0	0	0	0				0		0	0		0			1	0	1	5.5	29.7	0.185185
2008-06-03	2200-2230	Ax-461	0	0	0	0	1	0	1	0		0	0		0	0		0	0	1	3.5	35.7	0.0980392
2008-06-03	2200-2230	Ax-462								0		0	0		0			0	0	1	0.5	12.7	0.0393701
2008-06-03	2200-2230	Ax-463	0	0	0	0	1	0	1	0	1	0	0		0	0		1	0	1	11.5	35.7	0.322129
2008-06-03	2200-2230	Ax-464	0	0	0	0	0	0	1	0		0	0		0	0		1	0	1	8.5	35.7	0.238095
2008-06-03	2200-2230	Ax-465	0	0	0	0	0	0	0	0	1	0	0		0	0		1	0	1	8.5	35.7	0.238095
2008-06-03	2200-2230	Ax-466	0	0	0	0	1	0	1	0	1	0	0		0	0		1	0	1	11.5	35.7	0.322129
2008-06-03	2200-2230	Ax-467	0	0	0	0	1	0	1	0	1	0	0		0	0		1	0	1	11.5	35.7	0.322129
2008-06-03	2200-2230	Ax-468	0	0	0	0	0	0	0	0	1	0	0		0	0		0	0	1	3.5	35.7	0.0980392
2008-06-03	2200-2230	Ax-470	0	0	0	0	0	0	0	0	1	0	0		0	0		1	0	1	8.5	35.7	0.238095	0.239318
2008-06-03	2200-2230	Ax-471	0	0	0	0				0		0	0		0			0	0	1	0.5	29.7	0.016835	0.120845
