# Supplementary material for: How Has the Hazard to Humans of Microorganisms Found in Atmospheric Aerosol in the South of Western Siberia Changed over 10 Years?
Source: Int J Environ Res Public Health. 2020 Mar 3;17(5):1651. doi: 10.3390/ijerph17051651 (PMC7084375; doi:10.3390/ijerph17051651)
Supplement: Supplementary file 1 [file ijerph-17-01651-s001.zip › Table S2.xlsx]

## Sheet: Лист1
Date of sampling	Temperature of cultivation	Isolates' codes	Presence of endonucleases	Presence of restriction endonucleases	Presence of plasmid DNAs	Presence of endospores	Presence of cell's pigmentation	Sum	Sum of maximum values	Index
2012-04-28		Sf36			1	1	0	4	4.5	0.888889		1
2012-04-28		Sf37			1	0	1	2.5	4.5	0.555556
2012-04-27		Sf38			1	0	1	2.5	4.5	0.555556
2012-04-27		Sf39			1	0	1	2.5	4.5	0.555556
2012-04-27		Sf40			1	0	1	2.5	4.5	0.555556
2012-04-27		Sf41			0	0	1	0.5	4.5	0.111111
2012-04-27		Sf42			0	0	0	0	4.5	0
2012-04-27		Sf43			1	0	0	2	4.5	0.444444
2012-04-27		Sf44				0	0	0	2.5	0
2012-04-27		Sf45			1	1	1	4.5	4.5	1
2012-04-27		Sf46			1	0	1	2.5	4.5	0.555556
2012-04-27		Sf47				1	1	2.5	2.5	1
2012-07-15		St87	0		1	0	1	2.5	6.5	0.384615
2012-07-12		St88	0		1	0	1	2.5	6.5	0.384615
2012-07-12		St89				0	1	0.5	2.5	0.2
2012-07-12		St90	0		1	0	0	2	6.5	0.307692
2012-07-12		St91	1		1	0	0	4	6.5	0.615385
2012-07-12		St92	1		1	0	1	4.5	6.5	0.692308
2012-07-12		St93	0	0	1	0	0	2	6.5	0.307692
2012-07-16		St94	0	1	1	0	1	4.5	6.5	0.692308
2012-07-14		St95	0	0	1	0	0	2	6.5	0.307692
2012-07-12		St96	0	0	1	0	1	2.5	6.5	0.384615
2012-07-12		St97	1			0	1	2.5	4.5	0.555556
2012-07-12		St98	0	0	1	0	1	2.5	6.5	0.384615
2012-07-12		St99	0	0	1	0	1	2.5	6.5	0.384615
2012-07-10		St100	1		1	0	0	4	6.5	0.615385
2012-07-10		St101	0		1	0	0	2	6.5	0.307692
2012-07-10		St102	0	0	1	0	0	2	6.5	0.307692
2012-07-12		St103				0	1	0.5	2.5	0.2
2012-07-10		St104				0	1	0.5	2.5	0.2	0.451944
2012-10-08		St111			1	0	1	2.5	4.5	0.555556	0.246108
2013-02-07		St186	0	0	1	0	1	2.5	6.5	0.384615		1
2013-02-07		St187	0	0	1	1	0	4	6.5	0.615385
2013-02-06		St188	0	0	1	0	1	2.5	6.5	0.384615
2013-02-09		St189	0	0	1	1	0	4	6.5	0.615385
2013-02-09		St190	0	1	1	0	1	4.5	6.5	0.692308
2013-02-09		St191	0	0	1	0	1	2.5	6.5	0.384615
2013-02-11		St192	0	0	1	0	1	2.5	6.5	0.384615
2013-02-09		St193	1	0	1	1	1	6.5	6.5	1
2013-02-08		St194	1	0	1	0	0	4	6.5	0.615385
2013-02-08		St195	0	0	1	1	0	4	6.5	0.615385
2013-02-09		St196	1	0	1	0	1	4.5	6.5	0.692308
2013-02-10		St197	0	0	1	0	1	2.5	6.5	0.384615
2013-02-10		St198	0	0	1	0	1	2.5	6.5	0.384615
2013-02-10		St199	0	0	1	0	0	2	6.5	0.307692
2013-05-02		St239	0	1	1	0	1	4.5	6.5	0.692308
2013-05-06		St240	0	0	1	0	1	2.5	6.5	0.384615
2013-05-06		St241	0	0	1		1	2.5	4.5	0.555556
2013-05-02		St242	0	1	1	0	1	4.5	6.5	0.692308
2013-05-02		St243	0	0	1	0	1	2.5	6.5	0.384615
2013-05-01		St244	0	0	1	0	1	2.5	6.5	0.384615
2013-05-01		St245	0	1	1	0	1	4.5	6.5	0.692308
2013-05-01		St246	0	0	1	1	0	4	6.5	0.615385
2013-04-30		St247	0	0	1	0	1	2.5	6.5	0.384615
2013-04-30		St248	0	0	1	0	1	2.5	6.5	0.384615
2013-04-30		St249	0	0	1	0	1	2.5	6.5	0.384615
2013-04-30		St250	0	0	1	0	1	2.5	6.5	0.384615
2013-04-30		St251	0	0	1	0	1	2.5	6.5	0.384615
2013-04-30		St252	0	0	1	0	1	2.5	6.5	0.384615
2013-04-30		St253	0	0	1	0	0	2	6.5	0.307692
2013-04-30		St254	0	0	1	0	1	2.5	6.5	0.384615
2013-05-01		St255	0	0	1	0	1	2.5	6.5	0.384615
2013-05-05		St256	0	0	1	1	1	4.5	6.5	0.692308
2013-05-05		St257	0	0	1	1	0	4	6.5	0.615385
2013-05-03		St258	0	0	1	0	1	2.5	6.5	0.384615
2013-05-01		St259	0	0	1	0	1	2.5	6.5	0.384615
2013-05-01		St269	0	1	1	0	0	4	6.5	0.615385
2013-05-02	6-10 0С	St273	0	0	1	0	1	2.5	6.5	0.384615
2013-05-02	6-10 0С	St274	0	0	1	0	1	2.5	6.5	0.384615
2013-04-30	6-10 0С	St275				0	1	0.5	2.5	0.2
2013-04-30	6-10 0С	St276				0	1	0.5	2.5	0.2
2013-04-30	6-10 0С	St277				0		0	2	0
2013-04-30	6-10 0С	St278				0		0	2	0
2013-04-30	6-10 0С	St279				0		0	2	0
2013-04-30	6-10 0С	St280				0	1	0.5	2.5	0.2
2013-04-30	6-10 0С	St281				0	1	0.5	2.5	0.2
2013-04-30	6-10 0С	St282				0	1	0.5	2.5	0.2
2013-05-01	6-10 0С	St283				0	1	0.5	2.5	0.2
2013-05-01	6-10 0С	St284				0	1	0.5	2.5	0.2
2013-07-05	6-10 0С	St306	0	0	1	0	1	2.5	6.5	0.384615
2013-07-05	6-10 0С	St307	0	0	1	0	1	2.5	6.5	0.384615
2013-07-11	6-10 0С	St308	0	0	1	0	0	2	6.5	0.307692
2013-07-11	6-10 0С	St309	0	0	1	0	1	2.5	6.5	0.384615
2013-07-09	6-10 0С	St310	0	0	1	0	1	2.5	6.5	0.384615
2013-07-08	6-10 0С	St311	0	0	1	0	1	2.5	6.5	0.384615
2013-07-05	6-10 0С	St312	0	0	1	0	1	2.5	6.5	0.384615
2013-07-05	6-10 0С	St313	1	0	1	1	1	6.5	6.5	1
2013-07-05	6-10 0С	St314	0	0	1	0	1	2.5	6.5	0.384615
2013-07-05	6-10 0С	St315	0	0	1	0	1	2.5	6.5	0.384615
2013-07-07	6-10 0С	St316	1	0	1	0	1	4.5	6.5	0.692308
2013-07-11	6-10 0С	St317	1	0	1	0	1	4.5	6.5	0.692308
2013-07-06	6-10 0С	St318	0	0	1	0	1	2.5	6.5	0.384615
2013-07-06	6-10 0С	St319	1	0	1	0	1	4.5	6.5	0.692308
2013-07-06	6-10 0С	St320	0	0	1	0	1	2.5	6.5	0.384615
2013-07-09	6-10 0С	St321	0	0	1	0	1	2.5	6.5	0.384615
2013-07-07	6-10 0С	St322	0	1	1	0	1	4.5	6.5	0.692308
2013-07-11	6-10 0С	St323	0	0	1	0	0	2	6.5	0.307692
2013-07-11	6-10 0С	St324	0	0	1	0	0	2	6.5	0.307692
2013-07-11	6-10 0С	St325	0	0	1	0	0	2	6.5	0.307692
2013-07-06	6-10 0С	St326	0	0	1	0	0	2	6.5	0.307692
2013-07-11	6-10 0С	St327	0	0	1	0	0	2	6.5	0.307692
2013-07-11	6-10 0С	St328	0	0	1	0	0	2	6.5	0.307692
2013-10-11		St534				0	1	0.5	2.5	0.2
2013-10-11		St535				0	1	0.5	2.5	0.2
2013-10-09		St536				1	1	2.5	2.5	1
2013-10-09		St537				0	1	0.5	2.5	0.2
2013-10-09		St538				0	1	0.5	2.5	0.2
2013-10-09		St539				0	1	0.5	2.5	0.2
2013-10-09		St540				1	0	2	2.5	0.8
2013-10-10		St541				1	0	2	2.5	0.8
2013-10-10		St542				0	1	0.5	2.5	0.2
2013-10-10		St543				0	1	0.5	2.5	0.2
2013-10-09		St557				1	0	2	2.5	0.8
2013-10-07	6-10 0С	St558				0	1	0.5	2.5	0.2
2013-10-07	6-10 0С	St559				0	1	0.5	2.5	0.2
2013-10-07	6-10 0С	St560				0	1	0.5	2.5	0.2
2013-10-11	6-10 0С	St561				0	1	0.5	2.5	0.2
2013-10-10	6-10 0С	St562				0	1	0.5	2.5	0.2
2013-10-11	6-10 0С	St563				0	1	0.5	2.5	0.2
2013-10-11	6-10 0С	St564				0	1	0.5	2.5	0.2
2013-10-11	6-10 0С	St565				0	1	0.5	2.5	0.2
2013-10-09	6-10 0С	St566				0	1	0.5	2.5	0.2
2013-10-09	6-10 0С	St567				0	1	0.5	2.5	0.2
2013-10-09	6-10 0С	St568				0	1	0.5	2.5	0.2
2013-10-09	6-10 0С	St569				0	1	0.5	2.5	0.2
2013-10-09	6-10 0С	St570				1	1	2.5	2.5	1
2013-10-08	6-10 0С	St571				0	1	0.5	2.5	0.2
2013-10-09	6-10 0С	St572				0	1	0.5	2.5	0.2	0.398605
2013-10-09	6-10 0С	St573				0	1	0.5	2.5	0.2	0.222404
2014-02-17		St620	0			0	1	0.5	4.5	0.111111		0.923077
2014-02-17		St621	0			0	1	0.5	4.5	0.111111
2014-02-17		St622	0			1	1	2.5	4.5	0.555556
2014-02-15		St623	0			1	1	2.5	4.5	0.555556
2014-02-15		St624	0			0	1	0.5	4.5	0.111111
2014-02-13		St625	0			0	1	0.5	4.5	0.111111
2014-02-14		St626	0			0	0	0	4.5	0
2014-02-12		St627	0			0	1	0.5	4.5	0.111111
2014-02-17		St628	0			0	0	0	4.5	0
2014-05-03		St748	0		1	0	1	2.5	6.5	0.384615
2014-05-03		St749	0		1	0	0	2	6.5	0.307692
2014-05-02		St751	0		1	0	1	2.5	6.5	0.384615
2014-05-02		St753	0		1	1	1	4.5	6.5	0.692308
2014-05-04		St756	0		1	0	0	2	6.5	0.307692
2014-04-30		St757	0		1	0	1	2.5	6.5	0.384615
2014-04-30		St758	0		1	1	0	4	6.5	0.615385
2014-04-30		St759	0		1	1	1	4.5	6.5	0.692308
2014-07-04		St779	0		1	0	1	2.5	6.5	0.384615
2014-07-04		St780	0		1	1	1	4.5	6.5	0.692308
2014-07-05		St781	0		1	0	1	2.5	6.5	0.384615
2014-07-03		St782	0		1	0	1	2.5	6.5	0.384615
2014-07-02		St783	0		1	0	1	2.5	6.5	0.384615
2014-07-01		St784	0		1	0	1	2.5	6.5	0.384615
2014-07-07	6-10 0С	St818	0		1	0	1	2.5	6.5	0.384615
2014-07-07	6-10 0С	St821	0		1	0	1	2.5	6.5	0.384615
2014-07-07	6-10 0С	St824	0		1	0	1	2.5	6.5	0.384615
2014-07-07	6-10 0С	St825	1		1	0	1	4.5	6.5	0.692308
2014-07-04	6-10 0С	St832	0		1	0	0	2	6.5	0.307692
2014-07-03	6-10 0С	St834	0		1	0	1	2.5	6.5	0.384615
2014-07-03	6-10 0С	St836	1		1	1	0	6	6.5	0.923077
2014-07-03	6-10 0С	St837	0		1	0	1	2.5	6.5	0.384615	0.38141
2014-07-02	6-10 0С	St841	0		1	0	0	2	6.5	0.307692	0.214589
2015-02-02		Cb23	0		1	0	1	2.5	6.5	0.384615		1
2015-02-02		Cb24	0		1	0	0	2	6.5	0.307692
2015-02-02		Cb25	0		1	0	1	2.5	6.5	0.384615
2015-02-02		Cb26	0		1	0	1	2.5	6.5	0.384615
2015-02-05		Cb27	0		1	0	1	2.5	6.5	0.384615
2015-02-05		Cb28	1		1	0	0	4	6.5	0.615385
2015-02-03		Cb29	0		1	0	0	2	6.5	0.307692
2015-01-31		Cb30	0		1	0	1	2.5	6.5	0.384615
2015-07-05		Cb120	0		1	0	1	2.5	6.5	0.384615
2015-07-05		Cb130	0		1	0	1	2.5	6.5	0.384615
2015-07-02		Cb133	0		1	0	0	2	6.5	0.307692
2015-07-02		Cb134	0		1	0	0	2	6.5	0.307692
2015-07-03		Cb136	0		1	0	1	2.5	6.5	0.384615
2015-07-03		Cb137	0		1	0	1	2.5	6.5	0.384615
2015-07-07		Cb138	0		1	0	0	2	6.5	0.307692
2015-07-01		Cb141	0		1	0	0	2	6.5	0.307692
2015-07-01		Cb142	0		1	0	1	2.5	6.5	0.384615
2015-07-01		Cb143	0		1	0	1	2.5	6.5	0.384615
2015-07-01		Cb144	0		1	0	0	2	6.5	0.307692
2015-07-01		Cb145	0		1	0	1	2.5	6.5	0.384615
2015-07-01		Cb146	0		1	0	1	2.5	6.5	0.384615
2015-07-01		Cb148	0		1	0	0	2	6.5	0.307692
2015-07-01		Cb149	0		0	0	0	0	6.5	0
2015-07-01		Cb150	0		0	0	1	0.5	6.5	0.0769231
2015-07-01		Cb151	0		1	0	0	2	6.5	0.307692
2015-07-01		Cb152	0		1	0	1	2.5	6.5	0.384615
2015-07-01		Cb153	0		1	0	1	2.5	6.5	0.384615
2015-06-30		Cb155	0		1	0	1	2.5	6.5	0.384615
2015-06-30		Cb156	0		1	0	0	2	6.5	0.307692
2015-06-30		Cb157	0		1	0	1	2.5	6.5	0.384615
2015-06-30		Cb158	0		1	0	0	2	6.5	0.307692
2015-06-30		Cb165	0		1	0	0	2	6.5	0.307692
2015-06-30		Cb166	0		1	0	0	2	6.5	0.307692
2015-06-30		Cb167	0		1	0	1	2.5	6.5	0.384615
2015-06-30		Cb168	0		0	0	1	0.5	6.5	0.0769231
2015-07-01		Cb169	0		1	0	1	2.5	6.5	0.384615
2015-07-01		Cb170	0		1	0	0	2	6.5	0.307692
2015-07-01		Cb171	1		1	1	1	6.5	6.5	1
2015-07-01		Cb172	0		1	0	1	2.5	6.5	0.384615
2015-07-01		Cb173	0		1	0	1	2.5	6.5	0.384615
2015-07-02		Cb174	0		0	0	1	0.5	6.5	0.0769231
2015-07-03		Cb176	0		1	0	0	2	6.5	0.307692
2015-07-07		Cb178	0		1	1	1	4.5	6.5	0.692308
2015-07-06		Cb179	0		1	0	1	2.5	6.5	0.384615
2015-07-06		Cb180	0		0	0	1	0.5	6.5	0.0769231
2015-07-05		Cb181	0		1	0	1	2.5	6.5	0.384615
2015-07-05		Cb182	0		1	0	1	2.5	6.5	0.384615
2015-07-06	6-10 0С	Cb194	0		1	0	1	2.5	6.5	0.384615
2015-07-06	6-10 0С	Cb195				0	1	0.5	2.5	0.2
2015-07-05	6-10 0С	Cb196	0		1	0	1	2.5	6.5	0.384615
2015-07-05	6-10 0С	Cb197	0		1	0	1	2.5	6.5	0.384615
2015-07-05	6-10 0С	Cb198	0		1	0	1	2.5	6.5	0.384615
2015-07-05	6-10 0С	Cb199	0		1	0	1	2.5	6.5	0.384615
2015-07-05	6-10 0С	Cb200	0		1	0	1	2.5	6.5	0.384615
2015-07-05	6-10 0С	Cb201	0		1	0	1	2.5	6.5	0.384615
2015-07-05	6-10 0С	Cb202	0		1	0	1	2.5	6.5	0.384615
2015-07-02	6-10 0С	Cb203	0		1	0	1	2.5	6.5	0.384615
2015-07-02	6-10 0С	Cb204	0		1	0	1	2.5	6.5	0.384615
2015-07-03	6-10 0С	Cb205	0		1	0	1	2.5	6.5	0.384615
2015-07-01	6-10 0С	Cb206	0		1	0	1	2.5	6.5	0.384615
2015-07-01	6-10 0С	Cb207	0		1	0	1	2.5	6.5	0.384615
2015-07-01	6-10 0С	Cb208	0		1	0	1	2.5	6.5	0.384615
2015-07-01	6-10 0С	Cb209	0		1	0	1	2.5	6.5	0.384615
2015-07-05	6-10 0С	Cb210	0		1	0	1	2.5	6.5	0.384615
2015-07-05	6-10 0С	Cb211				0	1	0.5	2.5	0.2
2015-10-01		Cb246	0		1	0	0	2	6.5	0.307692
2015-10-01		Cb247	0		1	0	1	2.5	6.5	0.384615
2015-10-01		Cb248	0		1	0	1	2.5	6.5	0.384615
2015-10-01		Cb249	0		1	0	0	2	6.5	0.307692
2015-10-01		Cb250	0		1	0	1	2.5	6.5	0.384615
2015-10-01		Cb251	0		1	0	0	2	6.5	0.307692
2015-10-01		Cb252	0		1	0	1	2.5	6.5	0.384615
2015-09-29		Cb253	0		1	0	1	2.5	6.5	0.384615
2015-09-29		Cb254	0		1	0	0	2	6.5	0.307692
2015-09-29		Cb255	0		1	0	1	2.5	6.5	0.384615
2015-09-29		Cb256	0		1	0	1	2.5	6.5	0.384615
2015-09-29		Cb257	0		1	0	0	2	6.5	0.307692
2015-09-30		Cb258	0		1	0	1	2.5	6.5	0.384615
2015-09-30		Cb259	0		1	0	1	2.5	6.5	0.384615
2015-09-30		Cb260	0		1	0	1	2.5	6.5	0.384615
2015-09-30		Cb261	0		1	0	0	2	6.5	0.307692
2015-09-30		Cb262	0		1	0	1	2.5	6.5	0.384615
2015-09-28		Cb263	0		1	0	1	2.5	6.5	0.384615
2015-09-28		Cb264	0		1	0	0	2	6.5	0.307692
2015-09-28		Cb265	0		1	0	1	2.5	6.5	0.384615
2015-09-28		Cb266	0		1	0	1	2.5	6.5	0.384615
2015-09-28		Cb267	0		1	0	1	2.5	6.5	0.384615
2015-10-01	6-10 0С	Cb268	0		1	0	0	2	6.5	0.307692
2015-10-01	6-10 0С	Cb269	0		1	0	1	2.5	6.5	0.384615
2015-10-01	6-10 0С	Cb270	0		1	0	1	2.5	6.5	0.384615
2015-10-01	6-10 0С	Cb271	0		1	0	1	2.5	6.5	0.384615
2015-10-01	6-10 0С	Cb272	0		1	0	1	2.5	6.5	0.384615
2015-10-01	6-10 0С	Cb273	0		1	0	0	2	6.5	0.307692
2015-09-29	6-10 0С	Cb274	0		1	0	0	2	6.5	0.307692
2015-09-29	6-10 0С	Cb275	0		1	0	1	2.5	6.5	0.384615
2015-09-29	6-10 0С	Cb276	0		1	0	1	2.5	6.5	0.384615
2015-09-29	6-10 0С	Cb277	0		1	0	0	2	6.5	0.307692
2015-09-30	6-10 0С	Cb278	0		1	0	1	2.5	6.5	0.384615
2015-09-30	6-10 0С	Cb279	0		1	0	0	2	6.5	0.307692
2015-09-30	6-10 0С	Cb280	0		0	0	1	0.5	6.5	0.0769231
2015-09-28	6-10 0С	Cb281	0		1	0	1	2.5	6.5	0.384615
2015-10-02	6-10 0С	Cb282	0		1	0	1	2.5	6.5	0.384615
2015-10-02	6-10 0С	Cb283	0		1	0	0	2	6.5	0.307692
2015-10-02	6-10 0С	Cb284	0		1	0	1	2.5	6.5	0.384615
2015-10-01		Cb292	0		1	0	1	2.5	6.5	0.384615
2015-10-01		Cb293	0		1	0	0	2	6.5	0.307692
2015-09-29		Cb294	0		1	0	1	2.5	6.5	0.384615
2015-10-03		Cb295	0		1	0	1	2.5	6.5	0.384615
2015-09-28		Cb296	0		1	0	1	2.5	6.5	0.384615	0.353986
2015-10-02		Cb297	0		1	0	1	2.5	6.5	0.384615	0.108061
2016-02-06		Cb314	0		1	0		2	6	0.333333		0.923077
2016-02-03		Cb315	0		1	0	1	2.5	6.5	0.384615
2016-02-02		Cb316	0		1	0	1	2.5	6.5	0.384615
2016-04-28		Cb-429	0		1	0	1	2.5	6.5	0.384615
2016-04-28		Cb-430	0		1	0	1	2.5	6.5	0.384615
2016-04-28		Cb-431	0		1	0	1	2.5	6.5	0.384615
2016-04-28		Cb-432	0		1	0	1	2.5	6.5	0.384615
2016-04-28		Cb-433	0		0	0	1	0.5	6.5	0.0769231
2016-04-28		Cb-434	0		1	0	1	2.5	6.5	0.384615
2016-04-29		Cb-435	0		1	0	1	2.5	6.5	0.384615
2016-04-29		Cb-436	0		0	0	1	0.5	6.5	0.0769231
2016-04-29		Cb-437	0		1	0	1	2.5	6.5	0.384615
2016-04-29		Cb-438	0		1	0	0	2	6.5	0.307692
2016-04-29		Cb-439	0		0	0	1	0.5	6.5	0.0769231
2016-04-29		Cb-440	0		1	0	1	2.5	6.5	0.384615
2016-04-29		Cb-441	0		1	0	1	2.5	6.5	0.384615
2016-04-29		Cb-442	0		1	0	1	2.5	6.5	0.384615
2016-05-03		Cb-443	0		1	0	0	2	6.5	0.307692
2016-05-03		Cb-444	0		1	0	1	2.5	6.5	0.384615
2016-05-03		Cb-445	0		1	1	1	4.5	6.5	0.692308
2016-05-03		Cb-446	0		1	0	1	2.5	6.5	0.384615
2016-04-30		Cb-447	0		1	0	1	2.5	6.5	0.384615
2016-04-30		Cb-448	0		1	0	1	2.5	6.5	0.384615
2016-04-30		Cb-449	0		1	0	0	2	6.5	0.307692
2016-04-30		Cb-450	0		1	0	0	2	6.5	0.307692
2016-04-30		Cb-451	0		1	0	1	2.5	6.5	0.384615
2016-04-30		Cb-452	0		1	0	1	2.5	6.5	0.384615
2016-04-30		Cb-453	0		1	0	0	2	6.5	0.307692
2016-04-27		Cb-454	0		1	0	1	2.5	6.5	0.384615
2016-04-27		Cb-455	0		1	0	0	2	6.5	0.307692
2016-04-27		Cb-456	0		1	0	0	2	6.5	0.307692
2016-04-27		Cb-457	0		1	0	0	2	6.5	0.307692
2016-04-27		Cb-458	1		1	0	1	4.5	6.5	0.692308
2016-04-27		Cb-459	0		1	0	1	2.5	6.5	0.384615
2016-04-27		Cb-460	0		1	0	1	2.5	6.5	0.384615
2016-04-27		Cb-461	0		1	0	1	2.5	6.5	0.384615
2016-04-27		Cb-462	0		1	0	1	2.5	6.5	0.384615
2016-04-27		Cb-463	0		1	0	1	2.5	6.5	0.384615
2016-04-27		Cb-464	0		1	0	1	2.5	6.5	0.384615
2016-04-29		Cb-465	0		1	0	0	2	6.5	0.307692
2016-04-27		Cb-466	0		1	0	0	2	6.5	0.307692
2016-04-27		Cb-467	0		0	0	0	0	6.5	0
2016-04-27		Cb-468	0		0	0	1	0.5	6.5	0.0769231
2016-04-27		Cb-469	0		1	0	1	2.5	6.5	0.384615
2016-04-28		Cb-470	0		0	0	1	0.5	6.5	0.0769231
2016-04-30		Cb-471	0		1	0	0	2	6.5	0.307692
2016-04-28		Cb-472	0		1	0	1	2.5	6.5	0.384615
2016-05-01		Cb-473	0		1	1	0	4	6.5	0.615385
2016-05-03		Cb-474	1		1	0	1	4.5	6.5	0.692308
2016-04-30		Cb-475	0		1	0	1	2.5	6.5	0.384615
2016-04-30		Cb-476	0		1	1	1	4.5	6.5	0.692308
2016-04-27		Cb-477	0		1	0	1	2.5	6.5	0.384615
2016-04-27		Cb-478	0		1	0	1	2.5	6.5	0.384615
2016-05-02		Cb-479	1		1	1	0	6	6.5	0.923077
2016-05-02		Cb-480	1		1	0	0	4	6.5	0.615385
2016-04-30		Cb-481	0		1	0	1	2.5	6.5	0.384615
2016-04-30		Cb-482	0		1	0	1	2.5	6.5	0.384615
2016-04-30		Cb-483	0		1	0	0	2	6.5	0.307692
2016-04-29		Cb-484	0		1	0	0	2	6.5	0.307692
2016-04-29		Cb-485	0		1	0	0	2	6.5	0.307692
2016-04-28	6-10 0С	Cb-486	0		1	0	1	2.5	6.5	0.384615
2016-04-28	6-10 0С	Cb-487	0		1	0	1	2.5	6.5	0.384615
2016-04-28	6-10 0С	Cb-488	0		0	0	0	0	6.5	0
2016-04-28	6-10 0С	Cb-489	0		1	0	1	2.5	6.5	0.384615
2016-04-28	6-10 0С	Cb-490	0		1	0	1	2.5	6.5	0.384615
2016-04-28	6-10 0С	Cb-491	0		1	0	0	2	6.5	0.307692
2016-04-28	6-10 0С	Cb-492	0		1	0	1	2.5	6.5	0.384615
2016-04-29	6-10 0С	Cb-493	0		1	0	0	2	6.5	0.307692
2016-04-29	6-10 0С	Cb-494	0		1	0	0	2	6.5	0.307692
2016-04-29	6-10 0С	Cb-495	0		1	0	1	2.5	6.5	0.384615
2016-04-29	6-10 0С	Cb-496	0		1	0	0	2	6.5	0.307692
2016-04-29	6-10 0С	Cb-497	0		1	0	1	2.5	6.5	0.384615
2016-04-29	6-10 0С	Cb-498	0		1	0	0	2	6.5	0.307692
2016-04-30	6-10 0С	Cb-499	0		1	0	1	2.5	6.5	0.384615
2016-04-30	6-10 0С	Cb-500	0		1	0	1	2.5	6.5	0.384615
2016-04-30	6-10 0С	Cb-501	0		1	0	1	2.5	6.5	0.384615
2016-04-30	6-10 0С	Cb-502	0		0	0	1	0.5	6.5	0.0769231
2016-04-30	6-10 0С	Cb-503	0		1	0	0	2	6.5	0.307692
2016-04-30	6-10 0С	Cb-523	0		1	0	0	2	6.5	0.307692
2016-04-28	6-10 0С	Cb-524	0		1	0	1	2.5	6.5	0.384615
2016-04-28	6-10 0С	Cb-525	0		1	0	1	2.5	6.5	0.384615
2016-04-28	6-10 0С	Cb-526	0		1	0	1	2.5	6.5	0.384615
2016-04-28	6-10 0С	Cb-527	0		1	1	1	4.5	6.5	0.692308
2016-04-28	6-10 0С	Cb-528	0		1	0	1	2.5	6.5	0.384615
2016-04-28	6-10 0С	Cb-529	0		0	0	1	0.5	6.5	0.0769231
2016-04-28	6-10 0С	Cb-530	0		1	0	0	2	6.5	0.307692
2016-04-28	6-10 0С	Cb-531	0		0	0	1	0.5	6.5	0.0769231
2016-04-28	6-10 0С	Cb-532	0		1	0	0	2	6.5	0.307692
2016-04-29	6-10 0С	Cb-533	0		1	0	1	2.5	6.5	0.384615
2016-04-30	6-10 0С	Cb-534	0		1	0	1	2.5	6.5	0.384615
2016-04-30	6-10 0С	Cb-535	0		1	0	1	2.5	6.5	0.384615
2016-04-30	6-10 0С	Cb-536	0		1	0	1	2.5	6.5	0.384615
2016-04-30	6-10 0С	Cb-537	0		0	0	1	0.5	6.5	0.0769231
2016-04-30	6-10 0С	Cb-538	0		1	0	1	2.5	6.5	0.384615
2016-04-30	6-10 0С	Cb-539	0		0	0	1	0.5	6.5	0.0769231
2016-04-30	6-10 0С	Cb-540	0		0	0	1	0.5	6.5	0.0769231
2016-04-30	6-10 0С	Cb-541	0		1	0	1	2.5	6.5	0.384615
2016-04-30	6-10 0С	Cb-542	0		1	0	1	2.5	6.5	0.384615
2016-04-30	6-10 0С	Cb-543	0		1	0	1	2.5	6.5	0.384615
2016-04-30	6-10 0С	Cb-544	0		1	0	1	2.5	6.5	0.384615
2016-04-30	6-10 0С	Cb-545	0		1	0	1	2.5	6.5	0.384615
2016-04-30	6-10 0С	Cb-546	0		1	0	1	2.5	6.5	0.384615
2016-04-27	6-10 0С	Cb-547	0		1	0	0	2	6.5	0.307692
2016-04-30	6-10 0С	Cb-548	0		1	1	1	4.5	6.5	0.692308
2016-04-27	6-10 0С	Cb-549	0		1	0	1	2.5	6.5	0.384615	0.354378
2016-04-30	6-10 0С	Cb-550	0		1	0	1	2.5	6.5	0.384615	0.14888
Date of sampling	Temperature of cultivation	Isolates' codes	Presence of endonucleases	Presence of restriction endonucleases	Presence of plasmid DNAs	Presence of endospores	Presence of cell's pigmentation	Growth at 5% NaCl	Growth at 10% NaCl	Sum	Sum of maximum values	Index
2006-07-07		Az 61	0	0	0	0	1	1	1	2.5	8.5	0.294118		0.941176
2006-07-07		Az 62	0	1	1	0	1	0	0	4.5	8.5	0.529412
2006-07-09		Az 64	0	0	0	0	1	1	1	2.5	8.5	0.294118
2006-07-09		Az 65	0	0	0	1	0	0	0	2	8.5	0.235294
2006-07-09		Az 66	0	0	0	0	1	1	1	2.5	8.5	0.294118
2006-07-09		Az 67	0	1	0	0	1	0	0	2.5	8.5	0.294118
2006-07-09		Az 68	0	0	0	0	1	1	1	2.5	8.5	0.294118
2006-07-05		Az 69	0	0	0	0	1	1	1	2.5	8.5	0.294118
2006-07-05		Az 70	0	0	0	1	0	0	0	2	8.5	0.235294
2006-07-05		Az 71	0	0	1	1	0	0	0	4	8.5	0.470588
2006-07-05		Az 73	0	0	0	0	1	1	1	2.5	8.5	0.294118
2006-07-05		Az 74	0	0	0	0	1	1	1	2.5	8.5	0.294118
2006-07-10		Az 75	0	0	1	0	1	1	1	4.5	8.5	0.529412
2006-07-10		Az 76	0	0	0	1	0	1	0	3	8.5	0.352941
2006-07-10		Az 77	0	0	0	1	0	1	0	3	8.5	0.352941
2006-07-10		Az 78	0	0	1	0	1	1	1	4.5	8.5	0.529412
2006-07-04		Az 79	0	0	1	0	1	0	0	2.5	8.5	0.294118
2006-07-04		Az 80	0	0	1	0	1	0	0	2.5	8.5	0.294118
2006-07-04		Az 81	0	0	1	0	0	0	0	2	8.5	0.235294
2006-07-04		Az 82	0	0	1	0	0	0	0	2	8.5	0.235294
2006-07-04		Az 83	0	0	0	0	1	0	0	0.5	8.5	0.0588235
2006-10-15		Az-381	0		0	0	1	1	0	1.5	8.5	0.176471
2006-10-15		Az-382	0	0	0	0	1	1	1	2.5	8.5	0.294118
2006-10-15		Az-383			1	0	1	1	0	3.5	6.5	0.538462
2006-10-12		Az-384	0	0	0	0	1	1	0	1.5	8.5	0.176471
2006-10-13		Az-385	1		0	0	1	1	1	4.5	8.5	0.529412
2006-10-13		Az-386	0	0	0	0	0	1	0	1	8.5	0.117647
2006-10-13		Az-387	0		1	0	1	1	0	3.5	8.5	0.411765
2006-10-13		Az-388	0	0	0	0	1	1	0	1.5	8.5	0.176471
2006-10-10		Az-389	0		0	0	0	0	0	0	8.5	0
2006-10-10		Az-390	0	0	0	0	0	0	0	0	8.5	0
2006-10-10		Az-391	0		0	0	1	0	0	0.5	8.5	0.0588235
2006-10-13		Az-392	0	0	0	0	0	0	0	0	8.5	0
2006-10-12		Az-393	0		0	0	1	0	0	0.5	8.5	0.0588235
2006-10-13		Az-394	0	0	0	0	0	0	0	0	8.5	0
2006-10-13		Az-395	0		0	0	0	0	0	0	8.5	0
2006-10-13		Az-396	1	0	0	0	1	0	0	2.5	8.5	0.294118
2006-10-13		Az-397	0		0	0	0	0	0	0	8.5	0
2006-10-13		Az-398	0	0	0	0	0	0	0	0	8.5	0
2006-10-13		Az-399	0		1	0	0	0	0	2	8.5	0.235294
2006-10-13		Az-400	0	0	0	0	1	0	0	0.5	8.5	0.0588235
2006-10-10		Az-401	0		0	0	1	0	0	0.5	8.5	0.0588235
2006-10-14		Az-402	0	0	0	0	1	0	0	0.5	8.5	0.0588235
2006-10-14		Az-403	0		0	0	0	0	0	0	8.5	0
2006-10-14		Az-404	0	0	0	0	0	1	1	2	8.5	0.235294
2006-10-14		Az-405	0		0	0	1	0	0	0.5	8.5	0.0588235
2006-10-14		Az-406	0	0	0	0	1	0	0	0.5	8.5	0.0588235
2006-10-14		Az-407	1		0	0	1	0	0	2.5	8.5	0.294118
2006-10-10		Az-408	0	0	1	0	1	0	0	2.5	8.5	0.294118
2006-10-13		Az-409	0		0	0	1	0	0	0.5	8.5	0.0588235
2006-10-11		Az-410	0	0	0	0	1	0	0	0.5	8.5	0.0588235
2006-10-11		Az-411	0		0	0	1	0	0	0.5	8.5	0.0588235
2006-10-11		Az-412	0	0	1	0	1	0	0	2.5	8.5	0.294118
2006-10-11		Az-413	0		0	0	1	0	0	0.5	8.5	0.0588235
2006-10-10		Az-414	0	0	0	0	1	0	0	0.5	8.5	0.0588235
2006-10-10		Az-415	0		0	0	1	0	0	0.5	8.5	0.0588235
2006-10-13		Az-416	0	0	0	0	1			0.5	6.5	0.0769231
2007-02-05		Az-703			1	0	1	1	0	3.5	6.5	0.538462
2007-02-05		Az-705	0	0	0	0	1	1	0	1.5	8.5	0.176471
2007-02-05		Az-706	0	0	0	0	0	0	0	0	8.5	0
2007-02-05		Az-707			1	0	1			2.5	4.5	0.555556
2007-02-07		Az-708	0	0	0	0	1	1	1	2.5	8.5	0.294118
2007-02-05		Az-709			0	0	1	0	1	1.5	6.5	0.230769
2007-02-01		Az-710	0	0	1	0	1	1	1	4.5	8.5	0.529412
2007-02-01		Az-711	0		1	0	1	1	1	4.5	8.5	0.529412
2007-02-07		Az-712	0	0	0	0	1	1	1	2.5	8.5	0.294118
2007-02-02		Az-713	0		1	0	0	1	0	3	8.5	0.352941
2007-02-02		Az-714	0	0	1	0	1	1	1	4.5	8.5	0.529412
2007-02-02		Az-715	0		1	1	0	1	0	5	8.5	0.588235
2007-02-02		Az-716	0	0	1	1	1	1	1	6.5	8.5	0.764706
2007-02-02		Az-717	0		0	1	1	1	1	4.5	8.5	0.529412
2007-02-02		Az-718	0	0	1	1	0	1	1	6	8.5	0.705882
2007-02-02		Az-719	0		0	0	1	1	1	2.5	8.5	0.294118
2007-02-02		Az-720	0	0	1	0	0	1	1	4	8.5	0.470588
2007-02-06		Az-721			1	0	0	1	1	4	6.5	0.615385
2007-02-06		Az-722	0	0	1	1	0	1	1	6	8.5	0.705882
2007-02-04		Az-723	0		1	1	0	1	0	5	8.5	0.588235
2007-02-03		Az-724	0	0	1	0	1	1	1	4.5	8.5	0.529412
2007-02-03		Az-725			1	0	1	1	1	4.5	6.5	0.692308
2007-02-03		Az-726		0	1	0	1	1	1	4.5	8.5	0.529412
2007-02-03		Az-727			1	0	1	0	0	2.5	6.5	0.384615
2007-02-04		Az-728	0	0	0	0	1	1	1	2.5	8.5	0.294118
2007-02-04		Az-729	0		1	0	1	1	1	4.5	8.5	0.529412
2007-02-04		Az-730	0	0	1	0	1	1	0	3.5	8.5	0.411765
2007-02-04		Az-731	0		1	0	1	1	1	4.5	8.5	0.529412
2007-02-04		Az-732	0	0	1	0	1	1	1	4.5	8.5	0.529412
2007-02-04		Az-733	0		1	0	1	1	1	4.5	8.5	0.529412
2007-02-04		Az-734	0	0		0	1	1	1	2.5	6.5	0.384615
2007-05-07		Az-939	0		0	0	1	1	0	1.5	8.5	0.176471
2007-05-10		Az-940	0	0	0	0	0	1	0	1	8.5	0.117647
2007-05-09		Az-941	0		1	0	0	1	0	3	8.5	0.352941
2007-05-06		Az-942	0	0	1	0	1	1	0	3.5	8.5	0.411765
2007-05-04		Az-943	0		0	0	0	1	0	1	8.5	0.117647
2007-05-07		Az-944	0	0	1	0	1	1	0	3.5	8.5	0.411765
2007-05-10		Az-945	0		0	0	1	1	0	1.5	8.5	0.176471
2007-05-10		Az-946	1	1	0	1	1	1	0	5.5	8.5	0.647059
2007-05-05		Az-947	0		0	0	1	1	1	2.5	8.5	0.294118
2007-05-05		Az-948	0	1	1	1	0	1	1	8	8.5	0.941176
2007-05-05		Az-949	0		1	0	1	1	0	3.5	8.5	0.411765
2007-05-05		Az-950	0	0	0	0	1	1	0	1.5	8.5	0.176471
2007-05-05		Az-951	0		0	0	1	1	1	2.5	8.5	0.294118
2007-05-06		Az-952	0	0	1	0	1	1	0	3.5	8.5	0.411765
2007-05-06		Az-953	0		1	1	1	1	0	5.5	8.5	0.647059
2007-05-06		Az-954	0	0	0	1	1	1	0	3.5	8.5	0.411765
2007-05-04		Az-955	0		0	0	1	0	0	0.5	8.5	0.0588235
2007-05-04		Az-956	0	1	1	1	1	1	0	7.5	8.5	0.882353
2007-05-04		Az-957	0		1	0	1	1	0	3.5	8.5	0.411765
2007-05-09		Az-958	0	0	0	0	1	1	1	2.5	8.5	0.294118
2007-05-07		Az-959	0		1	0	1	0	0	2.5	8.5	0.294118
2007-05-10		Az-960	0	0	1	1	1	1	0	5.5	8.5	0.647059
2007-05-05		Az-961	0		1	0	1	0	0	2.5	8.5	0.294118
2007-05-05		Az-962	0	0	0	1	1	1	1	4.5	8.5	0.529412
2007-05-06		Az-963	0		1	0	1	0	0	2.5	8.5	0.294118
2007-05-04		Az-964	0	0	0	0	1	0	0	0.5	8.5	0.0588235
2007-05-04		Az-965	0		0	0	0	1	0	1	8.5	0.117647
2007-05-04		Az-966	0	0	1	1	0	1	1	6	8.5	0.705882
2007-05-04		Az-967	0		0	0	0	1	1	2	8.5	0.235294
2007-05-07		Az-968	0	0	0	0	0	1	0	1	8.5	0.117647
2007-05-06		Az-969	0		0	0	0	1	0	1	8.5	0.117647
2007-05-06		Az-970	0	0	1	1	1	1	0	5.5	8.5	0.647059	0.314677
2007-05-04		Az-971	0		0	0	0	1	0	1	8.5	0.117647	0.216142
2007-07-06		Ax-1	0		1	0	0	0	0	2	8.5	0.235294		0.764706
2007-07-06		Ax-2	0	0	1	0	1	0	0	2.5	8.5	0.294118
2007-07-06		Ax-3	0		1	0	0	0	0	2	8.5	0.235294
2007-07-06		Ax-4	0	0	1	0	0	0	0	2	8.5	0.235294
2007-07-06		Ax-5	0		1	0	1	0	0	2.5	8.5	0.294118
2007-07-06		Ax-6	0	0	1	0	0	0	0	2	8.5	0.235294
2007-07-06		Ax-7	0		1	0	0	0	0	2	8.5	0.235294
2007-07-06		Ax-8	0	0	1	0	1	0	0	2.5	8.5	0.294118
2007-07-06		Ax-9	0		1	0	1	1	1	4.5	8.5	0.529412
2007-07-06		Ax-10	0	0	1	0	1	0	0	2.5	8.5	0.294118
2007-07-07		Ax-11	0		1	0	1	1	1	4.5	8.5	0.529412
2007-07-07		Ax-12	0	0	1	0	1	1	0	3.5	8.5	0.411765
2007-07-07		Ax-13	0		1	0	0	0	0	2	8.5	0.235294
2007-07-07		Ax-14	0	0	0	0	0	0	0	0	8.5	0
2007-07-05		Ax-15	0		1	0	1	1	0	3.5	8.5	0.411765
2007-07-05		Ax-16	0	0	0	0	0	1	0	1	8.5	0.117647
2007-07-05		Ax-17	0		1	0	1	1	0	3.5	8.5	0.411765
2007-07-05		Ax-18	0	0	1	0	1	0	0	2.5	8.5	0.294118
2007-07-05		Ax-19	0		1	0	1	1	1	4.5	8.5	0.529412
2007-07-05		Ax-20	0	0	0	0	1	0	0	0.5	8.5	0.0588235
2007-07-05		Ax-21	0		1	0	1	1	0	3.5	8.5	0.411765
2007-07-05		Ax-22	0	0	1	0	1	0	0	2.5	8.5	0.294118
2007-07-10		Ax-23	0		1	0	1	1	1	4.5	8.5	0.529412
2007-07-10		Ax-24	0	0	1	0	0	0	0	2	8.5	0.235294
2007-07-08		Ax-25	0		0	0	1	1	1	2.5	8.5	0.294118
2007-07-08		Ax-26	0	0	1	0	1	1	1	4.5	8.5	0.529412
2007-07-09		Ax-27	0		1	0	1	1	1	4.5	8.5	0.529412
2007-07-09		Ax-28	0	0	1	0	1	1	0	3.5	8.5	0.411765
2007-07-09		Ax-29	0		1	0	0	0	0	2	8.5	0.235294
2007-10-06		Ax-145	0	0	1	0	0	0	0	2	8.5	0.235294
2007-10-06		Ax-146	0	0	1	0	1	0	0	2.5	8.5	0.294118
2007-10-06		Ax-147	0	0	1	0	1	0	0	2.5	8.5	0.294118
2007-10-06		Ax-148			1	0	1	0	0	2.5	6.5	0.384615
2007-10-06		Ax-149	0	0	1	0	1	0	0	2.5	8.5	0.294118
2007-10-09		Ax-150	0	0	0	0	1	1	0	1.5	8.5	0.176471
2007-10-09		Ax-151	0	0	1	0	1	1	0	3.5	8.5	0.411765
2007-10-08		Ax-152	0	0	1	0	1	1	0	3.5	8.5	0.411765
2007-10-08		Ax-153	0	0	0	0	1	1	0	1.5	8.5	0.176471
2007-10-08		Ax-154	0	0	0	0	1	1	0	1.5	8.5	0.176471
2007-10-07		Ax-155	0	0	1	0	1	0	0	2.5	8.5	0.294118
2007-10-04		Ax-156	0	0	1	0	1	0	0	2.5	8.5	0.294118
2007-10-04		Ax-157				0	1	0	0	0.5	4.5	0.111111
2007-10-05		Ax-158	0	1	1	0	1	0	0	4.5	8.5	0.529412
2007-10-05		Ax-159	0	0	1	0	1	0	0	2.5	8.5	0.294118
2007-10-05		Ax-160				0	1	0	0	0.5	4.5	0.111111
2007-10-05		Ax-161	0	1	1	0	1	0	0	4.5	8.5	0.529412
2007-10-05		Ax-162	0	0	1	0	1	0	0	2.5	8.5	0.294118
2007-10-05		Ax-163	0	0	1	0	1	0	0	2.5	8.5	0.294118
2007-10-05		Ax-164	0	1	1	0	1	0	0	4.5	8.5	0.529412
2007-10-03		Ax-165	0	0	1	0	1	0	0	2.5	8.5	0.294118
2007-10-03		Ax-166	0	0	0	0	1	0	0	0.5	8.5	0.0588235
2007-10-03		Ax-167	0	0	1	0	1	0	0	2.5	8.5	0.294118
2007-10-03		Ax-168	0	0	1	1	0	1	1	6	8.5	0.705882
2007-10-03		Ax-169	0	0	0	0	1	0	0	0.5	8.5	0.0588235
2007-10-03		Ax-170	0	0	1	0	1	1	1	4.5	8.5	0.529412
2007-10-03		Ax-171	0	0	1	0	1	0	0	2.5	8.5	0.294118
2008-01-29		Ax-271	0	0	0	0	1	0	0	0.5	8.5	0.0588235
2008-01-29		Ax-272	0	0	0	1	1	1	0	3.5	8.5	0.411765
2008-01-29		Ax-273	0	0	0	1	1	1	0	3.5	8.5	0.411765
2008-01-29		Ax-274	0	0	0	0	1	0	0	0.5	8.5	0.0588235
2008-01-29		Ax-275	0	0	1	0	1	1	0	3.5	8.5	0.411765
2008-01-29		Ax-276	0	0	0	0	1	0	0	0.5	8.5	0.0588235
2008-02-04		Ax-278	0	0	0	0	1	1	0	1.5	8.5	0.176471
2008-01-30		Ax-279	0	1	0	1	1	1	0	5.5	8.5	0.647059
2008-01-30		Ax-280	1	0	0	0	0	1	1	4	8.5	0.470588
2008-01-30		Ax-281	0	0	0	0	1	1	0	1.5	8.5	0.176471
2008-01-31		Ax-282	0	0	0	0	1	0	0	0.5	8.5	0.0588235
2008-01-31		Ax-283	0	0	0	0	1	1	1	2.5	8.5	0.294118
2008-01-31		Ax-284	0	0	1	0	1	1	1	4.5	8.5	0.529412
2008-01-31		Ax-285	0	0	1	0	0	1	0	3	8.5	0.352941
2008-01-31		Ax-286	0	0	0	0	1	0	0	0.5	8.5	0.0588235
2008-01-31		Ax-287	0	0	0	0	1	1	1	2.5	8.5	0.294118
2008-02-03		Ax-289	0	0	0	1	0	1	1	4	8.5	0.470588
2008-02-01		Ax-290	1	0	0	1	0	1	1	6	8.5	0.705882
2008-02-01		Ax-291	0	0	0	0	1	1	1	2.5	8.5	0.294118
2008-02-01		Ax-292	1	0	0	1	0	1	1	6	8.5	0.705882
2008-02-02		Ax-293	1	0	0	1	0	1	1	6	8.5	0.705882
2008-02-02		Ax-294	0	0	0	1	1	1	1	4.5	8.5	0.529412
2008-02-02		Ax-295	0	0	0	1	0	1	1	4	8.5	0.470588
2008-02-02		Ax-296	1	0	0	1	1	1	1	6.5	8.5	0.764706
2008-02-02		Ax-297	0	0	0	1	0	1	0	3	8.5	0.352941
2008-02-02		Ax-298	0	0	0	1	0	1	1	4	8.5	0.470588
2008-02-02		Ax-299	1	0	0	1	0	1	1	6	8.5	0.705882
2008-02-02		Ax-300	0	0	0	1	0	1	1	4	8.5	0.470588
2008-02-02		Ax-301	0	0	0	0	0	1	1	2	8.5	0.235294
2008-02-02		Ax-302	0	1	0	1	1	1	1	6.5	8.5	0.764706
2008-02-02		Ax-303	0	0	0	1	0	0	0	2	8.5	0.235294
2008-02-02		Ax-304	0	0	0	1	0	1	1	4	8.5	0.470588
2008-02-02		Ax-305	0	0	0	1	0	1	1	4	8.5	0.470588
2008-05-04		Ax-374	0	0	0	0	1	1	0	1.5	8.5	0.176471
2008-05-01		Ax-375	0	0	0	0	1	1	0	1.5	8.5	0.176471
2008-05-01		Ax-376	0	0	1	0	1	1	0	3.5	8.5	0.411765
2008-05-01		Ax-377	0	1	1	0	1	1	0	5.5	8.5	0.647059
2008-05-01		Ax-378	0	1	1	0	1	1	0	5.5	8.5	0.647059
2008-05-01		Ax-379	0	0	0	0	1	0	0	0.5	8.5	0.0588235
2008-05-01		Ax-380	0	0	0	0	1	1	0	1.5	8.5	0.176471
2008-05-01		Ax-381	0	0	0	0	1	1	0	1.5	8.5	0.176471
2008-05-01		Ax-382	0	1	0	0	1	1	0	3.5	8.5	0.411765
2008-05-01		Ax-383	0	0	1	0	1	1	0	3.5	8.5	0.411765
2008-05-01		Ax-385	0	1	0	0	1	0	0	2.5	8.5	0.294118
2008-05-01		Ax-386	0	0	0	0	0	1	1	2	8.5	0.235294
2008-05-03		Ax-387	0	0	0	0	0	1	0	1	8.5	0.117647
2008-05-03		Ax-388	0	0	0	0	1	1	0	1.5	8.5	0.176471
2008-04-30		Ax-390	0	0	0	0	1	1	0	1.5	8.5	0.176471
2008-04-30		Ax-391	1	0	0	1	0	0	0	4	8.5	0.470588
2008-04-30		Ax-393				0	1			0.5	2.5	0.2
2008-04-29		Ax-394	0	0	0	0	1	0	0	0.5	8.5	0.0588235	0.335357
2008-04-29		Ax-395	0	0	0	0	1	1	0	1.5	8.5	0.176471	0.181942
